# Supplementary material for: Epidemiology and genetic characterization of influenza viruses circulating in Bhutan in 2022
Source: PLoS One. 2024 Sep 17;19(9):e0304849. doi: 10.1371/journal.pone.0304849 (PMC11407632; doi:10.1371/journal.pone.0304849)
Supplement: S1 File — (XLSX) [file pone.0304849.s001.xlsx]

## Sheet: FLU Bhutan 2021-2022
No.	Specimen No.	Collection Date	Subtype	HA Genetic Clade	Strain Designation	Passage	GISAID EpiFlu Isolate ID	GISAID EpiFlu PB2 Accession	GISAID EpiFlu PB1 Accession	GISAID EpiFlu PA Accession	GISAID EpiFlu HA Accession	GISAID EpiFl NP Accession	GISAID EpiFlu NA Accession	GISAID EpiFlu M Accession	GISAID EpiFlu NS Accession
1	SARI-GED-0028	2022-07-01	H1pdm09	6B.1A.5a.2a	A/Bhutan/0028/2022	Original	EPI_ISL_16377253	EPI2276759	EPI2276760	EPI2276758	EPI2276761	EPI2276755	EPI2275582	EPI2276757	EPI2276756
2	FLU-BTC-01209	2022-10-03	H1pdm09	6B.1A.5a.2a	A/Bhutan/1209/2022	Original	EPI_ISL_16199513	EPI2249466	EPI2249467	EPI2249465	EPI2249469	EPI2249462	EPI2249468	EPI2249464	EPI2249463
3	FLU-BTC-01218	2022-10-07	H1pdm09	6B.1A.5a.2a	A/Bhutan/1218/2022	Original	EPI_ISL_15928554	EPI2224906	EPI2224907	EPI2224905	EPI2224909	EPI2224902	EPI2224908	EPI2224904	EPI2224903
4	FLU-BTC-01221	2022-10-13	H1pdm09	6B.1A.5a.2a	A/Bhutan/1221/2022	Original	EPI_ISL_15928556	EPI2224920		EPI2224919	EPI2224922	EPI2224916	EPI2224921	EPI2224918	EPI2224917
5	FLU-BTC-01223	2022-10-20	H1pdm09	6B.1A.5a.2a	A/Bhutan/01223/2022	Original
6	FLU-BTD-01345	2022-11-14	H1pdm09	6B.1A.5a.2a	A/Bhutan/01345/2022	Original
7	FLU-BTC-01121	2021-12-23	H3	3C.2a1b.2a.2a.3	A/Bhutan/1121/2021	Original	EPI_ISL_11497689	EPI2004862	EPI2004864	EPI2004860	EPI2004868	EPI2004854	EPI2004866	EPI2004858	EPI2004856
8	FLU-BTC-01122	2021-12-23	H3	3C.2a1b.2a.2a.3	A/Bhutan/1122/2021	Original	EPI_ISL_11496732	EPI2003842	EPI2003843	EPI2003841	EPI2003845	EPI2003838	EPI2003844	EPI2003840	EPI2003839
9	FLU-BTC-01124	2021-12-23	H3	3C.2a1b.2a.2a.3	A/Bhutan/1124/2021	Original	EPI_ISL_11497688	EPI2004846	EPI2004848	EPI2004844	EPI2004852	EPI2004839	EPI2004850	EPI2004842	EPI2004840
10	FLU-BTE-00853	2021-12-15	H3	3C.2a1b.2a.2a.3	A/Bhutan/0853/2021	Original	EPI_ISL_11497701	EPI2005048	EPI2005050	EPI2005046	EPI2005054	EPI2005041	EPI2005052	EPI2005044	EPI2005042
11	FLU-BTC-01146	2021-12-16	H3	3C.2a1b.2a.2a.3	A/Bhutan/1146/2021	Original	EPI_ISL_11969438		EPI2016685	EPI2016684	EPI2016686
12	FLU-BTB-00429	2021-12-27	H3	3C.2a1b.2a.2a.3	A/Bhutan/0429/2021	Original	EPI_ISL_11969530	EPI2016902	EPI2016903		EPI2016905	EPI2016900	EPI2016904		EPI2016901
13	FLU-BTC-01125	2021-12-27	H3	3C.2a1b.2a.2a.3	A/Bhutan/1125/2021	Original	EPI_ISL_11497690	EPI2004878	EPI2004880	EPI2004876	EPI2004884	EPI2004870	EPI2004882	EPI2004874	EPI2004872
14	FLU-BTC-01127	2021-12-27	H3	3C.2a1b.2a.2a.3	A/Bhutan/1127/2021	Original	EPI_ISL_11497685	EPI2004831	EPI2004833	EPI2004829	EPI2004837	EPI2004823	EPI2004835	EPI2004827	EPI2004825
15	FLU-BTC-01128	2021-12-27	H3	3C.2a1b.2a.2a.3	A/Bhutan/1128/2021	Original	EPI_ISL_11497697	EPI2004986	EPI2004988	EPI2004984	EPI2004992	EPI2004978	EPI2004990	EPI2004982	EPI2004980
16	FLU-BTC-01130	2021-12-27	H3	3C.2a1b.2a.2a.3	A/Bhutan/1130/2021	Original	EPI_ISL_11497684	EPI2004815	EPI2004817	EPI2004813	EPI2004821	EPI2004807	EPI2004819	EPI2004811	EPI2004809
17	FLU-BTC-01131	2021-12-27	H3	3C.2a1b.2a.2a.3	A/Bhutan/1131/2021	Original	EPI_ISL_11497700	EPI2005033	EPI2005035	EPI2005031	EPI2005039	EPI2005025	EPI2005037	EPI2005029	EPI2005027
18	FLU-BTE-00857	2021-12-23	H3	3C.2a1b.2a.2a.3	A/Bhutan/0857/2021	Original	EPI_ISL_11497694	EPI2004941	EPI2004943	EPI2004939	EPI2004947	EPI2004933	EPI2004945	EPI2004937	EPI2004935
19	FLU-BTC-01132	2021-12-27	H3	3C.2a1b.2a.2a.3	A/Bhutan/1132/2021	Original	EPI_ISL_11497699	EPI2005017	EPI2005019	EPI2005015	EPI2005023	EPI2005009	EPI2005021	EPI2005013	EPI2005011
20	FLU-BTC-01134	2021-12-27	H3	3C.2a1b.2a.2a.3	A/Bhutan/1134/2021	Original	EPI_ISL_11497695	EPI2004954	EPI2004956	EPI2004952	EPI2004960	EPI2004949	EPI2004958	EPI2004950
21	FLU-BTC-01135	2021-12-28	H3	3C.2a1b.2a.2a.3	A/Bhutan/1135/2021	Original	EPI_ISL_11497696	EPI2004970	EPI2004972	EPI2004968	EPI2004976	EPI2004962	EPI2004974	EPI2004966	EPI2004964
22	FLU-BTC-01137	2021-12-28	H3	3C.2a1b.2a.2a.3	A/Bhutan/1137/2021	Original	EPI_ISL_11497692	EPI2004909	EPI2004911	EPI2004907	EPI2004915	EPI2004902	EPI2004913	EPI2004905	EPI2004903
23	FLU-BTC-01142	2021-12-31	H3	3C.2a1b.2a.2a.3	A/Bhutan/1142/2021	Original	EPI_ISL_11497691	EPI2004894	EPI2004896	EPI2004892	EPI2004900	EPI2004886	EPI2004898	EPI2004890	EPI2004888
24	FLU-BTB-00437	2022-01-03	H3	3C.2a1b.2a.2a.3	A/Bhutan/0437/2022	Original	EPI_ISL_11969531			EPI2016909	EPI2016911	EPI2016906	EPI2016910	EPI2016908	EPI2016907
25	FLU-BTI-01316	2021-12-30	H3	3C.2a1b.2a.2a.3	A/Bhutan/1316/2021	Original	EPI_ISL_11497693	EPI2004925	EPI2004927	EPI2004923	EPI2004931	EPI2004917	EPI2004929	EPI2004921	EPI2004919
26	FLU-BTB-00442	2022-01-05	H3	3C.2a1b.2a.2a.3	A/Bhutan/0442/2022	Original	EPI_ISL_11956889	EPI2015768	EPI2015769	EPI2015767	EPI2015771	EPI2015764	EPI2015770	EPI2015766	EPI2015765
27	FLU-BTB-00452	2022-01-11	H3	3C.2a1b.2a.2a.3	A/Bhutan/0452/2022	Original	EPI_ISL_12717480			EPI2040054	EPI2040055			EPI2040053
28	FLU-BTC-01144	2021-12-30	H3	3C.2a1b.2a.2a.3	A/Bhutan/1144/2021	Original	EPI_ISL_11956891	EPI2015783	EPI2015784	EPI2015782	EPI2015786	EPI2015779	EPI2015785	EPI2015781	EPI2015780
29	FLU-BTD-01253	2022-01-04	H3	3C.2a1b.2a.2a.3	A/Bhutan/1253/2022	Original	EPI_ISL_11956824	EPI2015651	EPI2015652	EPI2015650	EPI2015654	EPI2015647	EPI2015653	EPI2015649	EPI2015648
30	FLU-BTD-01254	2022-01-05	H3	3C.2a1b.2a.2a.3	A/Bhutan/1254/2022	Original	EPI_ISL_11956822	EPI2015635	EPI2015636	EPI2015634	EPI2015638	EPI2015631	EPI2015637	EPI2015633	EPI2015632
31	FLU-BTD-01255	2022-01-05	H3	3C.2a1b.2a.2a.3	A/Bhutan/1255/2022	Original	EPI_ISL_11956894	EPI2015807	EPI2015808	EPI2015806	EPI2015810	EPI2015803	EPI2015809	EPI2015805	EPI2015804
32	FLU-BTD-01256	2022-01-05	H3	3C.2a1b.2a.2a.3	A/Bhutan/1256/2022	Original	EPI_ISL_11956887	EPI2015752	EPI2015753	EPI2015751	EPI2015755	EPI2015748	EPI2015754	EPI2015750	EPI2015749
33	FLU-BTD-01257	2022-01-10	H3	3C.2a1b.2a.2a.3	A/Bhutan/1257/2022	Original	EPI_ISL_11956896	EPI2015823	EPI2015824	EPI2015822	EPI2015826	EPI2015819	EPI2015825	EPI2015821	EPI2015820
34	FLU-BTD-01258	2022-01-10	H3	3C.2a1b.2a.2a.3	A/Bhutan/1258/2022	Original	EPI_ISL_11956892	EPI2015791	EPI2015792	EPI2015790	EPI2015794	EPI2015787	EPI2015793	EPI2015789	EPI2015788
35	FLU-BTC-01149	2022-01-05	H3	3C.2a1b.2a.2a.3	A/Bhutan/1149/2022	Original	EPI_ISL_11956885	EPI2015738	EPI2015739	EPI2015737	EPI2015741	EPI2015734	EPI2015740	EPI2015736	EPI2015735
36	FLU-BTB-00456	2022-01-12	H3	3C.2a1b.2a.2a.3	A/Bhutan/0456/2022	Original	EPI_ISL_12187425	EPI2022615	EPI2022616	EPI2022614	EPI2022618		EPI2022617	EPI2022613	EPI2022612
37	FLU-BTD-01287	2022-09-27	H3	3C.2a1b.2a.2a.3b	A/Bhutan/1287/2022	Original	EPI_ISL_15929624	EPI2227431	EPI2227432	EPI2227430	EPI2227434	EPI2227427	EPI2227433	EPI2227429	EPI2227428
38	FLU-BTF-00980	2022-09-06	H3	3C.2a1b.2a.2a.3b	A/Bhutan/0980/2022	Original	EPI_ISL_16201355	EPI2251824	EPI2251825		EPI2251827	EPI2251822	EPI2251826	EPI2251823
39	FLU-BTF-00988	2022-09-06	H3	3C.2a1b.2a.2a.3b	A/Bhutan/0988/2022	Original	EPI_ISL_16201351	EPI2251798	EPI2251799	EPI2251797	EPI2251801	EPI2251794	EPI2251800	EPI2251796	EPI2251795
40	FLU-BTF-00991	2022-09-06	H3	3C.2a1b.2a.2a.3b	A/Bhutan/0991/2022	Original	EPI_ISL_15929629	EPI2227462	EPI2227463	EPI2227461	EPI2227465	EPI2227458	EPI2227464	EPI2227460	EPI2227459
41	FLU-BTF-00992	2022-09-06	H3	3C.2a1b.2a.2a.3	A/Bhutan/0992/2022	Original	EPI_ISL_16201356	EPI2251832	EPI2251833		EPI2251835	EPI2251829	EPI2251834	EPI2251831	EPI2251830
42	FLU-BTF-00994	2022-09-06	H3	3C.2a1b.2a.2a.3b	A/Bhutan/0994/2022	Original	EPI_ISL_16201353		EPI2251811		EPI2251813		EPI2251812	EPI2251810	EPI2251809
43	FLU-BTF-00996	2022-09-06	H3	3C.2a1b.2a.2a.3b	A/Bhutan/0996/2022	Original	EPI_ISL_16201346	EPI2251756	EPI2251757	EPI2251755	EPI2251759	EPI2251752	EPI2251758	EPI2251754	EPI2251753
44	FLU-BTF-01001	2022-09-06	H3	3C.2a1b.2a.2a.3b	A/Bhutan/1001/2022	Original	EPI_ISL_16383765	EPI2277238	EPI2277239	EPI2277237	EPI2277241	EPI2277234	EPI2277240	EPI2277236	EPI2277235
45	FLU-BTF-01002	2022-09-06	H3	3C.2a1b.2a.2a.3b	A/Bhutan/1002/2022	Original	EPI_ISL_15929623	EPI2227423	EPI2227424	EPI2227422	EPI2227426	EPI2227419	EPI2227425	EPI2227421	EPI2227420
46	FLU-BTH-00714	2022-01-14	H3	3C.2a1b.2a.2a.3	A/Bhutan/0714/2022	Original	EPI_ISL_17625803		EPI2228133	EPI2228132	EPI2228134	EPI2228130		EPI2228131	EPI2544055
47	FLU-BTI-01318	2022-01-08	H3	3C.2a1b.2a.2a.3	A/Bhutan/1318/2022	Original	EPI_ISL_15929878	EPI2228163	EPI2228164	EPI2228162	EPI2228166	EPI2228159	EPI2228165	EPI2228161	EPI2228160
48	FLU-BTI-01360	2022-09-30	H3	3C.2a1b.2a.2a.3b	A/Bhutan/1360/2022	Original	EPI_ISL_15929620	EPI2227401	EPI2227402	EPI2227400	EPI2227404	EPI2227397	EPI2227403	EPI2227399	EPI2227398
49	FLU-BTI-01366	2022-10-01	H3	3C.2a1b.2a.2a.3b	A/Bhutan/1366/2022	Original	EPI_ISL_15929881	EPI2228209	EPI2228210	EPI2228208	EPI2228212	EPI2228205	EPI2228211	EPI2228207	EPI2228206
50	FLU-BTI-01372	2022-10-03	H3	3C.2a1b.2a.2a.3b	A/Bhutan/1372/2022	Original	EPI_ISL_15929610	EPI2227329	EPI2227330	EPI2227328	EPI2227332	EPI2227326	EPI2227331	EPI2227327
51	FLU-BTI-01374	2022-10-03	H3	3C.2a1b.2a.2a.3b	A/Bhutan/1374/2022	Original	EPI_ISL_17625802	EPI2544054	EPI2228128	EPI2544052	EPI2228129	EPI2544053	EPI2544051	EPI2228127
52	FLU-BTJ-SV1047	2022-08-30	H3	3C.2a1b.2a.2a.3b	A/Bhutan/1047/2022	Original	EPI_ISL_15929639	EPI2227534	EPI2227535	EPI2227533	EPI2227537	EPI2227530	EPI2227536	EPI2227532	EPI2227531
53	FLU-BTJ-SV1051	2022-09-05	H3	3C.2a1b.2a.2a.3b	A/Bhutan/1051/2022	Original	EPI_ISL_15929642	EPI2227558	EPI2227559	EPI2227557	EPI2227561	EPI2227554	EPI2227560	EPI2227556	EPI2227555
54	FLU-BTJ-SV1052	2022-09-05	H3	3C.2a1b.2a.2a.3b	A/Bhutan/1052/2022	Original	EPI_ISL_15929609	EPI2227324	EPI2228176	EPI2228175	EPI2227325	EPI2227323	EPI2228177	EPI2228174	EPI2228173
55	FLU-BTJ-SV1055	2022-09-05	H3	3C.2a1b.2a.2a.3b	A/Bhutan/1055/2022	Original	EPI_ISL_17625801	EPI2228180	EPI2228181	EPI2228179	EPI2228182	EPI2544050	EPI2544049	EPI2228178
56	FLU-BTJ-SV1057	2022-09-05	H3	3C.2a1b.2a.2a.3b	A/Bhutan/1057/2022	Original	EPI_ISL_15929616	EPI2227370	EPI2227371	EPI2227369	EPI2227373	EPI2227366	EPI2227372	EPI2227368	EPI2227367
57	FLU-BTK-SV1950	2022-09-28	H3	3C.2a1b.2a.2a.3	A/Bhutan/1950/2022	Original	EPI_ISL_16201344	EPI2251740	EPI2251741	EPI2251739	EPI2251743	EPI2251736	EPI2251742	EPI2251738	EPI2251737
58	FLU-BTK-SV1953	2022-09-28	H3	3C.2a1b.2a.2a.3b	A/Bhutan/1953/2022	Original	EPI_ISL_15929621	EPI2227408	EPI2227409	EPI2227407	EPI2227411		EPI2227410	EPI2227406	EPI2227405
59	FLU-BTK-SV1955	2022-09-29	H3	3C.2a1b.2a.2a.3b	A/Bhutan/1955/2022	Original	EPI_ISL_15929618	EPI2227385	EPI2227386	EPI2227384	EPI2227388	EPI2227381	EPI2227387	EPI2227383	EPI2227382
60	FLU-BTK-SV1956	2022-09-29	H3	3C.2a1b.2a.2a.3b	A/Bhutan/1956/2022	Original	EPI_ISL_15929644	EPI2227573	EPI2227574	EPI2227572	EPI2227576	EPI2227569	EPI2227575	EPI2227571	EPI2227570
61	FLU-BTK-SV1962	2022-10-01	H3	3C.2a1b.2a.2a.3b	A/Bhutan/1962/2022	Original	EPI_ISL_15929611	EPI2227337	EPI2227338	EPI2227336	EPI2228183	EPI2227333	EPI2227339	EPI2227335	EPI2227334
62	FLU-BTK-SV1966	2022-10-03	H3	3C.2a1b.2a.2a.3b	A/Bhutan/1966/2022	Original	EPI_ISL_15929632	EPI2227483	EPI2227484	EPI2227482	EPI2227486	EPI2227479	EPI2227485	EPI2227481	EPI2227480
63	FLU-BTK-SV1971	2022-10-04	H3	3C.2a1b.2a.2a.3b	A/Bhutan/1971/2022	Original	EPI_ISL_15929634	EPI2227496	EPI2227497	EPI2227495	EPI2227499	EPI2227492	EPI2227498	EPI2227494	EPI2227493
64	FLU-BTK-SV1973	2022-10-04	H3	3C.2a1b.2a.2a.3b	A/Bhutan/1973/2022	Original	EPI_ISL_15929613	EPI2227347	EPI2227348	EPI2227346	EPI2227349	EPI2227343	EPI2228189	EPI2227345	EPI2227344
65	FLU-BTD-01306	2022-10-12	H3	3C.2a1b.2a.2a.3b	A/Bhutan/1306/2022	Original	EPI_ISL_15929641	EPI2227550	EPI2227551	EPI2227549	EPI2227553	EPI2227546	EPI2227552	EPI2227548	EPI2227547
66	FLU-BTA-00748	2022-10-15	H3	3C.2a1b.2a.2a.3b	A/Bhutan/00748/2022	Original
67	FLU-BTA-00783	2022-12-05	H3	3C.2a1b.2a.2a.3b	A/Bhutan/00783/2022	Original
68	FLU-BTC-01151	2022-01-05	H3	3C.2a1b.2a.2a.3	A/Bhutan/01151/2022	Original
69	FLU-BTC-01222	2022-10-18	H3	3C.2a1b.2a.2a.3b	A/Bhutan/01222/2022	Original
70	FLU-BTC-01231	2022-11-14	H3	3C.2a1b.2a.2a.3	A/Bhutan/01231/2022	Original
71	FLU-BTD-01270	2022-01-12	H3	3C.2a1b.2a.2a.3	A/Bhutan/01270/2022	Original
72	FLU-BTD-01306	2022-10-12	H3	3C.2a1b.2a.2a.3b	A/Bhutan/01306/2022	Original
73	FLU-BTD-01326	2022-10-31	H3	3C.2a1b.2a.2a.3b	A/Bhutan/01326/2022	Original
74	FLU-BTD-01342	2022-11-08	H3	3C.2a1b.2a.2a.3b	A/Bhutan/01342/2022	Original
75	FLU-BTD-01352	2022-11-21	H3	3C.2a1b.2a.2a.3	A/Bhutan/01352/2022	Original
76	FLU-BTE-00864	2022-01-03	H3	3C.2a1b.2a.2a.3	A/Bhutan/00864/2022	Original
77	FLU-BTE-00878	2022-01-11	H3	3C.2a1b.2a.2a.3	A/Bhutan/00878/2022	Original
78	FLU-BTE-01158	2022-11-25	H3	3C.2a1b.2a.2a.3b	A/Bhutan/01158/2022	Original
79	FLU-BTE-01176	2022-12-15	H3	3C.2a1b.2a.2a.3	A/Bhutan/01176/2022	Original
80	FLU-BTF-01002	2022-09-06	H3	3C.2a1b.2a.2a.3b	A/Bhutan/01002/2022	Original
81	FLU-BTG-00988	2022-11-23	H3	3C.2a1b.2a.2a.3b	A/Bhutan/00988/2022	Original
82	FLU-BTH-00738	2022-11-05	H3	3C.2a1b.2a.2a.3b	A/Bhutan/00738/2022	Original
83	FLU-BTI-01352	2022-09-14	H3	3C.2a1b.2a.2a.3b	A/Bhutan/01352/2022	Original
84	FLU-BTI-01366	2022-10-01	H3	3C.2a1b.2a.2a.3b	A/Bhutan/01366/2022	Original
85	FLU-BTI-01411	2022-10-27	H3	3C.2a1b.2a.2a.3b	A/Bhutan/01411/2022	Original
86	FLU-BTI-01424	2022-11-10	H3	3C.2a1b.2a.2a.3b	A/Bhutan/01424/2022	Original
87	FLU-BTI-01436	2022-12-20	H3	3C.2a1b.2a.2a.3b	A/Bhutan/01436/2022	Original
88	FLU-BTC-01241	2022-12-14	B	V1A.3a.2	B/Bhutan/01241/2022	Original
89	FLU-BTE-01175	2022-12-14	B	V1A.3a.2	B/Bhutan/01175/2022	Original
90	FLU-BTG-00983	2022-11-14	B	V1A.3a.2	B/Bhutan/00983/2022	Original
