# Supplementary material for: Epidemiology and genetic characterization of influenza viruses circulating in Bhutan in 2022
Source: PLoS One. 2024 Sep 17;19(9):e0304849. doi: 10.1371/journal.pone.0304849 (PMC11407632; doi:10.1371/journal.pone.0304849)
Supplement: S2 File — (XLSX) [file pone.0304849.s002.xlsx]

## Sheet: Acknowledge Table
We gratefully acknowledge the authors, originating and submitting laboratories of the sequences from GISAID’s EpiFlu™ Database on which this research is based. The list is detailed below.
All submitters of data may be contacted directly via www.gisaid.org
Segment ID	Segment	Country	Collection date	Isolate-ID	Isolate name	Originating Lab	Submitting Lab	Authors
EPI2115687	HA	Poland	2022-May-09	EPI_ISL_14212950	A/Poland/97/2022	National Institute of Public Health - National Institute of Hygiene	Crick Worldwide Influenza Centre
EPI1884889	HA	Sweden	2021-Apr-16	EPI_ISL_3315857	A/Stockholm/5/2021	Public Health Agency of Sweden	Crick Worldwide Influenza Centre
EPI1970621	HA	Norway	2021-Oct-24	EPI_ISL_9402025	A/Norway/24873/2021	WHO National Influenza Centre	Crick Worldwide Influenza Centre
EPI1970502	HA	United States	2021-Aug-20	EPI_ISL_9401965	A/Alaska/01/2021	Centers for Disease Control and Prevention	Crick Worldwide Influenza Centre
EPI1882610	HA	United States	2020-Sep-03	EPI_ISL_2932737	A/Bangladesh/911009/2020	Centers for Disease Control and Prevention	Crick Worldwide Influenza Centre
EPI2087583	HA	Germany	2022-Apr-01	EPI_ISL_13704107	A/Thuringen/10/2022	Robert Koch Institute Nationales Referenzzentrum für Influenza	Crick Worldwide Influenza Centre
EPI1965323	HA	France	2021-Nov-16	EPI_ISL_9140500	A/Lyon/820/2021	CNR Virus des Infections Respiratoires - France SUD	Crick Worldwide Influenza Centre
EPI2125218	HA	China	2022-Mar-18	EPI_ISL_14456478	A/Guizhou-Liuzhite/326/2022	WHO Chinese National Influenza Center	WHO Chinese National Influenza Center	Li Xiyan, Huang Weijuan, Wang Dayan, Zeng Xiaoxu
EPI1339207	HA	China	2017-Dec-21	EPI_ISL_334555	A/Switzerland/8060/2017	WHO Chinese National Influenza Center	WHO Chinese National Influenza Center	Xiaoxu,Zeng;Xiyan,Li;Weijuan,Huang;Lei,Yang;Dayan,Wang;Yuelong,Shu
EPI1212884	HA	Australia	2018-Jan-04	EPI_ISL_306350	A/Brisbane/02/2018	Queensland Health Forensic and Scientific Services	WHO Collaborating Centre for Reference and Research on Influenza	Dneg,Y-M.; Iannello,P.; Lau,H.; Kaye,M.; Todd,A.; Spirason,N.; Komadina,N.
EPI2150614	HA	Australia	2022-May-29	EPI_ISL_14809236	A/Sydney/729/2022	Childrens Hospital Westmead	WHO Collaborating Centre for Reference and Research on Influenza	Deng,Y-M; Barr,I; Aziz,A
EPI2111102	HA	Australia	2022-May-29	EPI_ISL_14115546	A/Sydney/732/2022	Childrens Hospital Westmead	WHO Collaborating Centre for Reference and Research on Influenza	Deng,Y-M; Iannello,P; Lau,H; Spirason,N; Moselen,J; Aziz,A; Komadina,N.
EPI1957293	HA	Australia	2021-Oct-16	EPI_ISL_8767089	A/Sydney/5/2021	Clinical Virology Unit, CDIM	WHO Collaborating Centre for Reference and Research on Influenza	Deng,Y-M; Iannello,P; Lau,H; Spirason,N; Moselen,J; Aziz,A; Komadina,N.
EPI2285055	HA	Australia	2022-Oct-30	EPI_ISL_16454706	A/Brisbane/841/2022	Queensland Children's Hospital	WHO Collaborating Centre for Reference and Research on Influenza	Deng,Y-M; Barr,I; Aziz,A
EPI1409001	HA	Hong Kong (SAR)	2018-Dec-24	EPI_ISL_349926	A/Hong Kong/45/2019	Government Virus Unit	Centers for Disease Control and Prevention
EPI1605916	HA	United States	2013-Jan-09	EPI_ISL_394869	B/Texas/2/2013	Centers for Disease Control and Prevention	Centers for Disease Control and Prevention
EPI2413510	HA	Austria	2021-Jan-09	EPI_ISL_16967998	B/Austria/1359417/2021	National Institute for Medical Research	Centers for Disease Control and Prevention
EPI1922069	HA	Austria	2021-Jan-09	EPI_ISL_5332900	B/Austria/1359417/2021	National Institute for Medical Research	Centers for Disease Control and Prevention
EPI1885869	HA	France	2020-Nov-20	EPI_ISL_3535244	B/Paris/9878/2020	National Institute for Medical Research	Centers for Disease Control and Prevention
EPI1322799	HA	Switzerland	2017-Dec-21	EPI_ISL_331821	A/Switzerland/8060/2017	National Institute for Medical Research	Centers for Disease Control and Prevention
EPI1141713	HA	Hong Kong (SAR)	2017-Jan-01	EPI_ISL_291619	B/Hong Kong/269/2017	National Institute for Medical Research	Centers for Disease Control and Prevention
EPI1895046	HA	Australia	2021-Apr-17	EPI_ISL_4059596	A/Darwin/09/2021	WHO Collaborating Centre for Reference and Research on Influenza	Centers for Disease Control and Prevention
EPI1885970	HA	China	2019-Nov-26	EPI_ISL_3535257	B/Sichuan-Jingyang/12048/2019	WHO Collaborating Centre for Reference and Research on Influenza	Centers for Disease Control and Prevention
EPI1885402	HA	Australia	2021-Mar-16	EPI_ISL_3534319	A/Darwin/6/2021	WHO Collaborating Centre for Reference and Research on Influenza	Centers for Disease Control and Prevention
EPI1853346	HA	Cambodia	2020-Jul-16	EPI_ISL_1367566	A/Cambodia/E0826360/2020	WHO Collaborating Centre for Reference and Research on Influenza	Centers for Disease Control and Prevention
EPI1846770	HA	Cambodia	2020-Jul-16	EPI_ISL_1015490	A/Cambodia/E0826360/2020	WHO Collaborating Centre for Reference and Research on Influenza	Centers for Disease Control and Prevention
EPI1806775	HA	Australia	2020-Feb-16	EPI_ISL_584118	A/Tasmania/503/2020	WHO Collaborating Centre for Reference and Research on Influenza	Centers for Disease Control and Prevention
EPI1801565	HA	Australia	2019-Nov-22	EPI_ISL_528951	A/Victoria/2570/2019	WHO Collaborating Centre for Reference and Research on Influenza	Centers for Disease Control and Prevention
EPI1799832	HA	Australia	2020-Feb-16	EPI_ISL_517767	A/Tasmania/503/2020	WHO Collaborating Centre for Reference and Research on Influenza	Centers for Disease Control and Prevention
EPI1607117	HA	Australia	2019-Feb-06	EPI_ISL_395032	A/South Australia/34/2019	WHO Collaborating Centre for Reference and Research on Influenza	Centers for Disease Control and Prevention
EPI394895	HA	Australia	2008-Apr-08	EPI_ISL_129017	B/Brisbane/60/2008	WHO Collaborating Centre for Reference and Research on Influenza	Centers for Disease Control and Prevention
EPI2158166	HA	China	2022-Mar-18	EPI_ISL_14862737	A/Guizhou-Liuzhite/326/2022	WHO Chinese National Influenza Center	Centers for Disease Control and Prevention
EPI2157798	HA	China	2022-Jun-14	EPI_ISL_14862594	A/Hainan-Baotinglizumiaozuzizhi/35/2022	WHO Chinese National Influenza Center	Centers for Disease Control and Prevention
EPI1922130	HA	China	2021-Feb-17	EPI_ISL_5332907	B/Henan-Xigong/1118/2021	WHO Chinese National Influenza Center	Centers for Disease Control and Prevention
EPI1888209	HA	China	2021-Feb-17	EPI_ISL_3856664	B/Henan-Xigong/1118/2021	WHO Chinese National Influenza Center	Centers for Disease Control and Prevention
EPI1644675	HA	China	2019-Jun-17	EPI_ISL_401206	A/Guangdong-Maonan/1536/2019	WHO Chinese National Influenza Center	Centers for Disease Control and Prevention
EPI1916988	HA	India	2021-Jun-22	EPI_ISL_4375406	A/India/PUN-NIV323546/2021	National Institute of Virology	Centers for Disease Control and Prevention
EPI2413470	HA	United States	2022-May-30	EPI_ISL_16967993	A/Florida/57/2022	Florida Department of Health-Tampa	Centers for Disease Control and Prevention
EPI1951588	HA	Kenya	2021-Sep-21	EPI_ISL_8544529	B/Kenya/186/2021	CDC-Kenya	Centers for Disease Control and Prevention
EPI2413532	HA	United States	2021-Oct-11	EPI_ISL_16968001	B/North Carolina/01/2021	North Carolina State Laboratory of Public Health	Centers for Disease Control and Prevention
EPI1942780	HA	United States	2021-Sep-18	EPI_ISL_7603557	A/North Carolina/02/2021	North Carolina State Laboratory of Public Health	Centers for Disease Control and Prevention
EPI1869574	HA	United States	2021-Apr-12	EPI_ISL_2519828	A/North Carolina/01/2021	North Carolina State Laboratory of Public Health	Centers for Disease Control and Prevention
EPI1926537	HA	United States	2021-Oct-03	EPI_ISL_6306633	A/Maryland/02/2021	Maryland Department of Health and Mental Hygiene	Centers for Disease Control and Prevention
EPI1922077	HA	United States	2021-Mar-05	EPI_ISL_5332901	B/Maryland/01/2021	Maryland Department of Health and Mental Hygiene	Centers for Disease Control and Prevention
EPI1255272	HA	United States	2016-Dec-27	EPI_ISL_314706	B/Maryland/15/2016	Maryland Department of Health and Mental Hygiene	Centers for Disease Control and Prevention
EPI1574276	HA	United States	2018-Feb-12	EPI_ISL_386918	A/Idaho/07/2018	State of Idaho Bureau of Laboratories	Centers for Disease Control and Prevention
EPI2463884	HA	United States	2023-Feb-03	EPI_ISL_17212772	A/Georgia/19/2023	Georgia Public Health Laboratory	Centers for Disease Control and Prevention
EPI2020605	HA	United States	2021-Aug-25	EPI_ISL_12109630	A/Pennsylvania/02/2021	Pennsylvania Department of Health	Centers for Disease Control and Prevention
EPI1858662	HA	United States	2021-Mar-19	EPI_ISL_1732523	A/Pennsylvania/01/2021	Pennsylvania Department of Health	Centers for Disease Control and Prevention
EPI2413580	HA	United States	2021-Sep-17	EPI_ISL_16968007	A/Connecticut/01/2021	Connecticut Department. of Public Health	Centers for Disease Control and Prevention
EPI2038067	HA	United States	2022-Mar-16	EPI_ISL_12713450	A/Connecticut/08/2022	Connecticut Department. of Public Health	Centers for Disease Control and Prevention
EPI1619430	HA	United States	2018-Oct-17	EPI_ISL_397259	A/Iowa/60/2018	Iowa State Hygienic Laboratory	Centers for Disease Control and Prevention
EPI1619422	HA	United States	2017-Feb-14	EPI_ISL_397258	B/Iowa/06/2017	Iowa State Hygienic Laboratory	Centers for Disease Control and Prevention
EPI1558137	HA	United States	2018-Sep-13	EPI_ISL_380144	A/Iowa/59/2018	Iowa State Hygienic Laboratory	Centers for Disease Control and Prevention
EPI2413524	HA	United States	2021-Oct-31	EPI_ISL_16968000	B/Massachusetts/01/2021	Massachusetts Department of Public Health	Centers for Disease Control and Prevention
EPI2411848	HA	United States	2022-Jun-04	EPI_ISL_16947035	A/Massachusetts/18/2022	Massachusetts Department of Public Health	Centers for Disease Control and Prevention
EPI1692624	HA	United States	2020-Jan-06	EPI_ISL_410762	A/Massachusetts/01/2020	Massachusetts Department of Public Health	Centers for Disease Control and Prevention
EPI2411888	HA	United States	2022-Oct-18	EPI_ISL_16947040	A/Michigan/60/2022	Michigan Department of Community Health	Centers for Disease Control and Prevention
EPI2361944	HA	United States	2022-Nov-10	EPI_ISL_16830194	A/Michigan/83/2022	Michigan Department of Community Health	Centers for Disease Control and Prevention
EPI1847808	HA	United States	2020-Nov-19	EPI_ISL_1064119	A/Michigan/173/2020	Michigan Department of Community Health	Centers for Disease Control and Prevention
EPI699812	HA	United States	2015-Sep-07	EPI_ISL_208220	A/Michigan/45/2015	Michigan Department of Community Health	Centers for Disease Control and Prevention
EPI2413540	HA	United States	2019-Dec-19	EPI_ISL_16968002	A/Wisconsin/588/2019	Wisconsin State Laboratory of Hygiene	Centers for Disease Control and Prevention
EPI2411669	HA	United States	2021-Jan-23	EPI_ISL_16947012	A/Wisconsin/02/2021	Wisconsin State Laboratory of Hygiene	Centers for Disease Control and Prevention
EPI2224978	HA	United States	2022-Oct-25	EPI_ISL_15928563	A/Wisconsin/67/2022	Wisconsin State Laboratory of Hygiene	Centers for Disease Control and Prevention
EPI2212444	HA	United States	2022-Aug-30	EPI_ISL_15724403	A/Wisconsin/47/2022	Wisconsin State Laboratory of Hygiene	Centers for Disease Control and Prevention
EPI1357626	HA	United States	2018-Nov-20	EPI_ISL_338710	A/Wisconsin/505/2018	Wisconsin State Laboratory of Hygiene	Centers for Disease Control and Prevention
EPI1574236	HA	United States	2019-Mar-26	EPI_ISL_386913	B/Louisiana/16/2019	Louisiana Department of Health and Hospitals	Centers for Disease Control and Prevention
EPI1992915	HA	United States	2022-Jan-11	EPI_ISL_10827561	A/Alabama/07/2022	ADPH Bureau of Clinical Laboratories	Centers for Disease Control and Prevention
EPI1698457	HA	United States	2019-Sep-19	EPI_ISL_412377	A/Hawaii/66/2019	State of Hawaii Department of Health	Centers for Disease Control and Prevention
EPI1669665	HA	United States	2019-Oct-05	EPI_ISL_405812	A/Hawaii/70/2019	State of Hawaii Department of Health	Centers for Disease Control and Prevention
EPI1631910	HA	United States	2019-May-28	EPI_ISL_398940	A/Hawaii/42/2019	State of Hawaii Department of Health	Centers for Disease Control and Prevention
EPI549053	HA	United States	2014-Jul-18	EPI_ISL_168126	A/Hawaii/47/2014	State of Hawaii Department of Health	Centers for Disease Control and Prevention
EPI2411784	HA	United States	2019-Jan-26	EPI_ISL_16947027	B/Rhode Island/01/2019	Rhode Island Department of Health	Centers for Disease Control and Prevention
EPI1644682	HA	United States	2019-Jan-26	EPI_ISL_401207	B/Rhode Island/01/2019	Rhode Island Department of Health	Centers for Disease Control and Prevention
EPI2413454	HA	United States	2022-Jan-04	EPI_ISL_16967991	A/California/01/2022	California Department of Health Services	Centers for Disease Control and Prevention
EPI2212756	HA	United States	2022-Sep-08	EPI_ISL_15724444	A/California/123/2022	California Department of Health Services	Centers for Disease Control and Prevention
EPI2413715	HA	United States	2019-Jan-19	EPI_ISL_16968058	B/Washington/2/2019	Washington State Public Health Laboratory	Centers for Disease Control and Prevention
EPI1482046	HA	United States	2019-Jan-19	EPI_ISL_362540	B/Washington/02/2019	Washington State Public Health Laboratory	Centers for Disease Control and Prevention
EPI2445221	HA	United States	2023-Jan-09	EPI_ISL_17100686	A/Montana/08/2023	Montana Laboratory Services Bureau	Centers for Disease Control and Prevention
EPI1846810	HA	Togo	2020-Nov-14	EPI_ISL_1015524	A/Togo/881/2020	Institute National D'Hygiene	Centers for Disease Control and Prevention
EPI1842756	HA	Togo	2020-Oct-16	EPI_ISL_882872	A/Togo/771/2020	Institute National D'Hygiene	Centers for Disease Control and Prevention
EPI2411603	HA	Bangladesh	2020-Oct-04	EPI_ISL_16947004	A/Bangladesh/4005/2020	icddr,b International Centre for Diarrhoeal Disease Research, Bangladesh	Centers for Disease Control and Prevention
EPI2159155	HA	Ghana	2022-May-26	EPI_ISL_14870871	A/Ghana/2711/2022	Noguchi Memorial Institute for Medical Research (NMIMR)	Centers for Disease Control and Prevention
EPI2181789	HA	Australia	2021-Oct-16	EPI_ISL_15069776	A/Sydney/5/2021 (22/200)	WHO Centre for Reference & Research on Influenza	National Institute for Biological Standards and Control (NIBSC)	Nicolson, Carolyn
EPI1884455	HA	Hong Kong (SAR)	2019-Jun-17	EPI_ISL_3205461	A/Hong Kong/2671/2019 (21/194)	Centers for Disease Control and Prevention	National Institute for Biological Standards and Control (NIBSC)	Nicolson, Carolyn
EPI2437457	HA	Australia	2022-Oct-02	EPI_ISL_17072386	A/Victoria/4897/2022 (22/316)	WHO Collaborating Centre for Reference and Research on Influenza	National Institute for Biological Standards and Control (NIBSC)	Nicolson, Carolyn
