# Supplementary material for: Epidemiology and genetic characterization of influenza viruses circulating in Bhutan in 2022
Source: PLoS One. 2024 Sep 17;19(9):e0304849. doi: 10.1371/journal.pone.0304849 (PMC11407632; doi:10.1371/journal.pone.0304849)
Supplement: S4 File — (XLSX) [file pone.0304849.s004.xlsx]

## Sheet: Fludatasets
UNIQUE_ID	Age	Sex	Occupation	Fever	Cough	SoB	SoreThroat	Diarrhea	Headache	Nau/Vom	Smell/Taste	Chills	MusclePain	AbdPain	Diabetes	Date_Hospitalization	Date_of_onset	SampleID	CollectBy	Date_of_collection	Date_of_received	TAT_SampleReceiving	Date_of_Test	TAT_Test	WeekNumber	TestCenter	PCR_Subtypes	Result	Influenza	SARS-CoV-2	ctFluA	ctFluB	ctFluASub	ctFluBSub	cteGene	ctOrf1ab	CaseType	SurveillanceType
FLU-BHU-SV00001	4.11	Female	Others	0	0	0	0	0	0	0	0	0	0	0	0	1900-01-01	1900-01-01	FLU-LUN-0011	Lungtenphu Military Hospital	2021-12-22	2021-12-23	1	2022-01-06	14	1	Royal Centre for Disease Control	Flu A/H3	Influenza	Positve	Negative	17.78	UND	18.22				ILI	Non sentinel ILI
FLU-BHU-SV00002	16	Male	Student	1	1	0	1	0	1	0	1	1	0	0	0	1900-01-01	1900-01-01	FLU-LUN-0012	Lungtenphu Military Hospital	2021-12-22	2021-12-23	1	2022-01-06	14	1	Royal Centre for Disease Control	Flu A/H3	Influenza	Positve	Negative	23.52	UND	27.26				ILI	Non sentinel ILI
FLU-BHU-SV00003	52	Male	Others	0	1	0	1	0	0	0	0	1	0	0	0	1900-01-01	1900-01-01	FLU-LUN-0013	Lungtenphu Military Hospital	2021-12-23	2021-12-23	0	2022-01-06	14	1	Royal Centre for Disease Control	Negative	Negative	Negative	Negative	UND	UND					ILI	Non sentinel ILI
FLU-BHU-SV00004	1.4	Male	Others	1	1	0	0	0	0	0	0	0	0	0	0	1900-01-01	2021-12-08	FLU-CHU-0026	Chhukha BHU I	2021-12-10	2021-12-24	14	2022-01-06	13	1	Royal Centre for Disease Control	Flu A/H3	Influenza	Positve	Negative	25.04	UND	21.59				ILI	Non sentinel ILI
FLU-BHU-SV00005	18	Male	Student	1	0	0	0	1	0	0	0	0	1	0	0	1900-01-01	1900-01-01	FLU-CHU-0027	Chhukha BHU I	2021-12-11	2021-12-24	13	2022-01-06	13	1	Royal Centre for Disease Control	Flu A/H3	Influenza	Positve	Negative	19.61	UND	19.53				ILI	Non sentinel ILI
FLU-BHU-SV00006	1.9	Male	Others	1	1	0	0	0	0	0	0	0	0	0	0	1900-01-01	1900-01-01	FLU-CHU-0028	Chhukha BHU I	2021-12-11	2021-12-24	13	2022-01-06	13	1	Royal Centre for Disease Control	Flu A/H3	Influenza	Positve	Negative	24.35	UND	24.23				ILI	Non sentinel ILI
FLU-BHU-SV00007	29	Male	Government Service	1	1	1	0	0	1	1	0	1	0	0	0	1900-01-01	2021-12-07	FLU-BTE-00850	Trongsa Hospital	2021-12-08	2021-12-24	16	2022-01-05	12	1	Royal Centre for Disease Control	Negative	Negative	Negative	Negative	UND	UND					ILI	ILI
FLU-BHU-SV00008	37	Female	Private	1	1	0	1	0	0	1	0	1	1	1	0	1900-01-01	2021-12-07	FLU-BTE-00851	Trongsa Hospital	2021-12-08	2021-12-24	16	2022-01-05	12	1	Royal Centre for Disease Control	Negative	Negative	Negative	Negative	UND	UND					ILI	ILI
FLU-BHU-SV00009	4	Male	Student	1	1	1	0	0	0	0	0	0	0	0	0	1900-01-01	2021-12-07	FLU-BTE-00852	Trongsa Hospital	2021-12-09	2021-12-24	15	2022-01-05	12	1	Royal Centre for Disease Control	Negative	Negative	Negative	Negative	UND	UND					ILI	ILI
FLU-BHU-SV00010	34	Male	Farmer	1	1	0	1	0	1	0	0	1	0	0	0	1900-01-01	2021-12-12	FLU-BTE-00853	Trongsa Hospital	2021-12-15	2021-12-24	9	2022-01-05	12	1	Royal Centre for Disease Control	Flu A/H3	Influenza	Positve	Negative	19.34	UND	23.22				ILI	ILI
FLU-BHU-SV00011	34	Male	Farmer	1	1	1	1	0	1	0	0	0	0	0	0	1900-01-01	2021-12-14	FLU-BTE-00854	Trongsa Hospital	2021-12-15	2021-12-24	9	2022-01-05	12	1	Royal Centre for Disease Control	Negative	Negative	Negative	Negative	UND	UND					ILI	ILI
FLU-BHU-SV00012	2	Female	Child	1	1	0	0	0	0	0	0	0	0	0	0	1900-01-01	2021-12-14	FLU-BTE-00855	Trongsa Hospital	2021-12-16	2021-12-24	8	2022-01-05	12	1	Royal Centre for Disease Control	Flu A/H3	Influenza	Positve	Negative	19.11	UND	24.08				ILI	ILI
FLU-BHU-SV00013	38	Male	Others	1	1	0	1	0	1	0	1	1	0	0	0	1900-01-01	1900-01-01	FLU-BTE-00856	Trongsa Hospital	2021-12-16	2021-12-24	8	2022-01-05	12	1	Royal Centre for Disease Control	Flu A/H3	Influenza	Positve	Negative	26.22	UND	30.55				ILI	ILI
FLU-BHU-SV00014	25	Female	Others	1	1	1	1	0	1	0	1	0	0	0	0	1900-01-01	1900-01-01	FLU-BTB-00422	JDWNRH	2021-12-23	2021-12-24	1	2022-01-05	12	1	Royal Centre for Disease Control	Flu A/H3	Influenza	Positve	Negative	29.17	UND	28.3				ILI	ILI
FLU-BHU-SV00015	22	Female	Others	1	0	1	1	0	1	0	1	0	0	0	0	1900-01-01	1900-01-01	FLU-BTB-00423	JDWNRH	2021-12-23	2021-12-24	1	2022-01-05	12	1	Royal Centre for Disease Control	Negative	Negative	Negative	Negative	UND	UND					ILI	ILI
FLU-BHU-SV00016	26	Female	Others	0	1	1	1	0	1	0	1	0	0	0	0	1900-01-01	1900-01-01	FLU-BTB-00424	JDWNRH	2021-12-23	2021-12-24	1	2022-01-05	12	1	Royal Centre for Disease Control	Flu A/H3	Influenza	Positve	Negative	24.19	UND	25.85				ILI	ILI
FLU-BHU-SV00017	37	Female	Others	1	0	1	1	0	0	0	1	0	0	0	0	1900-01-01	1900-01-01	FLU-BTB-00421	JDWNRH	2021-12-23	2021-12-24	1	2022-01-05	12	1	Royal Centre for Disease Control	Negative	Negative	Negative	Negative	UND	UND					ILI	ILI
FLU-BHU-SV00018	23	Male	Others	0	1	0	1	0	1	0	1	1	1	0	0	1900-01-01	1900-01-01	FLU-BTB-00425	JDWNRH	2021-12-24	2021-12-27	3	2022-01-05	9	1	Royal Centre for Disease Control	Flu A/H3	Influenza	Positve	Negative	24.19	UND	25.85				ILI	ILI
FLU-BHU-SV00019	36	Male	Others	1	1	0	1	0	1	0	1	0	1	0	0	1900-01-01	1900-01-01	FLU-BTB-00426	JDWNRH	2021-12-24	2021-12-27	3	2022-01-05	9	1	Royal Centre for Disease Control	Flu A/H3	Influenza	Positve	Negative	24.37	UND	27.01				ILI	ILI
FLU-BHU-SV00020	23	Female	Others	1	1	1	1	0	1	0	1	0	1	0	0	1900-01-01	1900-01-01	FLU-BTB-00427	JDWNRH	2021-12-27	2021-12-27	0	2022-01-05	9	1	Royal Centre for Disease Control	Flu A/H3	Influenza	Positve	Negative	24.09	UND	27.16				ILI	ILI
FLU-BHU-SV00021	37	Female	Others	1	1	1	1	0	1	0	1	0	1	0	0	1900-01-01	1900-01-01	FLU-BTB-00428	JDWNRH	2021-12-27	2021-12-27	0	2022-01-05	9	1	Royal Centre for Disease Control	Flu A/H3	Influenza	Positve	Negative	26.05	UND	28.26				ILI	ILI
FLU-BHU-SV00022	32	Female	Others	1	1	1	1	0	1	0	1	0	1	0	0	1900-01-01	1900-01-01	FLU-BTB-00429	JDWNRH	2021-12-27	2021-12-27	0	2022-01-05	9	1	Royal Centre for Disease Control	Flu A/H3	Influenza	Positve	Negative	19.2	UND	22.1				ILI	ILI
FLU-BHU-SV00023	24	Male	Others	1	1	0	1	0	1	0	1	0	1	0	0	1900-01-01	1900-01-01	FLU-BTI-01314	Tsirang Hospital	2021-12-23	2021-12-27	4	2022-01-05	9	1	Royal Centre for Disease Control	Flu A/H3	Influenza	Positve	Negative	23	UND	25.99				ILI	ILI
FLU-BHU-SV00024	9	Female	Student	0	1	0	1	0	0	0	1	0	0	0	0	1900-01-01	1900-01-01	FLU-BTI-01315	Tsirang Hospital	2021-12-23	2021-12-27	4	2022-01-05	9	1	Royal Centre for Disease Control	Negative	Negative	Negative	Negative	UND	UND					ILI	ILI
FLU-BHU-SV00025	8	Male	Student	1	1	0	1	0	0	1	0	1	0	0	0	1900-01-01	2021-12-23	FLU-BTE-00858	Trongsa Hospital	2021-12-24	2021-12-27	3	2022-01-05	9	1	Royal Centre for Disease Control	Flu A/H3	Influenza	Positve	Negative	26.22	UND	30.51				ILI	ILI
FLU-BHU-SV00026	45	Male	Private	1	1	1	1	0	0	1	0	1	1	0	0	1900-01-01	2021-12-21	FLU-BTE-00857	Trongsa Hospital	2021-12-23	2021-12-27	4	2022-01-05	9	1	Royal Centre for Disease Control	Flu A/H3	Influenza	Positve	Negative	19.11	UND	24				ILI	ILI
FLU-BHU-SV00027	19	Male	Student	0	1	0	1	0	1	0	0	0	0	0	0	1900-01-01	1900-01-01	FLU-BTB-00430	JDWNRH	2021-12-28	2021-12-31	3	2022-01-05	5	1	Royal Centre for Disease Control	Negative	Negative	Negative	Negative	UND	UND					ILI	ILI
FLU-BHU-SV00028	37	Male	Army	0	1	0	1	0	1	0	1	0	1	0	0	1900-01-01	1900-01-01	FLU-BTB-00431	JDWNRH	2021-12-28	2021-12-31	3	2022-01-05	5	1	Royal Centre for Disease Control	Flu A/H3	Influenza	Positve	Negative	16.56	UND	18.39				ILI	ILI
FLU-BHU-SV00029	28	Male	Others	0	1	0	1	0	1	0	1	0	1	0	0	1900-01-01	1900-01-01	FLU-BTB-00432	JDWNRH	2021-12-28	2021-12-31	3	2022-01-05	5	1	Royal Centre for Disease Control	Flu A/H3	Influenza	Positve	Negative	17.71	UND	20.55				ILI	ILI
FLU-BHU-SV00030	21	Female	Others	0	1	0	1	0	1	0	1	0	0	0	0	1900-01-01	1900-01-01	FLU-BTB-00433	JDWNRH	2021-12-28	2021-12-31	3	2022-01-05	5	1	Royal Centre for Disease Control	Negative	Negative	Negative	Negative	UND	UND					ILI	ILI
FLU-BHU-SV00031	30	Male	Government Service	0	1	0	1	1	1	0	1	0	1	0	0	1900-01-01	1900-01-01	FLU-BTB-00434	JDWNRH	2021-12-28	2021-12-31	3	2022-01-05	5	1	Royal Centre for Disease Control	Flu A/H3	Influenza	Positve	Negative	23.82	UND	28.77				ILI	ILI
FLU-BHU-SV00032	32	Male	Others	0	0	0	0	0	0	0	0	0	0	0	0	1900-01-01	1900-01-01	FLU-LUN-0014	Lungtenphu Military Hospital	2021-12-30	2021-12-31	1	2022-01-06	6	1	Royal Centre for Disease Control	Flu A/H3	Influenza	Positve	Negative	17.68	UND	18.62				ILI	Non sentinel ILI
FLU-BHU-SV00033	27	Male	Others	1	1	0	1	0	0	0	1	0	0	0	0	1900-01-01	1900-01-01	FLU-LUN-0016	Lungtenphu Military Hospital	2021-12-30	2021-12-31	1	2022-01-06	6	1	Royal Centre for Disease Control	Flu A/H3	Influenza	Positve	Negative	35.3	UND	29.39				ILI	Non sentinel ILI
FLU-BHU-SV00034	39	Male	Army	1	1	1	1	0	0	0	0	0	1	0	0	1900-01-01	1900-01-01	FLU-LUN-0015	Lungtenphu Military Hospital	2021-12-30	2021-12-31	1	2022-01-06	6	1	Royal Centre for Disease Control	Flu A/H3	Influenza	Positve	Negative	21.24	UND	23.38				ILI	Non sentinel ILI
FLU-BHU-SV00035	26	Female	Others	1	1	0	0	0	1	0	1	1	1	0	0	1900-01-01	1900-01-01	FLU-WAN-0017	Wangduephodrang Hospital	2021-12-03	2021-12-31	28	2022-01-06	6	1	Royal Centre for Disease Control	Flu A/H3	Influenza	Positve	Negative	33.58	UND	33.17				ILI	Non sentinel ILI
FLU-BHU-SV00036	2	Male	Child	0	1	0	0	0	1	0	1	0	0	0	0	1900-01-01	1900-01-01	FLU-BTH-00710	Trashigang Hospital	2021-12-10	2022-01-04	25	2022-01-06	2	1	Royal Centre for Disease Control	Negative	Negative	Negative	Negative	UND	UND					ILI	ILI
FLU-BHU-SV00037	42	Male	Farmer	1	1	0	1	0	0	0	1	0	0	0	0	1900-01-01	1900-01-01	FLU-BTI-01316	Tsirang Hospital	2021-12-30	2022-01-04	5	2022-01-06	2	1	Royal Centre for Disease Control	Flu A/H3	Influenza	Positve	Negative	27.69	UND	29.12				ILI	ILI
FLU-BHU-SV00038	3.1	Female	Others	1	1	0	1	0	1	1	0	1	1	1	0	1900-01-01	2021-12-25	FLU-LUN-0017	Lungtenphu Military Hospital	2021-12-31	2022-01-04	4	2022-01-06	2	1	Royal Centre for Disease Control	Flu A/H3	Influenza	Positve	Negative	23.86	UND	27.08				ILI	Non sentinel ILI
FLU-BHU-SV00039	35	Male	Others	1	1	0	0	0	1	0	0	0	0	0	0	1900-01-01	1900-01-01	FLU-BTB-00435	JDWNRH	2022-01-03	2022-01-03	0	2022-01-06	3	1	Royal Centre for Disease Control	Flu A/H3	Influenza	Positve	Negative	24.82	UND	26.16				ILI	ILI
FLU-BHU-SV00040	24	Male	Others	0	1	0	1	0	1	0	0	0	0	0	0	1900-01-01	1900-01-01	FLU-BTB-00436	JDWNRH	2022-01-03	2022-01-03	0	2022-01-06	3	1	Royal Centre for Disease Control	Flu A/H3	Influenza	Positve	Negative	20.48	UND	21.65				ILI	ILI
FLU-BHU-SV00041	30	Female	House wife	1	1	0	1	0	1	0	1	0	0	0	0	1900-01-01	1900-01-01	FLU-BTB-00437	JDWNRH	2022-01-03	2022-01-03	0	2022-01-06	3	1	Royal Centre for Disease Control	Flu A/H3	Influenza	Positve	Negative	24.41	UND	26.46				ILI	ILI
FLU-BHU-SV00042	54	Male	Government Service	1	1	0	1	0	1	0	1	1	1	0	0	1900-01-01	2022-01-01	FLU-JD-0001	JDWNRH	2022-01-03	2022-01-03	0	2022-01-03	0	1	Royal Centre for Disease Control	Flu A/H3	Influenza	Positve	Negative	20	UND	19				ILI	ILI
FLU-BHU-SV00043	48	Female	House wife	1	1	0	1	0	1	0	1	0	0	0	0	1900-01-01	1900-01-01	FLU-BTC-01132	Paro Hospital	2021-12-27	2022-01-03	7	2022-01-05	2	1	Royal Centre for Disease Control	Flu A/H3	Influenza	Positve	Negative	17.4	UND	21.17				ILI	ILI
FLU-BHU-SV00044	12	Female	Student	1	1	0	1	0	1	0	1	0	1	0	0	1900-01-01	1900-01-01	FLU-BTC-01133	Paro Hospital	2021-12-27	2022-01-03	7	2022-01-05	2	1	Royal Centre for Disease Control	Flu A/H3	Influenza	Positve	Negative	33.85	UND	37.29				ILI	ILI
FLU-BHU-SV00045	26	Female	Others	1	1	0	1	0	0	0	1	0	1	0	0	1900-01-01	1900-01-01	FLU-BTC-01134	Paro Hospital	2021-12-27	2022-01-03	7	2022-01-05	2	1	Royal Centre for Disease Control	Flu A/H3	Influenza	Positve	Negative	25.21	UND	28.02				ILI	ILI
FLU-BHU-SV00046	33	Male	Others	1	1	0	1	0	0	0	1	0	1	0	0	1900-01-01	1900-01-01	FLU-BTC-01135	Paro Hospital	2021-12-28	2022-01-03	6	2022-01-05	2	1	Royal Centre for Disease Control	Flu A/H3	Influenza	Positve	Negative	21.69	UND	24.03				ILI	ILI
FLU-BHU-SV00047	10	Male	Student	1	1	0	1	0	1	0	1	0	1	0	0	1900-01-01	1900-01-01	FLU-BTC-01136	Paro Hospital	2021-12-28	2022-01-03	6	2022-01-05	2	1	Royal Centre for Disease Control	Negative	Negative	Negative	Negative	UND	UND					ILI	ILI
FLU-BHU-SV00048	22	Male	Others	1	1	0	1	0	0	0	1	0	1	0	0	1900-01-01	1900-01-01	FLU-BTC-01137	Paro Hospital	2021-12-28	2022-01-03	6	2022-01-05	2	1	Royal Centre for Disease Control	Flu A/H3	Influenza	Positve	Negative	17.4	UND	20.36				ILI	ILI
FLU-BHU-SV00049	20	Male	Others	1	1	0	1	0	1	0	1	0	1	0	0	1900-01-01	1900-01-01	FLU-BTC-01138	Paro Hospital	2021-12-28	2022-01-03	6	2022-01-05	2	1	Royal Centre for Disease Control	Flu A/H3	Influenza	Positve	Negative	31.47	UND	31.35				ILI	ILI
FLU-BHU-SV00050	44	Male	Others	1	1	0	1	0	0	0	1	0	0	0	0	1900-01-01	1900-01-01	FLU-BTC-01139	Paro Hospital	2021-12-30	2022-01-03	4	2022-01-05	2	1	Royal Centre for Disease Control	Negative	Negative	Negative	Negative	UND	UND					ILI	ILI
FLU-BHU-SV00051	17	Female	Student	1	1	0	1	0	1	0	1	1	1	0	0	1900-01-01	1900-01-01	FLU-BTC-01140	Paro Hospital	2021-12-30	2022-01-03	4	2022-01-05	2	1	Royal Centre for Disease Control	Negative	Negative	Negative	Negative	UND	UND					ILI	ILI
FLU-BHU-SV00052	3	Male	Others	1	1	0	1	0	1	0	1	0	1	0	0	1900-01-01	1900-01-01	FLU-BTC-01141	Paro Hospital	2021-12-31	2022-01-03	3	2022-01-05	2	1	Royal Centre for Disease Control	Negative	Negative	Negative	Negative	UND	UND					ILI	ILI
FLU-BHU-SV00053	42	Male	Others	1	1	0	1	0	1	0	1	0	1	0	0	1900-01-01	1900-01-01	FLU-BTC-01143	Paro Hospital	2021-12-31	2022-01-03	3	2022-01-05	2	1	Royal Centre for Disease Control	Negative	Negative	Negative	Negative	UND	UND					ILI	ILI
FLU-BHU-SV00054	46	Male	Others	1	1	0	1	0	1	0	1	1	0	0	0	1900-01-01	1900-01-01	FLU-WAN-0018	Wangduephodrang Hospital	2022-01-04	2022-01-05	1	2022-01-06	1	1	Royal Centre for Disease Control	Negative	Negative	Negative	Negative	UND	UND					ILI	Non sentinel ILI
FLU-BHU-SV00055	33	Male	Others	1	1	0	1	0	1	0	1	0	0	0	0	1900-01-01	1900-01-01	FLU-BTB-00438	JDWNRH	2022-01-04	2022-01-05	1	2022-01-06	1	1	Royal Centre for Disease Control	Flu A/H3	Influenza	Positve	Negative	17.82	UND	17.44				ILI	ILI
FLU-BHU-SV00056	27	Male	Others	1	1	1	1	0	1	0	0	0	0	0	0	1900-01-01	1900-01-01	FLU-BTB-00439	JDWNRH	2022-01-04	2022-01-05	1	2022-01-06	1	1	Royal Centre for Disease Control	Flu A/H3	Influenza	Positve	Negative	15.36	UND	16.73				ILI	ILI
FLU-BHU-SV00057	30	Female	Others	1	1	0	1	0	0	0	1	0	0	0	0	1900-01-01	1900-01-01	FLU-BTB-00440	JDWNRH	2022-01-04	2022-01-05	1	2022-01-05	0	1	Royal Centre for Disease Control	Flu A/H3	Influenza	Positve	Negative	21.38	UND	18.16				ILI	ILI
FLU-BHU-SV00058	30	Female	House wife	1	1	0	0	0	0	0	0	0	0	0	0	1900-01-01	1900-01-01	FLU-BTB-00441	JDWNRH	2022-01-05	2022-01-10	5	2022-01-12	2	2	Royal Centre for Disease Control	Flu A/H3	Influenza	Positve	Negative	24.42	UND	27.06				ILI	ILI
FLU-BHU-SV00059	34	Female	Others	1	1	0	1	0	1	0	1	0	1	0	0	1900-01-01	1900-01-01	FLU-BTB-00442	JDWNRH	2022-01-05	2022-01-10	5	2022-01-12	2	2	Royal Centre for Disease Control	Flu A/H3	Influenza	Positve	Negative	15.52	UND	17.81				ILI	ILI
FLU-BHU-SV00060	25	Male	Army	1	1	0	1	0	1	0	1	0	0	0	0	1900-01-01	1900-01-01	FLU-BTB-00443	JDWNRH	2022-01-06	2022-01-07	1	2022-01-12	5	2	Royal Centre for Disease Control	Flu A/H3	Influenza	Positve	Negative	27.48	UND	32.64				ILI	ILI
FLU-BHU-SV00061	28	Female	Others	1	1	0	1	0	1	0	1	0	1	0	0	1900-01-01	1900-01-01	FLU-BTB-00444	JDWNRH	2022-01-06	2022-01-07	1	2022-01-12	5	2	Royal Centre for Disease Control	Flu A/H3	Influenza	Positve	Negative	27.17	UND	30.08				ILI	ILI
FLU-BHU-SV00062	26	Female	Others	1	1	1	1	0	1	1	1	1	1	0	0	1900-01-01	1900-01-01	FLU-BTB-00445	JDWNRH	2022-01-06	2022-01-07	1	2022-01-12	5	2	Royal Centre for Disease Control	Flu A/H3	Influenza	Positve	Negative	27.14	UND	30.7				ILI	ILI
FLU-BHU-SV00063	23	Female	Others	1	1	0	1	0	0	0	0	0	1	0	0	1900-01-01	1900-01-01	FLU-BTB-00447	JDWNRH	2022-01-10	2022-01-11	1	2022-01-12	1	2	Royal Centre for Disease Control	Flu A/H3	Influenza	Positve	Negative	21.64	UND	22.17				ILI	ILI
FLU-BHU-SV00064	33	Male	Others	0	1	0	1	0	0	0	0	0	0	0	0	1900-01-01	1900-01-01	FLU-BTB-00449	JDWNRH	2022-01-11	2022-01-11	0	2022-01-12	1	2	Royal Centre for Disease Control	Negative	Negative	Negative	Negative	UND	UND					ILI	ILI
FLU-BHU-SV00065	38	Female	Others	1	1	0	1	0	1	0	1	0	1	0	0	1900-01-01	1900-01-01	FLU-BTB-00450	JDWNRH	2022-01-11	2022-01-11	0	2022-01-12	1	2	Royal Centre for Disease Control	Flu A/H3	Influenza	Positve	Negative	28.02	UND	29.5				ILI	ILI
FLU-BHU-SV00066	35	Male	Others	1	1	0	1	0	1	0	1	0	1	0	0	1900-01-01	1900-01-01	FLU-BTB-00451	JDWNRH	2022-01-11	2022-01-11	0	2022-01-12	1	2	Royal Centre for Disease Control	Negative	Negative	Negative	Negative	UND	UND					ILI	ILI
FLU-BHU-SV00067	1.6	Male	Others	1	1	0	0	0	0	0	0	0	0	0	0	1900-01-01	1900-01-01	FLU-BTB-00452	JDWNRH	2022-01-11	2022-01-11	0	2022-01-12	1	2	Royal Centre for Disease Control	Flu A/H3	Influenza	Positve	Negative	20.01	UND	19.43				ILI	ILI
FLU-BHU-SV00068	0.6	Female	Others	1	1	1	1	1	1	1	1	1	1	0	0	1900-01-01	1900-01-01	FLU-BTB-00453	JDWNRH	2022-01-11	2022-01-11	0	2022-01-12	1	2	Royal Centre for Disease Control	Negative	Negative	Negative	Negative	UND	UND					ILI	ILI
FLU-BHU-SV00069	37	Female	Government Service	1	1	1	1	0	1	0	1	1	1	0	0	1900-01-01	1900-01-01	FLU-BTB-00454	JDWNRH	2022-01-11	2022-01-11	0	2022-01-12	1	2	Royal Centre for Disease Control	Flu A/H3	Influenza	Positve	Negative	UND	UND					ILI	ILI
FLU-BHU-SV00070	47	Male	Private	1	1	0	1	0	1	0	1	0	1	0	0	1900-01-01	1900-01-01	FLU-BTB-00455	JDWNRH	2022-01-11	2022-01-11	0	2022-01-12	1	2	Royal Centre for Disease Control	Flu A/H3	Influenza	Positve	Negative	26.94	UND	27.54				ILI	ILI
FLU-BHU-SV00071	18	Female	Others	0	1	0	1	0	1	0	1	0	1	0	0	1900-01-01	1900-01-01	FLU-BTC-01144	Paro Hospital	2021-12-31	2022-01-11	11	2022-01-12	1	2	Royal Centre for Disease Control	Flu A/H3	Influenza	Positve	Negative	17.22	UND	18.8				ILI	ILI
FLU-BHU-SV00072	32	Male	Others	0	1	1	0	0	1	0	1	1	1	0	0	1900-01-01	1900-01-01	FLU-BTC-01145	Paro Hospital	2022-01-05	2022-01-11	6	2022-01-12	1	2	Royal Centre for Disease Control	Flu A/H3	Influenza	Positve	Negative	19.19	UND	21.91				ILI	ILI
FLU-BHU-SV00073	26	Female	Private	1	1	0	1	0	1	0	1	0	1	0	0	1900-01-01	1900-01-01	FLU-BTC-01146	Paro Hospital	2022-01-05	2022-01-11	6	2022-01-12	1	2	Royal Centre for Disease Control	Flu A/H3	Influenza	Positve	Negative	19.04	UND	19.56				ILI	ILI
FLU-BHU-SV00074	30	Male	Private	1	1	0	1	0	1	0	1	0	1	0	0	1900-01-01	1900-01-01	FLU-BTC-01147	Paro Hospital	2022-01-05	2022-01-11	6	2022-01-12	1	2	Royal Centre for Disease Control	Flu A/H3	Influenza	Positve	Negative	27.25	UND	27.93				ILI	ILI
FLU-BHU-SV00075	0.9	Female	Others	1	1	0	0	0	0	0	1	0	0	0	0	1900-01-01	1900-01-01	FLU-BTC-01148	Paro Hospital	2022-01-05	2022-01-11	6	2022-01-12	1	2	Royal Centre for Disease Control	Flu A/H3	Influenza	Positve	Negative	26.01	UND	26.65				ILI	ILI
FLU-BHU-SV00076	48	Male	Others	1	1	0	1	0	1	0	1	0	1	0	0	1900-01-01	1900-01-01	FLU-BTC-01149	Paro Hospital	2022-01-05	2022-01-11	6	2022-01-12	1	2	Royal Centre for Disease Control	Flu A/H3	Influenza	Positve	Negative	19.99	UND	20.11				ILI	ILI
FLU-BHU-SV00077	22	Female	Others	1	1	0	1	0	1	0	1	0	1	0	0	1900-01-01	1900-01-01	FLU-BTC-01150	Paro Hospital	2022-01-05	2022-01-11	6	2022-01-12	1	2	Royal Centre for Disease Control	Flu A/H3	Influenza	Positve	Negative	22.75	UND	27.12				ILI	ILI
FLU-BHU-SV00078	25	Female	Others	1	1	0	1	0	1	0	1	0	1	0	0	1900-01-01	1900-01-01	FLU-BTC-01151	Paro Hospital	2022-01-05	2022-01-11	6	2022-01-12	1	2	Royal Centre for Disease Control	Flu A/H3	Influenza	Positve	Negative	18.18	UND	18.09				ILI	ILI
FLU-BHU-SV00079	25	Male	Others	1	1	1	1	1	1	1	1	0	1	0	0	1900-01-01	1900-01-01	FLU-BTC-01152	Paro Hospital	2022-01-06	2022-01-11	5	2022-01-12	1	2	Royal Centre for Disease Control	Flu A/H3	Influenza	Positve	Negative	21.21	UND	21.46				ILI	ILI
FLU-BHU-SV00080	5	Female	Others	0	1	0	1	0	0	0	1	0	0	0	0	1900-01-01	1900-01-01	FLU-BTC-01153	Paro Hospital	2022-01-06	2022-01-11	5	2022-01-12	1	2	Royal Centre for Disease Control	Flu A/H3	Influenza	Positve	Negative	19.57	UND	19.8				ILI	ILI
FLU-BHU-SV00081	32	Male	Others	1	1	1	1	1	1	1	1	1	1	0	0	1900-01-01	1900-01-01	FLU-BTD-01251	Punakha Hospital	2022-01-03	2022-01-11	8	2022-01-12	1	2	Royal Centre for Disease Control	Flu A/H3	Influenza	Positve	Negative	28.9	UND	32.02				ILI	ILI
FLU-BHU-SV00082	11	Male	Student	0	1	0	1	0	1	0	0	0	0	0	0	1900-01-01	1900-01-01	FLU-BTD-01252	Punakha Hospital	2022-01-04	2022-01-11	7	2022-01-12	1	2	Royal Centre for Disease Control	Negative	Negative	Negative	Negative	UND	UND					ILI	ILI
FLU-BHU-SV00083	24	Male	Others	1	1	0	1	0	1	0	0	0	0	0	0	1900-01-01	1900-01-01	FLU-BTD-01253	Punakha Hospital	2022-01-04	2022-01-11	7	2022-01-12	1	2	Royal Centre for Disease Control	Flu A/H3	Influenza	Positve	Negative	24.35	UND	28.16				ILI	ILI
FLU-BHU-SV00084	36	Female	Others	1	1	0	1	0	1	0	0	0	0	0	0	1900-01-01	1900-01-01	FLU-BTD-01254	Punakha Hospital	2022-01-05	2022-01-11	6	2022-01-12	1	2	Royal Centre for Disease Control	Flu A/H3	Influenza	Positve	Negative	17.86	UND	20.57				ILI	ILI
FLU-BHU-SV00085	30	Female	Others	1	1	1	1	0	0	0	1	0	0	0	0	1900-01-01	1900-01-01	FLU-BTD-01255	Punakha Hospital	2022-01-05	2022-01-11	6	2022-01-12	1	2	Royal Centre for Disease Control	Flu A/H3	Influenza	Positve	Negative	14.69	UND	16.51				ILI	ILI
FLU-BHU-SV00086	35	Male	Others	0	1	0	1	0	0	0	0	0	0	0	0	1900-01-01	1900-01-01	FLU-BTD-01256	Punakha Hospital	2022-01-05	2022-01-11	6	2022-01-12	1	2	Royal Centre for Disease Control	Flu A/H3	Influenza	Positve	Negative	18.35	UND	20.25				ILI	ILI
FLU-BHU-SV00087	32	Male	Monk	0	1	0	0	0	1	1	1	1	1	0	0	1900-01-01	1900-01-01	FLU-BTD-01257	Punakha Hospital	2022-01-10	2022-01-11	1	2022-01-12	1	2	Royal Centre for Disease Control	Flu A/H3	Influenza	Positve	Negative	16.53	UND	19.12				ILI	ILI
FLU-BHU-SV00088	46	Male	Others	0	1	0	1	0	0	1	1	1	1	0	0	1900-01-01	1900-01-01	FLU-BTD-01258	Punakha Hospital	2022-01-10	2022-01-11	1	2022-01-12	1	2	Royal Centre for Disease Control	Flu A/H3	Influenza	Positve	Negative	24.5	UND	27.33				ILI	ILI
FLU-BHU-SV00089	15	Male	Others	1	1	0	1	0	0	0	0	0	0	0	0	1900-01-01	1900-01-01	FLU-HAA-0014	Haa Hospital	2022-01-06	2022-01-11	5	2022-01-14	3	2	Royal Centre for Disease Control	Negative	Negative	Negative	Negative	UND	UND					ILI	Non sentinel ILI
FLU-BHU-SV00090	35	Male	Army	1	1	0	1	0	1	0	0	0	0	0	0	1900-01-01	1900-01-01	FLU-LUN-0018	Lungtenphu Military Hospital	2022-01-07	2022-01-07	0	2022-01-07	0	1	Royal Centre for Disease Control	Negative	Negative	Negative	Negative	UND	UND					ILI	Non sentinel ILI
FLU-BHU-SV00091	38	Female	Others	1	1	0	1	0	1	0	0	0	0	0	0	1900-01-01	1900-01-01	FLU-LUN-0019	Lungtenphu Military Hospital	2022-01-07	2022-01-07	0	2022-01-07	0	1	Royal Centre for Disease Control	Negative	Negative	Negative	Negative	UND	UND					ILI	Non sentinel ILI
FLU-BHU-SV00092	15	Male	Student	1	1	0	1	0	0	0	0	0	0	0	0	1900-01-01	1900-01-01	FLU-LUN-0020	Royal Centre for Disease Control	2022-01-07	2022-01-07	0	2022-01-07	0	1	Royal Centre for Disease Control	Negative	Negative	Negative	Negative	UND	UND					ILI	Non sentinel ILI
FLU-BHU-SV00093	38	Female	House wife	1	1	0	1	0	1	0	0	1	0	0	0	1900-01-01	1900-01-01	FLU-LUN-0021	Lungtenphu Military Hospital	2022-01-10	2022-01-11	1	2022-01-11	0	2	Royal Centre for Disease Control	Negative	Negative	Negative	Negative	UND	UND					ILI	Non sentinel ILI
FLU-BHU-SV00094	8	Male	Student	1	1	0	1	0	1	0	0	0	1	0	0	1900-01-01	1900-01-01	FLU-LUN-0022	Lungtenphu Military Hospital	2022-01-10	2022-01-11	1	2022-01-11	0	2	Royal Centre for Disease Control	Negative	Negative	Negative	Negative	UND	UND					ILI	Non sentinel ILI
FLU-BHU-SV00095	13	Female	Others	0	1	0	1	0	1	0	0	0	0	0	0	1900-01-01	1900-01-01	FLU-LUN-0023	Lungtenphu Military Hospital	2022-01-10	2022-01-11	1	2022-01-11	0	2	Royal Centre for Disease Control	Negative	Negative	Negative	Negative	UND	UND					ILI	Non sentinel ILI
FLU-BHU-SV00096	57	Male	Others	1	1	0	1	0	0	0	0	0	0	0	0	1900-01-01	1900-01-01	FLU-LUN-0024	Lungtenphu Military Hospital	2022-01-10	2022-01-11	1	2022-01-11	0	2	Royal Centre for Disease Control	Negative	Negative	Negative	Negative	UND	UND					ILI	Non sentinel ILI
FLU-BHU-SV00097	2.6	Male	Others	1	1	0	0	0	0	0	0	0	0	0	0	1900-01-01	1900-01-01	FLU-LUN-0025	Lungtenphu Military Hospital	2022-01-10	2022-01-11	1	2022-01-11	0	2	Royal Centre for Disease Control	Negative	Negative	Negative	Negative	UND	UND					ILI	Non sentinel ILI
FLU-BHU-SV00098	23	Male	Student	0	1	0	1	0	0	0	0	1	1	0	0	1900-01-01	1900-01-01	FLU-LUN-0026	Lungtenphu Military Hospital	2022-01-10	2022-01-11	1	2022-01-11	0	2	Royal Centre for Disease Control	Negative	Negative	Negative	Negative	UND	UND					ILI	Non sentinel ILI
FLU-BHU-SV00099	7	Female	Others	1	1	0	1	0	1	0	0	0	0	0	0	1900-01-01	1900-01-01	FLU-LUN-0027	Lungtenphu Military Hospital	2022-01-10	2022-01-11	1	2022-01-11	0	2	Royal Centre for Disease Control	Negative	Negative	Negative	Negative	UND	UND					ILI	Non sentinel ILI
FLU-BHU-SV00100	33	Female	Others	1	1	0	1	0	1	0	1	0	1	0	0	1900-01-01	1900-01-01	FLU-BTB-00456	JDWNRH	2022-01-12	2022-01-13	1	2022-01-13	0	2	Royal Centre for Disease Control	Flu A/H3	Influenza	Positve	Negative	29.19	UND	18.52				ILI	ILI
FLU-BHU-SV00101	27	Male	Others	1	1	0	1	0	1	0	1	0	0	0	0	1900-01-01	1900-01-01	FLU-BTB-00457	JDWNRH	2022-01-12	2022-01-13	1	2022-01-13	0	2	Royal Centre for Disease Control	Flu A/H3	Influenza	Positve	Negative	26.4	UND	16.52				ILI	ILI
FLU-BHU-SV00102	18	Female	Others	1	1	1	1	0	1	0	1	0	1	0	0	1900-01-01	1900-01-01	FLU-BTB-00458	JDWNRH	2022-01-12	2022-01-13	1	2022-01-13	0	2	Royal Centre for Disease Control	Negative	Negative	Negative	Negative	UND	UND					ILI	ILI
FLU-BHU-SV00103	32	Male	Others	1	1	0	1	0	1	0	1	0	1	0	0	1900-01-01	1900-01-01	FLU-BTB-00459	JDWNRH	2022-01-12	2022-01-13	1	2022-01-13	0	2	Royal Centre for Disease Control	Negative	Negative	Negative	Negative	UND	UND					ILI	ILI
FLU-BHU-SV00104	30	Male	Others	1	1	0	0	0	1	0	1	0	1	0	0	1900-01-01	1900-01-01	FLU-BTB-00460	JDWNRH	2022-01-12	2022-01-13	1	2022-01-13	0	2	Royal Centre for Disease Control	Negative	Negative	Negative	Negative	UND	UND					ILI	ILI
FLU-BHU-SV00105	25	Male	Others	1	1	0	1	0	1	0	1	0	1	0	0	1900-01-01	1900-01-01	FLU-BTB-00461	JDWNRH	2022-01-12	2022-01-13	1	2022-01-13	0	2	Royal Centre for Disease Control	Negative	Negative	Negative	Negative	UND	UND					ILI	ILI
FLU-BHU-SV00106	35	Male	Private	1	1	0	1	0	0	0	0	0	0	0	0	1900-01-01	1900-01-01	FLU-BTB-00446	JDWNRH	2022-01-11	2022-01-11	0	2022-01-12	1	2	Royal Centre for Disease Control	Flu A/H3	Influenza	Positve	Negative	27.59	UND	27.71				ILI	ILI
FLU-BHU-SV00107	7	Female	Student	0	1	0	1	0	1	0	1	0	0	0	0	1900-01-01	1900-01-01	FLU-BTC-01173	Paro Hospital	2022-05-17	2022-05-25	8	2022-05-27	2	21	Royal Centre for Disease Control	Negative	Negative	Negative	Negative	UND	UND					ILI	ILI
FLU-BHU-SV00108	8	Male	Student	0	1	0	1	0	1	0	1	0	0	0	0	1900-01-01	1900-01-01	FLU-BTC-01172	Paro Hospital	2022-05-17	2022-05-25	8	2022-05-27	2	21	Royal Centre for Disease Control	Negative	Negative	Negative	Negative	UND	UND					ILI	ILI
FLU-BHU-SV00109	39	Female	Others	0	0	0	0	0	1	0	0	0	0	0	0	1900-01-01	2022-04-08	FLU-BTE-00921	Trongsa Hospital	2022-04-08	2022-05-25	47	2022-05-27	2	21	Royal Centre for Disease Control	Negative	Negative	Negative	Negative	UND	UND					ILI	ILI
FLU-BHU-SV00110	25	Female	Monk	0	1	0	1	0	1	0	0	0	0	0	0	1900-01-01	2022-04-23	FLU-BTE-00922	Trongsa Hospital	2022-04-28	2022-05-25	27	2022-05-27	2	21	Royal Centre for Disease Control	Negative	Negative	Negative	Negative	UND	UND					ILI	ILI
FLU-BHU-SV00111	35	Female	Monk	1	1	0	1	0	1	0	0	0	1	1	0	1900-01-01	2022-04-01	FLU-BTE-00923	Trongsa Hospital	2022-04-29	2022-05-25	26	2022-05-27	2	21	Royal Centre for Disease Control	Negative	Negative	Negative	Negative	UND	UND					ILI	ILI
FLU-BHU-SV00112	72	Male	Child	1	1	0	1	0	1	1	1	0	0	0	0	1900-01-01	2022-04-30	FLU-BTE-00924	Trongsa Hospital	2022-05-03	2022-05-25	22	2022-05-27	2	21	Royal Centre for Disease Control	Negative	Negative	Negative	Negative	UND	UND					ILI	ILI
FLU-BHU-SV00113	6	Female	Student	1	1	0	1	0	1	0	0	0	0	0	0	1900-01-01	2022-05-05	FLU-BTE-00925	Trongsa Hospital	2022-05-06	2022-05-25	19	2022-05-27	2	21	Royal Centre for Disease Control	Negative	Negative	Negative	Negative	UND	UND					ILI	ILI
FLU-BHU-SV00114	7	Female	Child	1	1	0	1	0	0	0	0	0	0	0	0	1900-01-01	2022-05-03	FLU-BTE-00926	Trongsa Hospital	2022-05-07	2022-05-25	18	2022-05-27	2	21	Royal Centre for Disease Control	Negative	Negative	Negative	Negative	UND	UND					ILI	ILI
FLU-BHU-SV00115	6	Female	Child	1	1	0	1	0	1	0	0	0	0	0	0	1900-01-01	2022-05-05	FLU-BTE-00927	Trongsa Hospital	2022-05-07	2022-05-25	18	2022-05-27	2	21	Royal Centre for Disease Control	Negative	Negative	Negative	Negative	UND	UND					ILI	ILI
FLU-BHU-SV00116	31	Male	Private	1	1	0	1	0	1	0	1	1	0	0	0	1900-01-01	1900-01-01	FLU-BTI-01318	Tsirang Hospital	2022-01-08	2022-05-25	137	2022-05-27	2	21	Royal Centre for Disease Control	Flu A/H3	Influenza	Positve	Negative	24.49	UND	24.2				ILI	ILI
FLU-BHU-SV00117	9	Male	Student	1	1	0	1	0	1	0	0	0	0	0	0	1900-01-01	1900-01-01	FLU-BTI-01319	Tsirang Hospital	2022-05-12	2022-05-25	13	2022-05-27	2	21	Royal Centre for Disease Control	Negative	Negative	Negative	Negative	UND	UND					ILI	ILI
FLU-BHU-SV00118	73	Male	Others	1	1	0	0	0	1	0	0	0	0	0	0	1900-01-01	1900-01-01	FLU-BTI-01320	Tsirang Hospital	2022-05-13	2022-05-25	12	2022-05-27	2	21	Royal Centre for Disease Control	Negative	Negative	Negative	Negative	UND	UND					ILI	ILI
FLU-BHU-SV00119	12	Male	Others	0	1	0	1	0	1	0	1	0	1	0	0	1900-01-01	1900-01-01	FLU-BTH-00714	Trashigang Hospital	2022-01-14	2022-05-25	131	2022-05-27	2	21	Royal Centre for Disease Control	Flu A/H3	Influenza	Positve	Negative	32.17	UND	28.89				ILI	ILI
FLU-BHU-SV00120	35	Male	Others	1	1	1	1	0	1	1	1	0	1	0	0	1900-01-01	1900-01-01	FLU-BTH-00715	Trashigang Hospital	2022-01-15	2022-05-25	130	2022-05-27	2	21	Royal Centre for Disease Control	Negative	Negative	Negative	Negative	UND	UND					ILI	ILI
FLU-BHU-SV00121	12	Male	Others	1	1	0	1	0	1	0	1	0	0	0	0	1900-01-01	1900-01-01	FLU-BTH-00716	Trashigang Hospital	2022-02-01	2022-05-25	113	2022-05-27	2	21	Royal Centre for Disease Control	Flu A/H3	Influenza	Positve	Negative	32.29	UND	28				ILI	ILI
FLU-BHU-SV00122	28	Female	House wife	1	0	1	0	0	1	1	0	0	1	0	0	1900-01-01	1900-01-01	FLU-LUN-0034	Lungtenphu Military Hospital	2022-05-16	2022-05-25	9	2022-05-27	2	21	Royal Centre for Disease Control	Negative	Negative	Negative	Negative	UND	UND					ILI	Non sentinel ILI
FLU-BHU-SV00123	38	Female	House wife	1	1	0	0	0	0	1	0	0	1	0	0	1900-01-01	1900-01-01	FLU-LUN-0035	Lungtenphu Military Hospital	2022-05-16	2022-05-25	9	2022-05-27	2	21	Royal Centre for Disease Control	Negative	Negative	Negative	Negative	UND	UND					ILI	Non sentinel ILI
FLU-BHU-SV00124	0.1	Male	House wife	1	1	0	0	0	0	0	0	0	0	0	0	1900-01-01	1900-01-01	FLU-LUN-0036	Lungtenphu Military Hospital	2022-05-16	2022-05-25	9	2022-05-27	2	21	Royal Centre for Disease Control	Negative	Negative	Negative	Negative	UND	UND					ILI	Non sentinel ILI
FLU-BHU-SV00125	5	Female	Others	1	1	0	1	0	1	0	0	0	0	1	0	1900-01-01	1900-01-01	FLU-LUN-0037	Lungtenphu Military Hospital	2022-05-19	2022-05-25	6	2022-05-27	2	21	Royal Centre for Disease Control	Negative	Negative	Negative	Negative	UND	UND					ILI	Non sentinel ILI
FLU-BHU-SV00126	18	Female	Student	1	1	1	1	0	1	0	0	0	0	0	0	1900-01-01	1900-01-01	FLU-LUN-0038	Lungtenphu Military Hospital	2022-05-19	2022-05-25	6	2022-05-27	2	21	Royal Centre for Disease Control	Negative	Negative	Negative	Negative	UND	UND					ILI	Non sentinel ILI
FLU-BHU-SV00127	31	Female	Others	0	0	0	0	0	1	0	0	0	0	0	0	1900-01-01	1900-01-01	FLU-LUN-0039	Lungtenphu Military Hospital	2022-05-25	2022-05-26	1	2022-05-27	1	21	Royal Centre for Disease Control	Negative	Negative	Negative	Negative	UND	UND					ILI	Non sentinel ILI
FLU-BHU-SV00128	2.2	Female	Others	1	1	0	0	0	0	1	0	0	0	0	0	1900-01-01	1900-01-01	FLU-LUN-0040	Lungtenphu Military Hospital	2022-05-25	2022-05-26	1	2022-05-27	1	21	Royal Centre for Disease Control	Negative	Negative	Negative	Negative	UND	UND					ILI	Non sentinel ILI
FLU-BHU-SV00129	47	Male	Private	1	1	0	0	0	0	0	0	0	0	0	0	1900-01-01	1900-01-01	FLU-LUN-0041	Lungtenphu Military Hospital	2022-05-25	2022-05-26	1	2022-05-27	1	21	Royal Centre for Disease Control	Negative	Negative	Negative	Negative	UND	UND					ILI	Non sentinel ILI
FLU-BHU-SV00130	11	Female	Others	1	1	0	1	0	0	0	0	0	0	1	0	1900-01-01	1900-01-01	FLU-LUN-0042	Lungtenphu Military Hospital	2022-05-25	2022-05-26	1	2022-05-27	1	21	Royal Centre for Disease Control	Negative	Negative	Negative	Negative	UND	UND					ILI	Non sentinel ILI
FLU-BHU-SV00131	36	Female	Others	1	1	0	0	0	0	0	0	0	0	0	0	1900-01-01	1900-01-01	FLU-LUN-0043	Lungtenphu Military Hospital	2022-05-25	2022-05-26	1	2022-05-27	1	21	Royal Centre for Disease Control	Negative	Negative	Negative	Negative	UND	UND					ILI	Non sentinel ILI
FLU-BHU-SV00132	5.7	Male	Student	1	1	0	0	0	1	1	0	0	0	1	0	1900-01-01	1900-01-01	FLU-LUN-0044	Lungtenphu Military Hospital	2022-05-25	2022-05-26	1	2022-05-27	1	21	Royal Centre for Disease Control	Negative	Negative	Negative	Negative	UND	UND					ILI	Non sentinel ILI
FLU-BHU-SV00133	9	Male	Others	1	0	0	1	0	0	0	0	0	0	0	0	1900-01-01	1900-01-01	FLU-LUN-0045	Lungtenphu Military Hospital	2022-05-25	2022-05-26	1	2022-05-27	1	21	Royal Centre for Disease Control	Negative	Negative	Negative	Negative	UND	UND					ILI	Non sentinel ILI
FLU-BHU-SV00134	71	Female	Others	0	1	0	0	0	0	0	0	0	0	1	0	1900-01-01	1900-01-01	FLU-LUN-0046	Lungtenphu Military Hospital	2022-05-25	2022-05-26	1	2022-05-27	1	21	Royal Centre for Disease Control	Negative	Negative	Negative	Negative	UND	UND					ILI	Non sentinel ILI
FLU-BHU-SV00135	30	Female	Others	1	1	0	1	0	1	0	0	0	1	0	0	1900-01-01	1900-01-01	FLU-LUN-0047	Lungtenphu Military Hospital	2022-05-25	2022-05-26	1	2022-05-27	1	21	Royal Centre for Disease Control	Negative	Negative	Negative	Negative	UND	UND					ILI	Non sentinel ILI
FLU-BHU-SV00136	1.6	Male	Others	1	0	0	0	0	0	0	0	0	0	0	0	1900-01-01	1900-01-01	FLU-LUN-0028	Lungtenphu Military Hospital	2022-05-05	2022-05-16	11	2022-05-27	11	21	Royal Centre for Disease Control	Negative	Negative	Negative	Negative	UND	UND					ILI	Non sentinel ILI
FLU-BHU-SV00137	25	Female	Others	1	1	0	0	0	0	0	0	0	0	0	0	1900-01-01	1900-01-01	FLU-LUN-0029	Lungtenphu Military Hospital	2022-05-05	2022-05-16	11	2022-05-27	11	21	Royal Centre for Disease Control	Negative	Negative	Negative	Negative	UND	UND					ILI	Non sentinel ILI
FLU-BHU-SV00138	1.6	Male	Others	1	0	0	0	0	0	0	0	1	0	0	0	1900-01-01	1900-01-01	FLU-LUN-0030	Lungtenphu Military Hospital	2022-05-05	2022-05-16	11	2022-05-27	11	21	Royal Centre for Disease Control	Negative	Negative	Negative	Negative	UND	UND					ILI	Non sentinel ILI
FLU-BHU-SV00139	30	Female	Others	0	1	0	0	0	0	0	0	0	0	0	0	1900-01-01	1900-01-01	FLU-LUN-0031	Lungtenphu Military Hospital	2022-05-05	2022-05-16	11	2022-05-27	11	21	Royal Centre for Disease Control	Negative	Negative	Negative	Negative	UND	UND					ILI	Non sentinel ILI
FLU-BHU-SV00140	37	Female	Others	1	1	0	1	0	0	0	1	0	0	0	0	1900-01-01	1900-01-01	FLU-BTC-01174	Paro Hospital	2022-05-24	2022-05-30	6	2022-06-02	3	22	Royal Centre for Disease Control	Negative	Negative	Negative	Negative	UND	UND					ILI	ILI
FLU-BHU-SV00141	28	Male	Others	1	1	0	1	0	1	0	1	1	0	0	0	1900-01-01	1900-01-01	FLU-BTC-01175	Paro Hospital	2022-05-26	2022-05-30	4	2022-06-02	3	22	Royal Centre for Disease Control	Negative	Negative	Negative	Negative	UND	UND					ILI	ILI
FLU-BHU-SV00142	40	Female	Government Service	1	1	0	1	0	1	0	0	0	0	0	0	1900-01-01	2022-05-01	FLU-BTE-00928	Trongsa Hospital	2022-05-16	2022-05-31	15	2022-06-02	2	22	Royal Centre for Disease Control	Negative	Negative	Negative	Negative	UND	UND					ILI	ILI
FLU-BHU-SV00143	10	Female	Student	1	1	0	1	0	0	1	0	0	0	0	0	1900-01-01	2022-05-14	FLU-BTE-00929	Trongsa Hospital	2022-05-17	2022-05-31	14	2022-06-02	2	22	Royal Centre for Disease Control	Negative	Negative	Negative	Negative	UND	UND					ILI	ILI
FLU-BHU-SV00144	10	Female	Student	1	1	0	1	0	1	0	0	0	0	0	0	1900-01-01	2022-05-13	FLU-BTE-00930	Trongsa Hospital	2022-05-17	2022-05-31	14	2022-06-02	2	22	Royal Centre for Disease Control	Negative	Negative	Negative	Negative	UND	UND					ILI	ILI
FLU-BHU-SV00145	1	Female	Others	1	1	0	1	0	0	0	1	0	0	0	0	1900-01-01	1900-01-01	FLU-BTE-00931	Trongsa Hospital	2022-05-18	2022-05-31	13	2022-06-02	2	22	Royal Centre for Disease Control	Negative	Negative	Negative	Negative	UND	UND					ILI	ILI
FLU-BHU-SV00146	2	Male	Child	1	1	0	0	0	0	0	0	1	0	0	0	1900-01-01	2022-05-17	FLU-BTE-00932	Trongsa Hospital	2022-05-21	2022-05-31	10	2022-06-02	2	22	Royal Centre for Disease Control	Negative	Negative	Negative	Negative	UND	UND					ILI	ILI
FLU-BHU-SV00147	36	Female	Monk	1	0	0	1	0	1	0	0	0	0	0	0	1900-01-01	2022-05-20	FLU-BTE-00933	Trongsa Hospital	2022-05-23	2022-05-31	8	2022-06-02	2	22	Royal Centre for Disease Control	Negative	Negative	Negative	Negative	UND	UND					ILI	ILI
FLU-BHU-SV00148	22	Female	Others	1	1	0	0	0	0	1	0	0	0	0	0	1900-01-01	2022-05-21	FLU-BTE-00934	Trongsa Hospital	2022-05-24	2022-05-31	7	2022-06-02	2	22	Royal Centre for Disease Control	Negative	Negative	Negative	Negative	UND	UND					ILI	ILI
FLU-BHU-SV00149	1.2	Male	House wife	1	0	0	0	0	0	0	0	0	0	0	0	1900-01-01	1900-01-01	FLU-LUN-0048	Lungtenphu Military Hospital	2022-05-26	2022-06-07	12	2022-06-08	1	23	Royal Centre for Disease Control	Negative	Negative	Negative	Negative	UND	UND					ILI	Non sentinel ILI
FLU-BHU-SV00150	55	Female	House wife	1	1	0	0	0	0	0	0	0	0	0	0	1900-01-01	1900-01-01	FLU-LUN-0049	Lungtenphu Military Hospital	2022-05-26	2022-06-07	12	2022-06-08	1	23	Royal Centre for Disease Control	Negative	Negative	Negative	Negative	UND	UND					ILI	Non sentinel ILI
FLU-BHU-SV00151	85	Female	Farmer	1	1	1	0	0	0	0	0	1	0	0	0	1900-01-01	1900-01-01	FLU-LUN-0050	Lungtenphu Military Hospital	2022-05-26	2022-06-07	12	2022-06-08	1	23	Royal Centre for Disease Control	Negative	Negative	Negative	Negative	UND	UND					ILI	Non sentinel ILI
FLU-BHU-SV00152	48	Male	Army	0	1	1	1	0	1	0	0	0	0	1	0	1900-01-01	1900-01-01	FLU-LUN-0051	Lungtenphu Military Hospital	2022-05-26	2022-06-07	12	2022-06-08	1	23	Royal Centre for Disease Control	Negative	Negative	Negative	Negative	UND	UND					ILI	Non sentinel ILI
FLU-BHU-SV00153	37	Male	Army	1	1	0	0	0	1	0	0	0	0	1	0	1900-01-01	1900-01-01	FLU-LUN-0052	Lungtenphu Military Hospital	2022-05-26	2022-06-07	12	2022-06-08	1	23	Royal Centre for Disease Control	Negative	Negative	Negative	Negative	UND	UND					ILI	Non sentinel ILI
FLU-BHU-SV00154	39	Male	Others	0	1	1	1	0	1	0	0	0	0	1	0	1900-01-01	1900-01-01	FLU-LUN-0053	Lungtenphu Military Hospital	2022-05-26	2022-06-07	12	2022-06-08	1	23	Royal Centre for Disease Control	Negative	Negative	Negative	Negative	UND	UND					ILI	Non sentinel ILI
FLU-BHU-SV00155	23	Male	Army	1	1	0	0	0	1	0	0	0	0	1	0	1900-01-01	1900-01-01	FLU-LUN-0054	Lungtenphu Military Hospital	2022-05-26	2022-06-07	12	2022-06-08	1	23	Royal Centre for Disease Control	Negative	Negative	Negative	Negative	UND	UND					ILI	Non sentinel ILI
FLU-BHU-SV00156	8	Male	Others	1	1	0	1	0	0	0	0	0	0	0	0	1900-01-01	1900-01-01	FLU-BTC-01176	Paro Hospital	2022-06-06	2022-06-13	7	2022-06-16	3	24	Royal Centre for Disease Control	Negative	Negative	Negative	Negative	UND	UND					ILI	ILI
FLU-BHU-SV00157	7	Female	Others	1	1	0	1	0	0	0	0	0	0	0	0	1900-01-01	1900-01-01	FLU-BTC-01178	Paro Hospital	2022-06-09	2022-06-13	4	2022-06-16	3	24	Royal Centre for Disease Control	Negative	Negative	Negative	Negative	UND	UND					ILI	ILI
FLU-BHU-SV00158	5	Male	Others	1	1	0	1	0	0	0	0	0	0	0	0	1900-01-01	1900-01-01	FLU-BTC-01179	Paro Hospital	2022-06-09	2022-06-15	6	2022-06-16	1	24	Royal Centre for Disease Control	Negative	Negative	Negative	Negative	UND	UND					ILI	ILI
FLU-BHU-SV00159	16	Male	Others	1	1	0	1	1	1	0	0	0	0	0	0	1900-01-01	1900-01-01	FLU-BTC-01180	Paro Hospital	2022-06-13	2022-06-15	2	2022-06-16	1	24	Royal Centre for Disease Control	Negative	Negative	Negative	Negative	UND	UND					ILI	ILI
FLU-BHU-SV00160	52	Male	Monk	1	1	1	1	0	1	0	0	0	0	0	0	1900-01-01	1900-01-01	FLU-BTD-01204	Punakha Hospital	2022-06-06	2022-06-16	10	2022-06-17	1	24	Royal Centre for Disease Control	Negative	Negative	Negative	Negative	UND	UND					ILI	ILI
FLU-BHU-SV00161	5	Female	Others	1	1	1	1	0	0	0	0	0	0	0	0	1900-01-01	1900-01-01	FLU-BTD-01205	Punakha Hospital	2022-06-07	2022-06-16	9	2022-06-17	1	24	Royal Centre for Disease Control	SARS-CoV-2	SARS-CoV-2	Negative	Positive	UND	UND			30.75	30	ILI	ILI
FLU-BHU-SV00162	20	Female	Others	1	1	1	1	0	1	0	0	0	0	0	0	1900-01-01	1900-01-01	FLU-BTD-01206	Punakha Hospital	2022-06-08	2022-06-16	8	2022-06-17	1	24	Royal Centre for Disease Control	Negative	Negative	Negative	Negative	UND	UND					ILI	ILI
FLU-BHU-SV00163	16	Male	Others	1	1	0	1	0	0	0	0	0	1	1	0	1900-01-01	1900-01-01	FLU-BTD-01208	Punakha Hospital	2022-06-09	2022-06-16	7	2022-06-17	1	24	Royal Centre for Disease Control	Negative	Negative	Negative	Negative	UND	UND					ILI	ILI
FLU-BHU-SV00164	0.8	Male	Others	1	1	0	0	0	0	0	0	1	0	0	0	1900-01-01	2022-06-01	FLU-BTE-00935	Trongsa Hospital	2022-06-02	2022-06-16	14	2022-06-17	1	24	Royal Centre for Disease Control	Negative	Negative	Negative	Negative	UND	UND					ILI	ILI
FLU-BHU-SV00165	11	Female	Others	1	1	0	1	0	1	0	0	0	0	0	0	1900-01-01	2022-06-05	FLU-BTE-00936	Trongsa Hospital	2022-06-07	2022-06-16	9	2022-06-17	1	24	Royal Centre for Disease Control	Negative	Negative	Negative	Negative	UND	UND					ILI	ILI
FLU-BHU-SV00166	32	Female	House wife	1	1	1	1	1	1	1	0	0	1	0	0	1900-01-01	2022-06-07	FLU-BTE-00937	Trongsa Hospital	2022-06-09	2022-06-16	7	2022-06-17	1	24	Royal Centre for Disease Control	Negative	Negative	Negative	Negative	UND	UND					ILI	ILI
FLU-BHU-SV00167	12	Male	Student	1	1	0	1	0	0	1	0	0	1	0	0	1900-01-01	2022-06-06	FLU-BTE-00938	Trongsa Hospital	2022-06-09	2022-06-16	7	2022-06-17	1	24	Royal Centre for Disease Control	Negative	Negative	Negative	Negative	UND	UND					ILI	ILI
FLU-BHU-SV00168	6	Female	Others	1	1	0	1	1	0	0	0	0	1	0	0	1900-01-01	2022-06-09	FLU-BTE-00939	Trongsa Hospital	2022-06-09	2022-06-16	7	2022-06-17	1	24	Royal Centre for Disease Control	Negative	Negative	Negative	Negative	UND	UND					ILI	ILI
FLU-BHU-SV00169	27	Female	Others	0	1	1	1	0	1	1	0	1	0	0	0	1900-01-01	2022-06-08	FLU-BTE-00940	Trongsa Hospital	2022-06-10	2022-06-16	6	2022-06-17	1	24	Royal Centre for Disease Control	Negative	Negative	Negative	Negative	UND	UND					ILI	ILI
FLU-BHU-SV00170	12	Female	Others	1	1	0	1	0	1	0	0	0	0	0	0	1900-01-01	1900-01-01	FLU-BTE-00941	Trongsa Hospital	2022-06-10	2022-06-16	6	2022-06-17	1	24	Royal Centre for Disease Control	Negative	Negative	Negative	Negative	UND	UND					ILI	ILI
FLU-BHU-SV00171	8	Male	Others	1	1	1	1	0	1	0	0	0	0	0	0	1900-01-01	1900-01-01	FLU-BTI-01321	Tsirang Hospital	2022-05-29	2022-06-16	18	2022-06-17	1	24	Royal Centre for Disease Control	Negative	Negative	Negative	Negative	UND	UND					ILI	ILI
FLU-BHU-SV00172	10	Male	Others	1	1	1	1	0	0	0	0	0	0	0	0	1900-01-01	1900-01-01	FLU-BTI-01322	Tsirang Hospital	2022-06-02	2022-06-16	14	2022-06-17	1	24	Royal Centre for Disease Control	Negative	Negative	Negative	Negative	UND	UND					ILI	ILI
FLU-BHU-SV00173	4	Female	Others	1	1	0	1	0	1	0	0	0	0	0	0	1900-01-01	1900-01-01	FLU-BTI-01323	Tsirang Hospital	2022-06-04	2022-06-16	12	2022-06-17	1	24	Royal Centre for Disease Control	Negative	Negative	Negative	Negative	UND	UND					ILI	ILI
FLU-BHU-SV00174	15	Female	Others	1	1	1	1	0	0	0	1	1	0	0	0	1900-01-01	1900-01-01	FLU-BTI-01324	Tsirang Hospital	2022-06-09	2022-06-16	7	2022-06-17	1	24	Royal Centre for Disease Control	Negative	Negative	Negative	Negative	UND	UND					ILI	ILI
FLU-BHU-SV00175	2.4	Male	Others	1	1	0	1	0	0	0	0	1	0	0	0	1900-01-01	1900-01-01	FLU-BTK-SV1751	Samtse Hospital	2022-06-07	2022-06-16	9	2022-06-17	1	24	Royal Centre for Disease Control	Negative	Negative	Negative	Negative	UND	UND					ILI	ILI
FLU-BHU-SV00176	2.1	Male	Others	1	1	0	0	0	0	0	0	0	0	0	0	1900-01-01	1900-01-01	FLU-BTK-SV1752	Samtse Hospital	2022-06-07	2022-06-16	9	2022-06-17	1	24	Royal Centre for Disease Control	Negative	Negative	Negative	Negative	UND	UND					ILI	ILI
FLU-BHU-SV00177	3.9	Male	Others	1	0	0	0	0	0	0	0	0	0	1	0	1900-01-01	1900-01-01	FLU-BTK-SV1753	Samtse Hospital	2022-06-07	2022-06-16	9	2022-06-17	1	24	Royal Centre for Disease Control	Negative	Negative	Negative	Negative	UND	UND					ILI	ILI
FLU-BHU-SV00178	18	Female	Others	1	1	0	1	0	1	0	0	0	0	0	0	1900-01-01	1900-01-01	FLU-BTK-SV1754	Samtse Hospital	2022-06-07	2022-06-16	9	2022-06-17	1	24	Royal Centre for Disease Control	Negative	Negative	Negative	Negative	UND	UND					ILI	ILI
FLU-BHU-SV00179	1.3	Male	Others	1	1	0	0	0	0	0	0	0	0	0	0	1900-01-01	1900-01-01	FLU-BTK-SV1755	Samtse Hospital	2022-06-08	2022-06-16	8	2022-06-17	1	24	Royal Centre for Disease Control	Negative	Negative	Negative	Negative	UND	UND					ILI	ILI
FLU-BHU-SV00180	7	Male	Others	1	1	0	1	0	0	0	0	0	0	0	0	1900-01-01	1900-01-01	FLU-BTD-01207	Punakha Hospital	2022-06-09	2022-06-16	7	2022-06-17	1	24	Royal Centre for Disease Control	Negative	Negative	Negative	Negative	UND	UND					ILI	ILI
FLU-BHU-SV00181	12	Female	Student	1	1	0	1	0	1	0	1	1	0	0	0	1900-01-01	2022-06-14	FLU-BTC-01182	Paro Hospital	2022-06-17	2022-06-17	0	2022-06-24	7	25	Royal Centre for Disease Control	Negative	Negative	Negative	Negative	UND	UND					ILI	ILI
FLU-BHU-SV00182	6	Male	Child	1	1	0	1	0	1	0	1	1	0	0	0	1900-01-01	1900-01-01	FLU-BTC-01181	Paro Hospital	2022-06-15	2022-06-15	0	2022-06-24	9	25	Royal Centre for Disease Control	SARS-CoV-2	SARS-CoV-2	Negative	Positive	UND	UND					ILI	ILI
FLU-BHU-SV00183	6	Male	Student	1	1	0	1	0	1	0	1	1	0	0	0	1900-01-01	1900-01-01	FLU-BTC-01192	Paro Hospital	2022-06-18	2022-06-18	0	2022-06-24	6	25	Royal Centre for Disease Control	Negative	Negative	Negative	Negative	UND	UND					ILI	ILI
FLU-BHU-SV00184	2	Female	Child	1	1	0	1	0	1	0	1	1	0	0	0	1900-01-01	2022-06-18	FLU-BTC-01191	Paro Hospital	2022-06-18	2022-06-18	0	2022-06-24	6	25	Royal Centre for Disease Control	Negative	Negative	Negative	Negative	UND	UND					ILI	ILI
FLU-BHU-SV00185	7	Male	Others	1	1	0	1	0	1	0	1	1	0	0	0	1900-01-01	1900-01-01	FLU-BTC-01190	Paro Hospital	2022-06-17	2022-06-17	0	2022-06-24	7	25	Royal Centre for Disease Control	Negative	Negative	Negative	Negative	UND	UND					ILI	ILI
FLU-BHU-SV00186	15	Male	Student	1	1	0	1	0	1	0	1	1	0	0	0	1900-01-01	1900-01-01	FLU-BTC-01189	Paro Hospital	2022-06-17	2022-06-17	0	2022-06-24	7	25	Royal Centre for Disease Control	Negative	Negative	Negative	Negative	UND	UND					ILI	ILI
FLU-BHU-SV00187	1	Male	Child	1	1	0	1	0	1	0	1	1	0	0	0	1900-01-01	1900-01-01	FLU-BTC-01188	Paro Hospital	2022-06-17	2022-06-17	0	2022-06-24	7	25	Royal Centre for Disease Control	Negative	Negative	Negative	Negative	UND	UND					ILI	ILI
FLU-BHU-SV00188	25	Male	Student	1	1	0	0	0	0	0	0	0	0	0	0	1900-01-01	2021-11-01	FLU-BTE-00942	Trongsa Hospital	2022-06-11	2022-06-23	12	2022-06-24	1	25	Royal Centre for Disease Control	Negative	Negative	Negative	Negative	UND	UND					ILI	ILI
FLU-BHU-SV00189	11	Female	Student	1	1	0	1	0	1	0	0	0	0	0	0	1900-01-01	2022-06-10	FLU-BTE-00943	Trongsa Hospital	2022-06-11	2022-06-23	12	2022-06-24	1	25	Royal Centre for Disease Control	Negative	Negative	Negative	Negative	UND	UND					ILI	ILI
FLU-BHU-SV00190	10	Male	Others	1	1	0	1	0	0	0	0	0	0	0	0	1900-01-01	2022-06-13	FLU-BTE-00945	Trongsa Hospital	2022-06-15	2022-06-23	8	2022-06-24	1	25	Royal Centre for Disease Control	Negative	Negative	Negative	Negative	UND	UND					ILI	ILI
FLU-BHU-SV00191	4	Male	Others	1	1	0	1	0	1	0	1	0	0	0	0	1900-01-01	2022-06-15	FLU-BTE-00946	Trongsa Hospital	2022-06-16	2022-06-23	7	2022-06-24	1	25	Royal Centre for Disease Control	Negative	Negative	Negative	Negative	UND	UND					ILI	ILI
FLU-BHU-SV00192	28	Female	Government Service	1	1	0	1	0	1	0	1	1	0	0	0	1900-01-01	2022-06-11	FLU-BTE-00944	Trongsa Hospital	2022-06-13	2022-06-23	10	2022-06-24	1	25	Royal Centre for Disease Control	SARS-CoV-2	SARS-CoV-2	Negative	Positive	UND	UND					ILI	ILI
FLU-BHU-SV00193	1	Female	Child	1	1	0	0	0	0	0	0	0	0	0	0	1900-01-01	1900-01-01	FLU-BTC-01183	Paro Hospital	2022-06-17	2022-06-23	6	2022-06-24	1	25	Royal Centre for Disease Control	Negative	Negative	Negative	Negative	UND	UND					ILI	ILI
FLU-BHU-SV00194	11	Male	Student	1	1	0	1	0	1	0	1	1	0	0	0	1900-01-01	2022-06-17	FLU-BTC-01184	Paro Hospital	2022-06-17	2022-06-23	6	2022-06-24	1	25	Royal Centre for Disease Control	Negative	Negative	Negative	Negative	UND	UND					ILI	ILI
FLU-BHU-SV00195	6	Female	Student	1	1	0	1	0	1	0	1	1	0	0	0	1900-01-01	2022-06-01	FLU-BTC-01185	Paro Hospital	2022-06-17	2022-06-23	6	2022-06-24	1	25	Royal Centre for Disease Control	Negative	Negative	Negative	Negative	UND	UND					ILI	ILI
FLU-BHU-SV00196	6	Male	Student	1	1	0	1	0	1	0	1	1	0	0	0	1900-01-01	2022-06-17	FLU-BTC-01186	Paro Hospital	2022-06-17	2022-06-23	6	2022-06-24	1	25	Royal Centre for Disease Control	Negative	Negative	Negative	Negative	UND	UND					ILI	ILI
FLU-BHU-SV00197	6	Male	Others	1	1	1	0	0	0	0	1	0	0	0	0	1900-01-01	1900-01-01	FLU-BTC-01187	Paro Hospital	2022-06-17	2022-06-23	6	2022-06-24	1	25	Royal Centre for Disease Control	Negative	Negative	Negative	Negative	UND	UND					ILI	ILI
FLU-BHU-SV00198	21	Male	Others	1	1	1	0	0	1	0	0	0	0	1	0	1900-01-01	1900-01-01	FLU-BTD-01285	Punakha Hospital	2022-06-21	2022-06-28	7	2022-06-30	2	26	Royal Centre for Disease Control	Negative	Negative	Negative	Negative	UND	UND					ILI	ILI
FLU-BHU-SV00199	5	Male	Student	1	1	0	1	0	0	0	0	0	0	0	0	1900-01-01	2022-06-19	FLU-BTE-00947	Trongsa Hospital	2022-06-20	2022-06-28	8	2022-06-30	2	26	Royal Centre for Disease Control	Negative	Negative	Negative	Negative	UND	UND					ILI	ILI
FLU-BHU-SV00200	57	Female	House wife	1	1	0	1	0	0	0	0	0	0	0	0	1900-01-01	2022-06-20	FLU-BTE-00948	Trongsa Hospital	2022-06-21	2022-06-28	7	2022-06-30	2	26	Royal Centre for Disease Control	Negative	Negative	Negative	Negative	UND	UND					ILI	ILI
FLU-BHU-SV00201	13	Female	Student	1	1	0	1	0	0	0	0	0	0	0	0	1900-01-01	2022-06-20	FLU-BTE-00949	Trongsa Hospital	2022-06-20	2022-06-28	8	2022-06-30	2	26	Royal Centre for Disease Control	Negative	Negative	Negative	Negative	UND	UND					ILI	ILI
FLU-BHU-SV00202	2	Female	Child	1	1	0	1	0	0	0	0	0	0	0	0	1900-01-01	2022-06-21	FLU-BTE-00950	Trongsa Hospital	2022-06-21	2022-06-28	7	2022-06-30	2	26	Royal Centre for Disease Control	Negative	Negative	Negative	Negative	UND	UND					ILI	ILI
FLU-BHU-SV00203	5	Male	Student	1	1	0	1	1	0	1	0	0	0	0	0	1900-01-01	2022-06-20	FLU-BTE-00951	Trongsa Hospital	2022-06-22	2022-06-28	6	2022-06-30	2	26	Royal Centre for Disease Control	Negative	Negative	Negative	Negative	UND	UND					ILI	ILI
FLU-BHU-SV00204	1	Female	Child	1	1	0	1	0	0	0	0	0	0	0	0	1900-01-01	2022-06-21	FLU-BTE-00952	Trongsa Hospital	2022-06-22	2022-06-28	6	2022-06-30	2	26	Royal Centre for Disease Control	Negative	Negative	Negative	Negative	UND	UND					ILI	ILI
FLU-BHU-SV00205	5	Female	Student	1	1	0	1	0	0	0	0	0	0	0	0	1900-01-01	2022-06-20	FLU-BTE-00953	Trongsa Hospital	2022-06-22	2022-06-28	6	2022-06-30	2	26	Royal Centre for Disease Control	Negative	Negative	Negative	Negative	UND	UND					ILI	ILI
FLU-BHU-SV00206	5	Female	Child	1	1	0	0	0	0	0	0	0	0	0	0	1900-01-01	2022-06-22	FLU-BTE-00954	Trongsa Hospital	2022-06-23	2022-06-28	5	2022-06-30	2	26	Royal Centre for Disease Control	Negative	Negative	Negative	Negative	UND	UND					ILI	ILI
FLU-BHU-SV00207	7	Female	Student	1	1	0	0	0	0	0	0	0	0	0	0	1900-01-01	2022-06-19	FLU-BTE-00955	Trongsa Hospital	2022-06-23	2022-06-28	5	2022-06-30	2	26	Royal Centre for Disease Control	Negative	Negative	Negative	Negative	UND	UND					ILI	ILI
FLU-BHU-SV00208	5.6	Female	Others	0	0	0	0	0	0	0	0	0	0	0	0	1900-01-01	1900-01-01	FLU-BTK-SV1757	Samtse Hospital	2022-06-09	2022-06-28	19	2022-06-30	2	26	Royal Centre for Disease Control	Negative	Negative	Negative	Negative	UND	UND					ILI	ILI
FLU-BHU-SV00209	4	Female	Others	1	1	0	0	0	0	0	0	0	0	0	0	1900-01-01	1900-01-01	FLU-BTK-SV1758	Samtse Hospital	2022-06-10	2022-06-28	18	2022-06-30	2	26	Royal Centre for Disease Control	Negative	Negative	Negative	Negative	UND	UND					ILI	ILI
FLU-BHU-SV00210	4	Female	Others	1	1	0	0	0	0	0	0	0	0	0	0	1900-01-01	1900-01-01	FLU-BTK-SV1759	Samtse Hospital	2022-06-13	2022-06-28	15	2022-06-30	2	26	Royal Centre for Disease Control	Negative	Negative	Negative	Negative	UND	UND					ILI	ILI
FLU-BHU-SV00211	5	Male	Others	1	0	0	1	0	1	0	0	0	0	0	0	1900-01-01	1900-01-01	FLU-BTK-SV1760	Samtse Hospital	2022-06-13	2022-06-28	15	2022-06-30	2	26	Royal Centre for Disease Control	Negative	Negative	Negative	Negative	UND	UND					ILI	ILI
FLU-BHU-SV00212	0.11	Female	Others	1	1	0	0	0	0	0	0	0	0	0	0	1900-01-01	1900-01-01	FLU-BTK-SV1761	Samtse Hospital	2022-06-13	2022-06-28	15	2022-06-30	2	26	Royal Centre for Disease Control	Negative	Negative	Negative	Negative	UND	UND					ILI	ILI
FLU-BHU-SV00213	4	Female	Others	1	1	0	0	0	0	0	0	0	0	0	0	1900-01-01	1900-01-01	FLU-BTK-SV1763	Samtse Hospital	2022-06-13	2022-06-28	15	2022-06-30	2	26	Royal Centre for Disease Control	Negative	Negative	Negative	Negative	UND	UND					ILI	ILI
FLU-BHU-SV00214	7	Female	Others	1	1	0	0	0	0	0	0	0	0	0	0	1900-01-01	1900-01-01	FLU-BTK-SV1764	Samtse Hospital	2022-06-15	2022-06-28	13	2022-06-30	2	26	Royal Centre for Disease Control	Negative	Negative	Negative	Negative	UND	UND					ILI	ILI
FLU-BHU-SV00215	1	Female	Others	1	1	0	0	0	0	0	0	0	0	0	0	1900-01-01	1900-01-01	FLU-BTK-SV1765	Samtse Hospital	2022-06-15	2022-06-28	13	2022-06-30	2	26	Royal Centre for Disease Control	Negative	Negative	Negative	Negative	UND	UND					ILI	ILI
FLU-BHU-SV00216	11	Male	Others	1	1	0	0	0	0	0	0	0	0	0	0	1900-01-01	1900-01-01	FLU-BTK-SV1766	Samtse Hospital	2022-06-17	2022-06-28	11	2022-06-30	2	26	Royal Centre for Disease Control	Negative	Negative	Negative	Negative	UND	UND					ILI	ILI
FLU-BHU-SV00217	2	Male	Others	1	1	0	0	0	1	0	0	0	0	0	0	1900-01-01	1900-01-01	FLU-BTK-SV1767	Samtse Hospital	2022-06-17	2022-06-28	11	2022-06-30	2	26	Royal Centre for Disease Control	Negative	Negative	Negative	Negative	UND	UND					ILI	ILI
FLU-BHU-SV00218	1.2	Male	Others	1	1	0	0	0	0	0	0	0	0	0	0	1900-01-01	1900-01-01	FLU-BTK-SV1768	Samtse Hospital	2022-06-17	2022-06-28	11	2022-06-30	2	26	Royal Centre for Disease Control	Negative	Negative	Negative	Negative	UND	UND					ILI	ILI
FLU-BHU-SV00219	1.5	Female	Others	1	1	0	0	0	0	0	0	0	0	0	0	1900-01-01	1900-01-01	FLU-BTK-SV1769	Samtse Hospital	2022-06-17	2022-06-28	11	2022-06-30	2	26	Royal Centre for Disease Control	Negative	Negative	Negative	Negative	UND	UND					ILI	ILI
FLU-BHU-SV00220	0.7	Male	Others	1	1	0	0	0	0	0	0	0	0	0	0	1900-01-01	1900-01-01	FLU-BTK-SV1770	Samtse Hospital	2022-06-20	2022-06-28	8	2022-06-30	2	26	Royal Centre for Disease Control	Negative	Negative	Negative	Negative	UND	UND					ILI	ILI
FLU-BHU-SV00221	2.6	Male	Others	0	1	1	0	0	0	0	0	0	0	0	0	1900-01-01	1900-01-01	FLU-BTK-SV1771	Samtse Hospital	2022-06-20	2022-06-28	8	2022-06-30	2	26	Royal Centre for Disease Control	Negative	Negative	Negative	Negative	UND	UND					ILI	ILI
FLU-BHU-SV00222	4	Female	Others	1	1	0	0	0	0	0	0	0	0	0	0	1900-01-01	1900-01-01	FLU-BTK-SV1773	Samtse Hospital	2022-06-21	2022-06-28	7	2022-06-30	2	26	Royal Centre for Disease Control	Negative	Negative	Negative	Negative	UND	UND					ILI	ILI
FLU-BHU-SV00223	10	Male	Others	1	1	0	1	0	0	0	0	0	0	0	0	1900-01-01	1900-01-01	FLU-BTK-SV1774	Samtse Hospital	2022-06-22	2022-06-28	6	2022-06-30	2	26	Royal Centre for Disease Control	Negative	Negative	Negative	Negative	UND	UND					ILI	ILI
FLU-BHU-SV00224	4	Female	Others	1	1	0	0	0	0	0	0	0	0	0	0	1900-01-01	1900-01-01	FLU-BTK-SV1775	Samtse Hospital	2022-06-22	2022-06-28	6	2022-06-30	2	26	Royal Centre for Disease Control	Negative	Negative	Negative	Negative	UND	UND					ILI	ILI
FLU-BHU-SV00225	6	Female	Others	1	1	0	0	0	0	0	0	0	0	0	0	1900-01-01	1900-01-01	FLU-BTK-SV1776	Samtse Hospital	2022-06-22	2022-06-28	6	2022-06-30	2	26	Royal Centre for Disease Control	Negative	Negative	Negative	Negative	UND	UND					ILI	ILI
FLU-BHU-SV00226	7	Male	Others	1	1	0	0	0	1	0	0	0	0	0	0	1900-01-01	1900-01-01	FLU-BTK-SV1777	Samtse Hospital	2022-06-22	2022-06-28	6	2022-06-30	2	26	Royal Centre for Disease Control	Negative	Negative	Negative	Negative	UND	UND					ILI	ILI
FLU-BHU-SV00227	6	Female	Others	1	1	0	1	0	0	0	0	0	0	0	0	1900-01-01	1900-01-01	FLU-BTK-SV1778	Samtse Hospital	2022-06-22	2022-06-28	6	2022-06-30	2	26	Royal Centre for Disease Control	Negative	Negative	Negative	Negative	UND	UND					ILI	ILI
FLU-BHU-SV00228	64	Female	Child	0	1	0	1	1	1	0	0	0	0	0	0	1900-01-01	2022-06-20	FLU-BTG-00973	Gelephu CRRH	2022-06-22	2022-06-22	0	2022-06-29	7	26	Gelephu CRRH	Negative	Negative	Negative	Negative	UND	UND	UND	UND			ILI	ILI
FLU-BHU-SV00229	21	Female	Student	0	1	0	1	0	0	0	0	0	0	0	0	1900-01-01	2022-06-21	FLU-BTG-00974	Gelephu CRRH	2022-06-23	2022-06-23	0	2022-06-29	6	26	Gelephu CRRH	Negative	Negative	Negative	Negative	UND	UND					ILI	ILI
FLU-BHU-SV00230	7	Male	Others	1	1	0	0	0	0	0	0	0	0	0	0	1900-01-01	1900-01-01	FLU-BTK-SV1762	Samtse Hospital	2022-06-13	2022-06-28	15	2022-06-30	2	26	Royal Centre for Disease Control	Negative	Negative	Negative	Negative	UND	UND					ILI	ILI
FLU-BHU-SV00231	16	Male	Others	1	1	0	1	0	0	0	0	0	0	0	0	1900-01-01	1900-01-01	FLU-BTK-SV1756	Samtse Hospital	2022-06-09	2022-06-28	19	2022-06-30	2	26	Royal Centre for Disease Control	Negative	Negative	Negative	Negative	UND	UND					ILI	ILI
FLU-BHU-SV00232	3	Male	Others	1	1	0	0	0	0	0	0	0	0	0	0	1900-01-01	2022-06-27	FLU-BTE-00967	Trongsa Hospital	2022-06-29	2022-07-04	5	2022-07-07	3	27	Royal Centre for Disease Control	Negative	Negative	Negative	Negative	UND	UND					ILI	ILI
FLU-BHU-SV00233	4	Female	Others	1	1	0	0	0	0	0	0	0	0	0	0	1900-01-01	2022-06-27	FLU-BTE-00966	Trongsa Hospital	2022-06-29	2022-07-04	5	2022-07-07	3	27	Royal Centre for Disease Control	Negative	Negative	Negative	Negative	UND	UND					ILI	ILI
FLU-BHU-SV00234	5	Female	Student	1	0	0	0	0	1	0	0	0	0	0	0	1900-01-01	2022-06-23	FLU-BTE-00956	Trongsa Hospital	2022-06-24	2022-07-04	10	2022-07-07	3	27	Royal Centre for Disease Control	Negative	Negative	Negative	Negative	UND	UND					ILI	ILI
FLU-BHU-SV00235	3.4	Male	Others	1	1	0	1	0	0	0	0	0	0	0	0	1900-01-01	1900-01-01	FLU-BTE-00957	Trongsa Hospital	2022-06-25	2022-07-04	9	2022-07-07	3	27	Royal Centre for Disease Control	Negative	Negative	Negative	Negative	UND	UND					ILI	ILI
FLU-BHU-SV00236	6	Male	Student	1	1	0	1	0	0	0	0	0	0	0	0	1900-01-01	1900-01-01	FLU-BTE-00958	Trongsa Hospital	2022-06-25	2022-07-04	9	2022-07-07	3	27	Royal Centre for Disease Control	Negative	Negative	Negative	Negative	UND	UND					ILI	ILI
FLU-BHU-SV00237	1.8	Female	Others	1	1	0	1	0	0	1	0	0	0	0	0	1900-01-01	1900-01-01	FLU-BTE-00959	Trongsa Hospital	2022-06-25	2022-07-04	9	2022-07-07	3	27	Royal Centre for Disease Control	Negative	Negative	Negative	Negative	UND	UND					ILI	ILI
FLU-BHU-SV00238	7	Male	Student	1	1	0	0	0	0	1	0	0	0	0	0	1900-01-01	1900-01-01	FLU-BTE-00960	Trongsa Hospital	2022-06-25	2022-07-04	9	2022-07-07	3	27	Royal Centre for Disease Control	Negative	Negative	Negative	Negative	UND	UND					ILI	ILI
FLU-BHU-SV00239	4	Male	Others	1	1	0	1	0	0	0	0	0	0	0	0	1900-01-01	1900-01-01	FLU-BTE-00961	Trongsa Hospital	2022-06-27	2022-07-04	7	2022-07-07	3	27	Royal Centre for Disease Control	Negative	Negative	Negative	Negative	UND	UND					ILI	ILI
FLU-BHU-SV00240	4.6	Male	Others	1	1	0	1	0	0	0	0	0	0	0	0	1900-01-01	1900-01-01	FLU-BTE-00962	Trongsa Hospital	2022-06-27	2022-07-04	7	2022-07-07	3	27	Royal Centre for Disease Control	Negative	Negative	Negative	Negative	UND	UND					ILI	ILI
FLU-BHU-SV00241	6	Male	Student	1	1	0	1	0	0	0	0	0	0	0	0	1900-01-01	1900-01-01	FLU-BTE-00963	Trongsa Hospital	2022-06-27	2022-07-04	7	2022-07-07	3	27	Royal Centre for Disease Control	Negative	Negative	Negative	Negative	UND	UND					ILI	ILI
FLU-BHU-SV00242	1.6	Male	Others	1	1	0	1	1	0	0	0	0	0	0	0	1900-01-01	1900-01-01	FLU-BTE-00964	Trongsa Hospital	2022-06-27	2022-07-04	7	2022-07-07	3	27	Royal Centre for Disease Control	Negative	Negative	Negative	Negative	UND	UND					ILI	ILI
FLU-BHU-SV00243	5	Female	Student	1	1	0	1	0	0	0	0	0	0	0	0	1900-01-01	1900-01-01	FLU-BTE-00965	Trongsa Hospital	2022-06-28	2022-07-04	6	2022-07-07	3	27	Royal Centre for Disease Control	Negative	Negative	Negative	Negative	UND	UND					ILI	ILI
FLU-BHU-SV00244	19	Male	Student	1	1	1	1	0	1	0	0	0	0	1	0	1900-01-01	1900-01-01	FLU-BTI-01325	Tsirang Hospital	2022-06-20	2022-07-04	14	2022-07-07	3	27	Royal Centre for Disease Control	Negative	Negative	Negative	Negative	UND	UND					ILI	ILI
FLU-BHU-SV00245	6	Male	Others	1	1	0	1	0	1	0	0	0	0	0	0	1900-01-01	1900-01-01	FLU-BTI-01326	Tsirang Hospital	2022-06-20	2022-07-04	14	2022-07-07	3	27	Royal Centre for Disease Control	Negative	Negative	Negative	Negative	UND	UND					ILI	ILI
FLU-BHU-SV00246	6	Male	Others	1	1	0	1	0	0	0	0	0	0	0	0	1900-01-01	1900-01-01	FLU-BTI-01327	Tsirang Hospital	2022-06-24	2022-07-04	10	2022-07-07	3	27	Royal Centre for Disease Control	Negative	Negative	Negative	Negative	UND	UND					ILI	ILI
FLU-BHU-SV00247	8	Female	Others	1	1	0	0	0	1	0	1	0	0	0	0	1900-01-01	1900-01-01	FLU-BTI-01328	Tsirang Hospital	2022-06-25	2022-07-04	9	2022-07-07	3	27	Royal Centre for Disease Control	Negative	Negative	Negative	Negative	UND	UND					ILI	ILI
FLU-BHU-SV00248	66	Male	Others	1	1	0	1	0	1	0	1	0	0	1	0	1900-01-01	1900-01-01	FLU-BTI-01329	Tsirang Hospital	2022-06-25	2022-07-04	9	2022-07-07	3	27	Royal Centre for Disease Control	Negative	Negative	Negative	Negative	UND	UND					ILI	ILI
FLU-BHU-SV00249	7	Male	Others	1	1	0	1	0	0	0	1	0	0	0	0	1900-01-01	1900-01-01	FLU-BTI-01331	Tsirang Hospital	2022-06-27	2022-07-04	7	2022-07-07	3	27	Royal Centre for Disease Control	Negative	Negative	Negative	Negative	UND	UND					ILI	ILI
FLU-BHU-SV00250	6	Female	Others	1	1	0	0	0	0	0	0	0	0	0	0	1900-01-01	1900-01-01	FLU-BTI-01332	Tsirang Hospital	2022-06-28	2022-07-04	6	2022-07-07	3	27	Royal Centre for Disease Control	Negative	Negative	Negative	Negative	UND	UND					ILI	ILI
FLU-BHU-SV00251	4	Male	Others	1	1	0	1	0	1	0	0	0	0	0	0	1900-01-01	1900-01-01	FLU-BTI-01334	Tsirang Hospital	2022-06-29	2022-07-04	5	2022-07-07	3	27	Royal Centre for Disease Control	Negative	Negative	Negative	Negative	UND	UND					ILI	ILI
FLU-BHU-SV00252	13	Male	Others	1	1	0	1	0	1	0	0	0	0	1	0	1900-01-01	1900-01-01	FLU-BTI-01335	Tsirang Hospital	2022-06-29	2022-07-04	5	2022-07-07	3	27	Royal Centre for Disease Control	Negative	Negative	Negative	Negative	UND	UND					ILI	ILI
FLU-BHU-SV00253	8	Male	Others	1	1	0	0	0	0	0	0	0	0	0	0	1900-01-01	1900-01-01	FLU-BTK-SV1779	Samtse Hospital	2022-06-22	2022-07-04	12	2022-07-07	3	27	Royal Centre for Disease Control	Negative	Negative	Negative	Negative	UND	UND					ILI	ILI
FLU-BHU-SV00254	7	Female	Others	1	1	0	0	0	0	0	0	0	0	0	0	1900-01-01	1900-01-01	FLU-BTK-SV1780	Samtse Hospital	2022-06-23	2022-07-04	11	2022-07-07	3	27	Royal Centre for Disease Control	Negative	Negative	Negative	Negative	UND	UND					ILI	ILI
FLU-BHU-SV00255	1	Male	Others	1	1	0	0	0	0	0	0	0	0	0	0	1900-01-01	1900-01-01	FLU-BTK-SV1781	Samtse Hospital	2022-06-23	2022-07-04	11	2022-07-07	3	27	Royal Centre for Disease Control	Negative	Negative	Negative	Negative	UND	UND					ILI	ILI
FLU-BHU-SV00256	5	Male	Others	1	1	0	0	0	0	0	0	0	0	0	0	1900-01-01	1900-01-01	FLU-BTK-SV1782	Samtse Hospital	2022-06-24	2022-07-04	10	2022-07-07	3	27	Royal Centre for Disease Control	Negative	Negative	Negative	Negative	UND	UND					ILI	ILI
FLU-BHU-SV00257	5	Male	Others	1	1	0	0	0	0	0	0	0	0	0	0	1900-01-01	1900-01-01	FLU-BTK-SV1783	Samtse Hospital	2022-06-24	2022-07-04	10	2022-07-07	3	27	Royal Centre for Disease Control	Negative	Negative	Negative	Negative	UND	UND					ILI	ILI
FLU-BHU-SV00258	6	Male	Others	1	1	0	1	0	0	0	0	0	0	0	0	1900-01-01	1900-01-01	FLU-BTK-SV1784	Samtse Hospital	2022-06-24	2022-07-04	10	2022-07-07	3	27	Royal Centre for Disease Control	Negative	Negative	Negative	Negative	UND	UND					ILI	ILI
FLU-BHU-SV00259	48	Female	Others	1	1	0	0	1	1	0	0	0	0	1	0	1900-01-01	1900-01-01	FLU-BTK-SV1787	Samtse Hospital	2022-06-27	2022-07-04	7	2022-07-07	3	27	Royal Centre for Disease Control	Negative	Negative	Negative	Negative	UND	UND					ILI	ILI
FLU-BHU-SV00260	9	Male	Others	1	1	0	0	0	0	0	0	0	0	0	0	1900-01-01	1900-01-01	FLU-BTK-SV1785	Samtse Hospital	2022-06-27	2022-07-04	7	2022-07-07	3	27	Royal Centre for Disease Control	Negative	Negative	Negative	Negative	UND	UND					ILI	ILI
FLU-BHU-SV00261	10	Male	Others	1	1	0	0	0	0	0	0	0	0	0	0	1900-01-01	1900-01-01	FLU-BTK-SV1786	Samtse Hospital	2022-06-27	2022-07-04	7	2022-07-07	3	27	Royal Centre for Disease Control	Negative	Negative	Negative	Negative	UND	UND					ILI	ILI
FLU-BHU-SV00262	7	Male	Others	1	1	0	0	0	0	0	0	0	0	0	0	1900-01-01	1900-01-01	FLU-BTK-SV1788	Samtse Hospital	2022-06-27	2022-07-04	7	2022-07-07	3	27	Royal Centre for Disease Control	Negative	Negative	Negative	Negative	UND	UND					ILI	ILI
FLU-BHU-SV00263	8	Male	Others	1	1	0	0	0	0	0	0	0	0	0	0	1900-01-01	1900-01-01	FLU-BTK-SV1789	Samtse Hospital	2022-06-27	2022-07-04	7	2022-07-07	3	27	Royal Centre for Disease Control	Negative	Negative	Negative	Negative	UND	UND					ILI	ILI
FLU-BHU-SV00264	3.6	Female	Others	1	1	0	0	0	0	0	0	0	0	0	0	1900-01-01	1900-01-01	FLU-BTK-SV1790	Samtse Hospital	2022-06-28	2022-07-04	6	2022-07-07	3	27	Royal Centre for Disease Control	Negative	Negative	Negative	Negative	UND	UND					ILI	ILI
FLU-BHU-SV00265	0.5	Female	Others	1	1	0	0	0	0	0	0	0	0	0	0	1900-01-01	1900-01-01	FLU-BTK-SV1791	Samtse Hospital	2022-06-28	2022-07-04	6	2022-07-07	3	27	Royal Centre for Disease Control	Negative	Negative	Negative	Negative	UND	UND					ILI	ILI
FLU-BHU-SV00266	0.11	Female	Others	1	0	0	0	0	0	0	0	0	0	0	0	1900-01-01	1900-01-01	FLU-BTK-SV1792	Samtse Hospital	2022-06-28	2022-07-04	6	2022-07-07	3	27	Royal Centre for Disease Control	Negative	Negative	Negative	Negative	UND	UND					ILI	ILI
FLU-BHU-SV00267	5	Male	Others	1	1	0	0	0	0	0	0	0	0	0	0	1900-01-01	1900-01-01	FLU-BTK-SV1793	Samtse Hospital	2022-06-29	2022-07-04	5	2022-07-07	3	27	Royal Centre for Disease Control	Negative	Negative	Negative	Negative	UND	UND					ILI	ILI
FLU-BHU-SV00268	27	Female	Others	1	1	1	1	0	0	0	0	0	0	0	0	1900-01-01	1900-01-01	FLU-BTI-01330	Tsirang Hospital	2022-06-27	2022-07-04	7	2022-07-07	3	27	Royal Centre for Disease Control	Negative	Negative	Negative	Negative	UND	UND					ILI	ILI
FLU-BHU-SV00269	12	Female	House wife	1	1	0	1	0	0	0	0	0	0	0	0	1900-01-01	2022-06-28	FLU-BTE-00968	Trongsa Hospital	2022-07-01	2022-07-11	10	2022-07-14	3	28	Royal Centre for Disease Control	Negative	Negative	Negative	Negative	UND	UND					ILI	ILI
FLU-BHU-SV00270	18	Male	Student	1	1	0	1	0	0	0	0	0	0	0	0	1900-01-01	2022-06-30	FLU-BTE-00969	Trongsa Hospital	2022-07-02	2022-07-11	9	2022-07-14	3	28	Royal Centre for Disease Control	Negative	Negative	Negative	Negative	UND	UND					ILI	ILI
FLU-BHU-SV00271	7	Male	Student	1	1	0	1	0	0	0	0	0	0	0	0	1900-01-01	2022-07-01	FLU-BTE-00970	Trongsa Hospital	2022-07-02	2022-07-11	9	2022-07-14	3	28	Royal Centre for Disease Control	Negative	Negative	Negative	Negative	UND	UND					ILI	ILI
FLU-BHU-SV00272	1	Male	Others	1	1	0	1	0	0	0	0	0	0	0	0	1900-01-01	2022-07-02	FLU-BTE-00971	Trongsa Hospital	2022-07-04	2022-07-11	7	2022-07-14	3	28	Royal Centre for Disease Control	SARS-CoV-2	SARS-CoV-2	Negative	Positive	UND	UND			34.7	34	ILI	ILI
FLU-BHU-SV00273	29	Female	Child	1	1	0	1	0	0	0	0	0	0	0	0	1900-01-01	1900-01-01	FLU-BTE-00972	Trongsa Hospital	2022-07-04	2022-07-11	7	2022-07-14	3	28	Royal Centre for Disease Control	Negative	Negative	Negative	Negative	UND	UND					ILI	ILI
FLU-BHU-SV00274	1	Male	Child	1	1	0	1	0	0	0	0	0	0	0	0	1900-01-01	2022-07-02	FLU-BTE-00973	Trongsa Hospital	2022-07-04	2022-07-11	7	2022-07-14	3	28	Royal Centre for Disease Control	Negative	Negative	Negative	Negative	UND	UND					ILI	ILI
FLU-BHU-SV00275	1	Female	Child	1	1	0	1	1	0	1	0	1	0	0	0	1900-01-01	2022-07-03	FLU-BTE-00974	Trongsa Hospital	2022-07-04	2022-07-11	7	2022-07-14	3	28	Royal Centre for Disease Control	Negative	Negative	Negative	Negative	UND	UND					ILI	ILI
FLU-BHU-SV00276	15	Male	Monk	1	1	0	1	0	0	0	0	0	0	0	0	1900-01-01	2022-07-01	FLU-BTE-00975	Trongsa Hospital	2022-07-05	2022-07-11	6	2022-07-14	3	28	Royal Centre for Disease Control	Negative	Negative	Negative	Negative	UND	UND					ILI	ILI
FLU-BHU-SV00277	16	Female	Others	1	1	0	1	0	1	0	0	0	0	0	0	1900-01-01	2022-07-04	FLU-BTE-00976	Trongsa Hospital	2022-07-06	2022-07-11	5	2022-07-14	3	28	Royal Centre for Disease Control	Negative	Negative	Negative	Negative	UND	UND					ILI	ILI
FLU-BHU-SV00278	7	Male	Student	1	1	0	1	0	0	0	0	0	0	0	0	1900-01-01	2022-07-04	FLU-BTE-00977	Trongsa Hospital	2022-07-06	2022-07-11	5	2022-07-14	3	28	Royal Centre for Disease Control	Negative	Negative	Negative	Negative	UND	UND					ILI	ILI
FLU-BHU-SV00279	16	Female	Student	1	1	0	1	0	0	0	0	0	0	0	0	1900-01-01	2022-07-05	FLU-BTE-00978	Trongsa Hospital	2022-07-07	2022-07-11	4	2022-07-14	3	28	Royal Centre for Disease Control	Negative	Negative	Negative	Negative	UND	UND					ILI	ILI
FLU-BHU-SV00280	15	Female	Student	1	1	0	1	0	0	0	0	0	0	0	0	1900-01-01	2022-07-02	FLU-BTE-00979	Trongsa Hospital	2022-07-07	2022-07-11	4	2022-07-14	3	28	Royal Centre for Disease Control	Negative	Negative	Negative	Negative	UND	UND					ILI	ILI
FLU-BHU-SV00281	28	Female	Others	1	1	1	0	0	1	0	1	1	0	0	0	1900-01-01	1900-01-01	FLU-BTH-00717	Trashigang Hospital	2022-07-02	2022-07-11	9	2022-07-14	3	28	Royal Centre for Disease Control	Negative	Negative	Negative	Negative	UND	UND					ILI	ILI
FLU-BHU-SV00282	41	Female	Others	0	1	0	1	0	1	0	1	1	0	0	0	1900-01-01	1900-01-01	FLU-BTD-01262	Punakha Hospital	2022-01-10	2022-04-11	91	2022-04-21	10	16	Royal Centre for Disease Control	Negative	Negative	Negative	Negative	34.34	UND	33.14				ILI	ILI
FLU-BHU-SV00283	26	Male	Others	0	1	1	1	0	1	0	1	1	0	0	0	1900-01-01	1900-01-01	FLU-BTD-01263	Punakha Hospital	2022-01-11	2022-04-11	90	2022-04-21	10	16	Royal Centre for Disease Control	Negative	Negative	Negative	Negative	24.1	UND	27.62				ILI	ILI
FLU-BHU-SV00284	25	Male	Others	1	1	1	1	0	1	0	1	1	0	0	0	1900-01-01	1900-01-01	FLU-BTD-01266	Punakha Hospital	2022-01-11	2022-04-11	90	2022-04-21	10	16	Royal Centre for Disease Control	Flu A/H3	Influenza	Positve	Negative	28.14	UND	30.17				ILI	ILI
FLU-BHU-SV00285	25	Female	Others	1	1	1	1	0	1	0	1	1	0	0	0	1900-01-01	1900-01-01	FLU-BTD-01267	Punakha Hospital	2022-01-12	2022-04-11	89	2022-04-21	10	16	Royal Centre for Disease Control	Flu A/H3	Influenza	Positve	Negative	23.04	UND	21.89				ILI	ILI
FLU-BHU-SV00286	34	Male	Others	1	1	1	1	0	1	0	0	1	0	1	0	1900-01-01	1900-01-01	FLU-BTD-01268	Punakha Hospital	2022-01-12	2022-04-11	89	2022-04-21	10	16	Royal Centre for Disease Control	Flu A/H3	Influenza	Positve	Negative	35.03	UND	34.2				ILI	ILI
FLU-BHU-SV00287	31	Female	Others	0	1	1	1	0	1	0	0	1	0	1	0	1900-01-01	1900-01-01	FLU-BTD-01270	Punakha Hospital	2022-01-12	2022-04-11	89	2022-04-21	10	16	Royal Centre for Disease Control	Flu A/H3	Influenza	Positve	Negative	19.77	UND	19.1				ILI	ILI
FLU-BHU-SV00288	41	Female	Others	0	1	1	1	0	1	0	1	1	0	1	0	1900-01-01	1900-01-01	FLU-BTD-01271	Punakha Hospital	2022-01-13	2022-04-11	88	2022-04-21	10	16	Royal Centre for Disease Control	Flu A/H3	Influenza	Positve	Negative	36.27	UND	35.03				ILI	ILI
FLU-BHU-SV00289	23	Female	Others	1	1	1	1	0	1	0	1	0	0	1	0	1900-01-01	1900-01-01	FLU-BTD-01273	Punakha Hospital	2022-01-13	2022-04-11	88	2022-04-21	10	16	Royal Centre for Disease Control	Flu A/H3	Influenza	Positve	Negative	29.53	UND	27.94				ILI	ILI
FLU-BHU-SV00290	50	Male	Others	1	1	0	0	1	1	0	0	0	0	1	0	1900-01-01	1900-01-01	FLU-BTJ-SV1036	Samdrup Jongkhar Hospital	2022-07-05	2022-07-11	6	2022-07-14	3	28	Royal Centre for Disease Control	Negative	Negative	Negative	Negative	UND	UND					ILI	ILI
FLU-BHU-SV00291	2.9	Female	Others	1	1	0	1	0	0	0	0	0	0	0	0	1900-01-01	1900-01-01	FLU-BTJ-SV1037	Samdrup Jongkhar Hospital	2022-07-05	2022-07-11	6	2022-07-14	3	28	Royal Centre for Disease Control	Negative	Negative	Negative	Negative	UND	UND					ILI	ILI
FLU-BHU-SV00292	46	Female	Others	1	1	0	1	0	1	1	1	0	0	0	0	1900-01-01	1900-01-01	FLU-BTJ-SV1038	Samdrup Jongkhar Hospital	2022-07-07	2022-07-11	4	2022-07-14	3	28	Royal Centre for Disease Control	Negative	Negative	Negative	Negative	UND	UND					ILI	ILI
FLU-BHU-SV00293	0.1	Female	Others	1	1	0	0	0	0	0	0	0	0	0	0	1900-01-01	1900-01-01	FLU-BTJ-SV1039	Samdrup Jongkhar Hospital	2022-07-07	2022-07-11	4	2022-07-14	3	28	Royal Centre for Disease Control	Negative	Negative	Negative	Negative	UND	UND					ILI	ILI
FLU-BHU-SV00294	14	Female	Others	1	1	0	1	0	0	0	1	0	0	0	0	1900-01-01	1900-01-01	FLU-BTK-SV1794	Samtse Hospital	2022-06-30	2022-07-11	11	2022-07-14	3	28	Royal Centre for Disease Control	Negative	Negative	Negative	Negative	UND	UND					ILI	ILI
FLU-BHU-SV00295	6	Female	Others	1	1	0	0	0	0	0	0	0	0	0	0	1900-01-01	1900-01-01	FLU-BTK-SV1795	Samtse Hospital	2022-06-30	2022-07-11	11	2022-07-14	3	28	Royal Centre for Disease Control	Negative	Negative	Negative	Negative	UND	UND					ILI	ILI
FLU-BHU-SV00296	5.8	Male	Others	1	1	0	0	0	0	0	0	0	0	0	0	1900-01-01	1900-01-01	FLU-BTK-SV1796	Samtse Hospital	2022-06-30	2022-07-11	11	2022-07-14	3	28	Royal Centre for Disease Control	Negative	Negative	Negative	Negative	UND	UND					ILI	ILI
FLU-BHU-SV00297	9	Female	Others	1	1	0	0	0	0	0	0	0	0	0	0	1900-01-01	1900-01-01	FLU-BTK-SV1797	Samtse Hospital	2022-07-01	2022-07-11	10	2022-07-14	3	28	Royal Centre for Disease Control	Negative	Negative	Negative	Negative	UND	UND					ILI	ILI
FLU-BHU-SV00298	1.3	Male	Others	1	1	0	0	0	0	0	0	0	0	0	0	1900-01-01	1900-01-01	FLU-BTK-SV1798	Samtse Hospital	2022-07-01	2022-07-11	10	2022-07-14	3	28	Royal Centre for Disease Control	Negative	Negative	Negative	Negative	UND	UND					ILI	ILI
FLU-BHU-SV00299	4.7	Male	Others	1	1	0	0	0	0	0	0	0	0	0	0	1900-01-01	1900-01-01	FLU-BTK-SV1799	Samtse Hospital	2022-07-05	2022-07-11	6	2022-07-14	3	28	Royal Centre for Disease Control	Negative	Negative	Negative	Negative	UND	UND					ILI	ILI
FLU-BHU-SV00300	8	Male	Others	1	1	0	1	0	1	0	0	0	0	0	0	1900-01-01	1900-01-01	FLU-BTK-SV1800	Samtse Hospital	2022-07-06	2022-07-11	5	2022-07-14	3	28	Royal Centre for Disease Control	Negative	Negative	Negative	Negative	UND	UND					ILI	ILI
FLU-BHU-SV00301	38	Female	Others	1	1	1	1	0	1	0	1	1	0	1	0	1900-01-01	1900-01-01	FLU-BTA-00724	Monggar ERRH	2022-07-01	2022-07-11	10	2022-07-14	3	28	Royal Centre for Disease Control	SARS-CoV-2	SARS-CoV-2	Negative	Positive	UND	UND			32.89	32	ILI	ILI
FLU-BHU-SV00302	18	Female	Others	1	0	0	1	1	1	0	1	0	0	0	0	1900-01-01	1900-01-01	FLU-BTA-00725	Monggar ERRH	2022-07-05	2022-07-11	6	2022-07-14	3	28	Royal Centre for Disease Control	Negative	Negative	Negative	Negative	UND	UND					ILI	ILI
FLU-BHU-SV00303	39	Male	Government Service	1	1	0	1	0	0	0	1	1	0	0	0	1900-01-01	2022-07-07	FLU-BTE-00980	Trongsa Hospital	2022-07-08	2022-07-19	11	2022-07-21	2	29	Royal Centre for Disease Control	Negative	Negative	Negative	Negative	UND	UND					ILI	ILI
FLU-BHU-SV00304	0.11	Male	Others	1	1	0	1	0	0	0	1	0	0	0	0	1900-01-01	2022-07-09	FLU-BTE-00981	Trongsa Hospital	2022-07-11	2022-07-19	8	2022-07-21	2	29	Royal Centre for Disease Control	Negative	Negative	Negative	Negative	UND	UND					ILI	ILI
FLU-BHU-SV00305	20	Male	Others	1	1	0	1	0	1	0	1	0	0	0	0	1900-01-01	2022-07-07	FLU-BTE-00982	Trongsa Hospital	2022-07-12	2022-07-19	7	2022-07-21	2	29	Royal Centre for Disease Control	Negative	Negative	Negative	Negative	UND	UND					ILI	ILI
FLU-BHU-SV00306	2	Male	Others	1	1	0	1	1	0	1	0	0	1	1	0	1900-01-01	2022-07-10	FLU-BTE-00983	Trongsa Hospital	2022-07-12	2022-07-19	7	2022-07-21	2	29	Royal Centre for Disease Control	Negative	Negative	Negative	Negative	UND	UND					ILI	ILI
FLU-BHU-SV00307	60	Female	Others	1	1	0	1	0	0	0	0	0	0	0	0	1900-01-01	2022-07-08	FLU-BTE-00984	Trongsa Hospital	2022-07-13	2022-07-19	6	2022-07-21	2	29	Royal Centre for Disease Control	Negative	Negative	Negative	Negative	UND	UND					ILI	ILI
FLU-BHU-SV00308	1	Male	Others	1	1	0	0	0	0	0	1	0	0	0	0	1900-01-01	2022-07-11	FLU-BTE-00985	Trongsa Hospital	2022-07-14	2022-07-19	5	2022-07-21	2	29	Royal Centre for Disease Control	Negative	Negative	Negative	Negative	UND	UND					ILI	ILI
FLU-BHU-SV00309	6	Male	Others	1	0	1	1	0	0	0	0	0	0	0	0	1900-01-01	1900-01-01	FLU-BTK-SV1801	Samtse Hospital	2022-07-13	2022-07-19	6	2022-07-21	2	29	Royal Centre for Disease Control	Negative	Negative	Negative	Negative	UND	UND					ILI	ILI
FLU-BHU-SV00310	18	Male	Others	1	1	0	1	0	1	0	1	0	0	1	0	1900-01-01	1900-01-01	FLU-BTA-00726	Monggar ERRH	2022-07-11	2022-07-25	14	2022-07-28	3	30	Royal Centre for Disease Control	Negative	Negative	Negative	Negative	UND	UND					ILI	ILI
FLU-BHU-SV00311	2	Female	Others	1	1	0	1	0	0	0	0	0	0	0	0	1900-01-01	1900-01-01	FLU-BTA-00727	Monggar ERRH	2022-07-11	2022-07-25	14	2022-07-28	3	30	Royal Centre for Disease Control	Negative	Negative	Negative	Negative	UND	UND					ILI	ILI
FLU-BHU-SV00312	4	Female	Others	1	1	0	1	0	0	0	0	0	1	0	0	1900-01-01	1900-01-01	FLU-BTA-00728	Monggar ERRH	2022-07-17	2022-07-25	8	2022-07-28	3	30	Royal Centre for Disease Control	Negative	Negative	Negative	Negative	UND	UND					ILI	ILI
FLU-BHU-SV00313	3	Female	Others	1	1	0	1	0	0	0	0	1	0	0	0	1900-01-01	2022-07-12	FLU-BTE-00986	Trongsa Hospital	2022-07-15	2022-07-25	10	2022-07-28	3	30	Royal Centre for Disease Control	Negative	Negative	Negative	Negative	UND	UND					ILI	ILI
FLU-BHU-SV00314	2	Female	Child	1	1	0	1	0	0	0	0	0	0	0	0	1900-01-01	2022-07-14	FLU-BTE-00987	Trongsa Hospital	2022-07-16	2022-07-25	9	2022-07-28	3	30	Royal Centre for Disease Control	Negative	Negative	Negative	Negative	UND	UND					ILI	ILI
FLU-BHU-SV00315	33	Male	Monk	1	1	0	1	0	0	0	0	0	0	0	0	1900-01-01	2022-07-13	FLU-BTE-00988	Trongsa Hospital	2022-07-16	2022-07-25	9	2022-07-28	3	30	Royal Centre for Disease Control	Negative	Negative	Negative	Negative	UND	UND					ILI	ILI
FLU-BHU-SV00316	69	Female	Others	1	0	0	1	0	1	0	0	0	0	0	0	1900-01-01	2022-07-14	FLU-BTE-00989	Trongsa Hospital	2022-07-16	2022-07-25	9	2022-07-28	3	30	Royal Centre for Disease Control	Negative	Negative	Negative	Negative	UND	UND					ILI	ILI
FLU-BHU-SV00317	13	Female	Others	1	1	0	1	0	1	0	0	0	0	0	0	1900-01-01	2022-07-13	FLU-BTE-00990	Trongsa Hospital	2022-07-16	2022-07-25	9	2022-07-28	3	30	Royal Centre for Disease Control	Negative	Negative	Negative	Negative	UND	UND					ILI	ILI
FLU-BHU-SV00318	1	Female	Others	1	1	0	1	0	0	0	0	0	0	0	0	1900-01-01	2022-07-16	FLU-BTE-00991	Trongsa Hospital	2022-07-18	2022-07-25	7	2022-07-28	3	30	Royal Centre for Disease Control	Negative	Negative	Negative	Negative	UND	UND					ILI	ILI
FLU-BHU-SV00319	2	Female	Child	0	1	0	0	0	0	0	0	1	0	0	0	1900-01-01	2022-07-17	FLU-BTE-00992	Trongsa Hospital	2022-07-19	2022-07-25	6	2022-07-28	3	30	Royal Centre for Disease Control	Negative	Negative	Negative	Negative	UND	UND					ILI	ILI
FLU-BHU-SV00320	52	Male	Others	1	1	0	0	0	1	0	0	0	0	0	0	1900-01-01	2022-07-18	FLU-BTE-00993	Trongsa Hospital	2022-07-20	2022-07-25	5	2022-07-28	3	30	Royal Centre for Disease Control	Negative	Negative	Negative	Negative	UND	UND					ILI	ILI
FLU-BHU-SV00321	46	Male	Government Service	1	0	0	1	0	0	0	0	0	0	0	0	1900-01-01	2022-07-18	FLU-BTE-00994	Trongsa Hospital	2022-07-20	2022-07-25	5	2022-07-28	3	30	Royal Centre for Disease Control	Negative	Negative	Negative	Negative	UND	UND					ILI	ILI
FLU-BHU-SV00322	48	Male	Private	1	1	1	1	0	1	1	1	1	1	1	0	1900-01-01	2022-07-18	FLU-BTE-00995	Trongsa Hospital	2022-07-20	2022-07-25	5	2022-07-28	3	30	Royal Centre for Disease Control	Negative	Negative	Negative	Negative	UND	UND					ILI	ILI
FLU-BHU-SV00323	39	Male	Others	0	0	0	1	0	0	0	0	0	1	1	0	1900-01-01	1900-01-01	FLU-LUN-0060	Lungtenphu Military Hospital	2022-07-26	2022-07-26	0	2022-07-28	2	30	Royal Centre for Disease Control	Negative	Negative	Negative	Negative	UND	UND					ILI	Non sentinel ILI
FLU-BHU-SV00324	18	Male	Student	1	1	1	1	0	1	0	0	0	0	0	0	1900-01-01	2022-06-29	FLU-BTI-01336	Gelephu CRRH	2022-06-30	2022-07-19	19	2022-07-26	7	30	Gelephu CRRH	Negative	Negative	Negative	Negative	UND	UND					ILI	ILI
FLU-BHU-SV00325	8	Female	Student	1	1	0	1	0	0	0	0	0	0	0	0	1900-01-01	2022-07-02	FLU-BTI-01337	Gelephu CRRH	2022-07-04	2022-07-19	15	2022-07-26	7	30	Gelephu CRRH	Negative	Negative	Negative	Negative	UND	UND					ILI	ILI
FLU-BHU-SV00326	8	Male	Student	0	1	0	0	0	0	0	0	0	0	0	0	1900-01-01	2022-07-05	FLU-BTI-01338	Gelephu CRRH	2022-07-07	2022-07-19	12	2022-07-26	7	30	Gelephu CRRH	Negative	Negative	Negative	Negative	UND	UND					ILI	ILI
FLU-BHU-SV00327	15	Male	Student	1	1	0	1	0	1	0	0	0	0	0	0	1900-01-01	2022-07-10	FLU-BTI-01339	Gelephu CRRH	2022-07-12	2022-07-19	7	2022-07-26	7	30	Gelephu CRRH	Negative	Negative	Negative	Negative	UND	UND					ILI	ILI
FLU-BHU-SV00328	71	Male	Farmer	1	1	0	1	0	0	0	0	0	0	0	0	1900-01-01	2022-07-10	FLU-BTI-01340	Gelephu CRRH	2022-07-13	2022-07-19	6	2022-07-26	7	30	Gelephu CRRH	Negative	Negative	Negative	Negative	UND	UND					ILI	ILI
FLU-BHU-SV00329	10	Male	Student	1	1	0	0	0	1	0	0	0	0	0	0	1900-01-01	2022-07-13	FLU-BTI-01341	Gelephu CRRH	2022-07-14	2022-07-19	5	2022-07-26	7	30	Gelephu CRRH	Negative	Negative	Negative	Negative	UND	UND					ILI	ILI
FLU-BHU-SV00330	28	Female	Others	1	1	0	0	0	1	0	1	0	1	0	0	1900-01-01	1900-01-01	FLU-BTC-01193	Paro Hospital	2022-07-25	2022-07-26	1	2022-07-28	2	30	Royal Centre for Disease Control	Negative	Negative	Negative	Negative	UND	UND					ILI	ILI
FLU-BHU-SV00331	6	Female	Others	1	1	0	1	0	1	0	1	0	1	0	0	1900-01-01	1900-01-01	FLU-BTC-01195	Paro Hospital	2022-07-26	2022-07-26	0	2022-07-28	2	30	Royal Centre for Disease Control	Negative	Negative	Negative	Negative	UND	UND					ILI	ILI
FLU-BHU-SV00332	12	Male	Others	1	1	0	1	0	1	0	1	0	1	0	0	1900-01-01	1900-01-01	FLU-BTC-01196	Paro Hospital	2022-07-26	2022-07-26	0	2022-07-28	2	30	Royal Centre for Disease Control	Negative	Negative	Negative	Negative	UND	UND					ILI	ILI
FLU-BHU-SV00333	6	Female	Student	1	1	0	1	1	1	0	1	1	1	0	0	1900-01-01	1900-01-01	FLU-BTC-01197	Paro Hospital	2022-07-26	2022-07-26	0	2022-07-28	2	30	Royal Centre for Disease Control	Negative	Negative	Negative	Negative	UND	UND					ILI	ILI
FLU-BHU-SV00334	8	Male	Others	1	1	1	0	0	1	0	1	0	1	0	0	1900-01-01	1900-01-01	FLU-BTC-01198	Paro Hospital	2022-07-26	2022-07-26	0	2022-07-28	2	30	Royal Centre for Disease Control	Negative	Negative	Negative	Negative	UND	UND					ILI	ILI
FLU-BHU-SV00335	9	Male	Student	1	1	0	0	0	1	0	1	0	1	1	0	1900-01-01	1900-01-01	FLU-BTC-01194	Paro Hospital	2022-07-26	2022-07-26	0	2022-07-28	2	30	Royal Centre for Disease Control	Negative	Negative	Negative	Negative	UND	UND					ILI	ILI
FLU-BHU-SV00336	38	Female	House wife	1	1	0	1	0	1	0	1	0	0	0	0	1900-01-01	1900-01-01	FLU-BTJ-SV1040	Samdrup Jongkhar Hospital	2022-07-11	2022-07-26	15	2022-07-30	4	30	Dewathang Hospital	Negative	Negative	Negative	Negative	UND	UND	UND	UND			ILI	ILI
FLU-BHU-SV00337	26	Female	Others	1	1	1	1	0	1	0	1	1	0	0	0	1900-01-01	1900-01-01	FLU-BTJ-SV1041	Samdrup Jongkhar Hospital	2022-07-12	2022-07-26	14	2022-07-30	4	30	Dewathang Hospital	Negative	Negative	Negative	Negative	UND	UND	UND	UND			ILI	ILI
FLU-BHU-SV00338	26	Female	Private	1	1	0	1	0	1	1	1	1	1	0	0	1900-01-01	1900-01-01	FLU-BTJ-SV1042	Samdrup Jongkhar Hospital	2022-07-15	2022-07-26	11	2022-07-30	4	30	Dewathang Hospital	Negative	Negative	Negative	Negative	UND	UND	UND	UND			ILI	ILI
FLU-BHU-SV00339	6	Male	Student	1	1	0	0	0	1	0	0	0	1	1	0	1900-01-01	2022-07-15	FLU-BTI-01342	Gelephu CRRH	2022-07-15	2022-08-02	18	2022-08-03	1	31	Gelephu CRRH	Negative	Negative	Negative	Negative	UND	UND					ILI	ILI
FLU-BHU-SV00340	10	Male	Student	0	1	0	1	0	1	0	0	0	0	0	0	1900-01-01	2022-07-18	FLU-BTI-01343	Gelephu CRRH	2022-07-19	2022-08-02	14	2022-08-03	1	31	Gelephu CRRH	Negative	Negative	Negative	Negative	UND	UND					ILI	ILI
FLU-BHU-SV00341	9	Male	Student	1	1	0	1	0	0	0	0	0	0	0	0	1900-01-01	2022-07-20	FLU-BTI-01344	Gelephu CRRH	2022-07-23	2022-08-02	10	2022-08-03	1	31	Gelephu CRRH	Negative	Negative	Negative	Negative	UND	UND					ILI	ILI
FLU-BHU-SV00342	10	Male	Student	1	1	0	1	0	1	0	0	0	0	0	0	1900-01-01	2022-07-20	FLU-BTI-01345	Gelephu CRRH	2022-07-23	2022-08-02	10	2022-08-03	1	31	Gelephu CRRH	Negative	Negative	Negative	Negative	UND	UND					ILI	ILI
FLU-BHU-SV00343	35	Female	Others	0	1	0	1	0	1	0	0	0	0	0	0	1900-01-01	1900-01-01	FLU-BTB-00469	JDWNRH	2022-07-13	2022-08-02	20	2022-08-04	2	31	Royal Centre for Disease Control	Negative	Negative	Negative	Negative	UND	UND					ILI	ILI
FLU-BHU-SV00344	25	Female	Others	1	1	0	1	0	0	0	0	0	0	0	0	1900-01-01	1900-01-01	FLU-BTB-00468	JDWNRH	2022-07-07	2022-08-02	26	2022-08-04	2	31	Royal Centre for Disease Control	Negative	Negative	Negative	Negative	UND	UND					ILI	ILI
FLU-BHU-SV00345	8	Female	Student	1	0	0	1	0	0	0	0	0	0	0	0	1900-01-01	2022-08-02	FLU-BTE-00997	Trongsa Hospital	2022-07-23	2022-08-02	10	2022-08-04	2	31	Royal Centre for Disease Control	Negative	Negative	Negative	Negative	UND	UND					ILI	ILI
FLU-BHU-SV00346	4	Female	Others	1	1	0	0	0	1	0	0	0	0	0	0	1900-01-01	2022-07-21	FLU-BTE-00998	Trongsa Hospital	2022-07-25	2022-08-02	8	2022-08-04	2	31	Royal Centre for Disease Control	Negative	Negative	Negative	Negative	UND	UND					ILI	ILI
FLU-BHU-SV00347	23	Male	Others	1	1	0	0	0	0	0	1	0	0	0	0	1900-01-01	2022-07-22	FLU-BTE-00999	Trongsa Hospital	2022-07-25	2022-08-02	8	2022-08-04	2	31	Royal Centre for Disease Control	Negative	Negative	Negative	Negative	UND	UND					ILI	ILI
FLU-BHU-SV00348	4	Male	Others	1	1	0	0	0	1	0	1	0	0	0	0	1900-01-01	2022-07-24	FLU-BTE-01000	Trongsa Hospital	2022-07-26	2022-08-02	7	2022-08-04	2	31	Royal Centre for Disease Control	Negative	Negative	Negative	Negative	UND	UND					ILI	ILI
FLU-BHU-SV00349	15	Male	Others	1	1	0	0	0	0	0	0	0	0	0	0	1900-01-01	2022-07-24	FLU-BTE-01001	Trongsa Hospital	2022-07-26	2022-08-02	7	2022-08-04	2	31	Royal Centre for Disease Control	Negative	Negative	Negative	Negative	UND	UND					ILI	ILI
FLU-BHU-SV00350	17	Female	Student	1	1	0	1	0	0	0	0	0	0	0	0	1900-01-01	2022-07-25	FLU-BTE-01002	Trongsa Hospital	2022-07-27	2022-08-02	6	2022-08-04	2	31	Royal Centre for Disease Control	Negative	Negative	Negative	Negative	UND	UND					ILI	ILI
FLU-BHU-SV00351	11	Male	Others	1	1	0	1	0	1	0	1	0	0	0	0	1900-01-01	2022-07-25	FLU-BTE-01003	Trongsa Hospital	2022-07-28	2022-08-02	5	2022-08-04	2	31	Royal Centre for Disease Control	Negative	Negative	Negative	Negative	UND	UND					ILI	ILI
FLU-BHU-SV00352	9	Male	Others	1	1	0	0	0	1	0	0	0	1	0	0	1900-01-01	2022-07-26	FLU-BTE-01004	Trongsa Hospital	2022-07-28	2022-08-02	5	2022-08-04	2	31	Royal Centre for Disease Control	Negative	Negative	Negative	Negative	UND	UND					ILI	ILI
FLU-BHU-SV00353	5	Male	Others	1	1	0	1	0	0	0	1	0	0	0	0	1900-01-01	2022-07-26	FLU-BTE-01005	Trongsa Hospital	2022-07-28	2022-08-02	5	2022-08-04	2	31	Royal Centre for Disease Control	Negative	Negative	Negative	Negative	UND	UND					ILI	ILI
FLU-BHU-SV00354	16	Male	Others	1	1	0	1	0	1	0	1	0	0	0	0	1900-01-01	1900-01-01	FLU-BTE-00996	Trongsa Hospital	2022-07-23	2022-08-02	10	2022-08-04	2	31	Royal Centre for Disease Control	Negative	Negative	Negative	Negative	UND	UND					ILI	ILI
FLU-BHU-SV00355	4.6	Male	Others	1	1	0	0	0	0	0	0	0	0	0	0	1900-01-01	1900-01-01	FLU-BTK-SV1807	Samtse Hospital	2022-07-27	2022-08-02	6	2022-08-04	2	31	Royal Centre for Disease Control	Negative	Negative	Negative	Negative	UND	UND					ILI	ILI
FLU-BHU-SV00356	9	Female	Others	0	1	0	0	0	0	0	0	0	0	0	0	1900-01-01	1900-01-01	FLU-BTK-SV1806	Samtse Hospital	2022-07-26	2022-08-02	7	2022-08-04	2	31	Royal Centre for Disease Control	Negative	Negative	Negative	Negative	UND	UND					ILI	ILI
FLU-BHU-SV00357	7	Male	Others	1	1	0	0	0	0	0	0	0	0	0	0	1900-01-01	1900-01-01	FLU-BTK-SV1805	Samtse Hospital	2022-07-25	2022-08-02	8	2022-08-04	2	31	Royal Centre for Disease Control	Negative	Negative	Negative	Negative	UND	UND					ILI	ILI
FLU-BHU-SV00358	5	Female	Others	1	1	0	0	0	0	0	0	0	0	0	0	1900-01-01	1900-01-01	FLU-BTK-SV1803	Samtse Hospital	2022-07-26	2022-08-02	7	2022-08-04	2	31	Royal Centre for Disease Control	Negative	Negative	Negative	Negative	UND	UND					ILI	ILI
FLU-BHU-SV00359	12	Male	Others	1	1	0	1	0	1	0	0	0	0	0	0	1900-01-01	1900-01-01	FLU-BTK-SV1802	Samtse Hospital	2022-07-21	2022-08-02	12	2022-08-04	2	31	Royal Centre for Disease Control	Negative	Negative	Negative	Negative	UND	UND					ILI	ILI
FLU-BHU-SV00360	0.9	Female	Others	1	1	0	0	0	0	0	0	0	0	0	0	1900-01-01	1900-01-01	FLU-BTK-SV1804	Samtse Hospital	2022-07-26	2022-08-02	7	2022-08-04	2	31	Royal Centre for Disease Control	Negative	Negative	Negative	Negative	UND	UND					ILI	ILI
FLU-BHU-SV00361	24	Female	Others	1	1	0	1	0	1	0	1	0	1	0	0	1900-01-01	1900-01-01	FLU-BTA-00730	Monggar ERRH	2022-07-22	2022-08-09	18	2022-08-10	1	32	Royal Centre for Disease Control	Negative	Negative	Negative	Negative	UND	UND					ILI	ILI
FLU-BHU-SV00362	25	Female	Others	1	1	0	1	0	1	0	1	1	1	0	0	1900-01-01	1900-01-01	FLU-BTA-00729	Monggar ERRH	2022-07-21	2022-08-09	19	2022-08-10	1	32	Royal Centre for Disease Control	Negative	Negative	Negative	Negative	UND	UND					ILI	ILI
FLU-BHU-SV00363	19	Female	Student	1	1	0	1	0	1	0	1	1	1	0	0	1900-01-01	1900-01-01	FLU-BTA-00731.	Monggar ERRH	2022-07-28	2022-08-09	12	2022-08-10	1	32	Royal Centre for Disease Control	Negative	Negative	Negative	Negative	UND	UND					ILI	ILI
FLU-BHU-SV00364	7	Male	Student	1	1	0	1	0	0	0	0	0	0	0	0	1900-01-01	2022-07-25	FLU-BTE-01006	Trongsa Hospital	2022-07-29	2022-08-09	11	2022-08-10	1	32	Royal Centre for Disease Control	Negative	Negative	Negative	Negative	UND	UND					ILI	ILI
FLU-BHU-SV00365	64	Female	Others	1	1	0	1	0	0	0	0	0	0	0	0	1900-01-01	2022-07-27	FLU-BTE-01007	Trongsa Hospital	2022-07-29	2022-08-09	11	2022-08-10	1	32	Royal Centre for Disease Control	Negative	Negative	Negative	Negative	UND	UND					ILI	ILI
FLU-BHU-SV00366	1	Female	Child	1	1	0	0	0	0	0	0	0	0	0	0	1900-01-01	2022-07-28	FLU-BTE-01008	Trongsa Hospital	2022-07-30	2022-08-09	10	2022-08-10	1	32	Royal Centre for Disease Control	Negative	Negative	Negative	Negative	UND	UND					ILI	ILI
FLU-BHU-SV00367	60	Female	Farmer	1	1	0	1	0	0	0	0	0	0	0	0	1900-01-01	2022-07-26	FLU-BTE-01009	Trongsa Hospital	2022-07-30	2022-08-09	10	2022-08-10	1	32	Royal Centre for Disease Control	Negative	Negative	Negative	Negative	UND	UND					ILI	ILI
FLU-BHU-SV00368	9	Female	Student	1	1	0	1	0	0	0	0	0	0	0	0	1900-01-01	2022-07-25	FLU-BTE-01010	Trongsa Hospital	2022-07-30	2022-08-09	10	2022-08-10	1	32	Royal Centre for Disease Control	Negative	Negative	Negative	Negative	UND	UND					ILI	ILI
FLU-BHU-SV00369	32	Female	Others	0	1	0	1	0	0	0	0	0	0	0	0	1900-01-01	2022-08-01	FLU-BTE-01011	Trongsa Hospital	2022-08-02	2022-08-09	7	2022-08-10	1	32	Royal Centre for Disease Control	Negative	Negative	Negative	Negative	UND	UND					ILI	ILI
FLU-BHU-SV00370	8	Female	Student	1	0	0	1	0	0	0	0	0	0	0	0	1900-01-01	2022-08-02	FLU-BTE-01012	Trongsa Hospital	2022-08-02	2022-08-09	7	2022-08-10	1	32	Royal Centre for Disease Control	Negative	Negative	Negative	Negative	UND	UND					ILI	ILI
FLU-BHU-SV00371	22	Female	Others	1	1	0	1	0	0	0	0	0	0	0	0	1900-01-01	2022-08-02	FLU-BTE-01014	Trongsa Hospital	2022-08-03	2022-08-09	6	2022-08-10	1	32	Royal Centre for Disease Control	Negative	Negative	Negative	Negative	UND	UND					ILI	ILI
FLU-BHU-SV00372	48	Female	Others	1	1	0	0	0	1	0	1	0	1	1	0	1900-01-01	2022-08-01	FLU-BTE-01017	Trongsa Hospital	2022-08-05	2022-08-09	4	2022-08-10	1	32	Royal Centre for Disease Control	Negative	Negative	Negative	Negative	UND	UND					ILI	ILI
FLU-BHU-SV00373	1	Male	Child	1	1	0	0	0	0	0	0	0	0	0	0	1900-01-01	1900-01-01	FLU-BTE-01013	Trongsa Hospital	2022-08-02	2022-08-09	7	2022-08-10	1	32	Royal Centre for Disease Control	Negative	Negative	Negative	Negative	UND	UND					ILI	ILI
FLU-BHU-SV00374	8	Female	Student	1	1	0	0	0	0	0	0	1	0	0	0	1900-01-01	1900-01-01	FLU-BTE-01015	Trongsa Hospital	2022-08-03	2022-08-09	6	2022-08-10	1	32	Royal Centre for Disease Control	Negative	Negative	Negative	Negative	UND	UND					ILI	ILI
FLU-BHU-SV00375	2	Male	Child	1	1	0	0	0	0	0	1	0	0	0	0	1900-01-01	1900-01-01	FLU-BTE-01016	Trongsa Hospital	2022-08-04	2022-08-09	5	2022-08-10	1	32	Royal Centre for Disease Control	Negative	Negative	Negative	Negative	UND	UND					ILI	ILI
FLU-BHU-SV00376	48	Male	Others	1	1	0	0	0	0	0	0	0	0	0	0	1900-01-01	1900-01-01	FLU-BTK-SV1808	Samtse Hospital	2022-07-28	2022-08-09	12	2022-08-10	1	32	Royal Centre for Disease Control	Negative	Negative	Negative	Negative	UND	UND					ILI	ILI
FLU-BHU-SV00377	2.6	Male	Others	1	1	0	0	0	0	0	0	0	0	0	0	1900-01-01	1900-01-01	FLU-BTK-SV1809	Samtse Hospital	2022-07-29	2022-08-09	11	2022-08-10	1	32	Royal Centre for Disease Control	Negative	Negative	Negative	Negative	UND	UND					ILI	ILI
FLU-BHU-SV00378	8	Male	Others	1	1	0	0	0	1	0	0	0	0	0	0	1900-01-01	1900-01-01	FLU-BTK-SV1810	Samtse Hospital	2022-07-29	2022-08-09	11	2022-08-10	1	32	Royal Centre for Disease Control	Negative	Negative	Negative	Negative	UND	UND					ILI	ILI
FLU-BHU-SV00379	9	Female	Others	1	1	0	0	0	0	0	0	0	0	0	0	1900-01-01	1900-01-01	FLU-BTK-SV1811	Samtse Hospital	2022-07-29	2022-08-09	11	2022-08-10	1	32	Royal Centre for Disease Control	Negative	Negative	Negative	Negative	UND	UND					ILI	ILI
FLU-BHU-SV00380	0.6	Male	Others	1	1	0	0	0	0	0	0	0	0	0	0	1900-01-01	1900-01-01	FLU-BTK-SV1812	Samtse Hospital	2022-07-29	2022-08-09	11	2022-08-10	1	32	Royal Centre for Disease Control	Negative	Negative	Negative	Negative	UND	UND					ILI	ILI
FLU-BHU-SV00381	1.2	Female	Others	1	1	0	0	0	0	0	0	0	0	0	0	1900-01-01	1900-01-01	FLU-BTK-SV1813	Samtse Hospital	2022-07-30	2022-08-09	10	2022-08-10	1	32	Royal Centre for Disease Control	Negative	Negative	Negative	Negative	UND	UND					ILI	ILI
FLU-BHU-SV00382	2.2	Male	Others	1	1	0	1	0	0	0	0	0	0	0	0	1900-01-01	1900-01-01	FLU-BTK-SV1814	Samtse Hospital	2022-07-30	2022-08-09	10	2022-08-10	1	32	Royal Centre for Disease Control	Negative	Negative	Negative	Negative	UND	UND					ILI	ILI
FLU-BHU-SV00383	1.11	Female	Others	1	1	0	0	0	0	0	0	0	0	0	0	1900-01-01	1900-01-01	FLU-BTK-SV1815	Samtse Hospital	2022-07-30	2022-08-09	10	2022-08-10	1	32	Royal Centre for Disease Control	Negative	Negative	Negative	Negative	UND	UND					ILI	ILI
FLU-BHU-SV00384	6	Female	Others	1	1	0	0	1	0	0	0	0	0	0	0	1900-01-01	1900-01-01	FLU-BTK-SV1816	Samtse Hospital	2022-07-30	2022-08-09	10	2022-08-10	1	32	Royal Centre for Disease Control	Negative	Negative	Negative	Negative	UND	UND					ILI	ILI
FLU-BHU-SV00385	0.4	Male	Others	1	1	0	0	0	0	0	0	0	0	0	0	1900-01-01	1900-01-01	FLU-BTK-SV1817	Samtse Hospital	2022-08-02	2022-08-09	7	2022-08-10	1	32	Royal Centre for Disease Control	Negative	Negative	Negative	Negative	UND	UND					ILI	ILI
FLU-BHU-SV00386	5	Female	Others	1	1	0	0	0	0	0	0	0	0	0	0	1900-01-01	1900-01-01	FLU-BTK-SV1818	Samtse Hospital	2022-08-02	2022-08-09	7	2022-08-10	1	32	Royal Centre for Disease Control	Negative	Negative	Negative	Negative	UND	UND					ILI	ILI
FLU-BHU-SV00387	4	Male	Others	1	1	0	0	0	0	0	0	0	0	0	0	1900-01-01	1900-01-01	FLU-BTK-SV1819	Samtse Hospital	2022-07-31	2022-08-09	9	2022-08-10	1	32	Royal Centre for Disease Control	Negative	Negative	Negative	Negative	UND	UND					ILI	ILI
FLU-BHU-SV00388	8	Female	Others	1	1	0	0	0	0	1	0	0	0	0	0	1900-01-01	1900-01-01	FLU-BTK-SV1820	Samtse Hospital	2022-08-02	2022-08-09	7	2022-08-10	1	32	Royal Centre for Disease Control	Negative	Negative	Negative	Negative	UND	UND					ILI	ILI
FLU-BHU-SV00389	6	Male	Others	1	1	0	0	0	1	0	0	0	0	0	0	1900-01-01	1900-01-01	FLU-BTK-SV1821	Samtse Hospital	2022-08-02	2022-08-09	7	2022-08-10	1	32	Royal Centre for Disease Control	Negative	Negative	Negative	Negative	UND	UND					ILI	ILI
FLU-BHU-SV00390	3	Female	Others	1	1	0	0	0	0	0	0	0	0	0	0	1900-01-01	1900-01-01	FLU-BTK-SV1822	Samtse Hospital	2022-08-03	2022-08-09	6	2022-08-10	1	32	Royal Centre for Disease Control	Negative	Negative	Negative	Negative	UND	UND					ILI	ILI
FLU-BHU-SV00391	5	Female	Others	1	1	0	0	0	1	0	0	0	0	0	0	1900-01-01	1900-01-01	FLU-BTK-SV1823	Samtse Hospital	2022-08-03	2022-08-09	6	2022-08-10	1	32	Royal Centre for Disease Control	Negative	Negative	Negative	Negative	UND	UND					ILI	ILI
FLU-BHU-SV00392	1.6	Male	Others	1	1	0	0	0	0	0	0	0	0	0	0	1900-01-01	1900-01-01	FLU-BTK-SV1824	Samtse Hospital	2022-08-03	2022-08-09	6	2022-08-10	1	32	Royal Centre for Disease Control	Negative	Negative	Negative	Negative	UND	UND					ILI	ILI
FLU-BHU-SV00393	1.3	Male	Others	1	1	0	0	0	0	0	0	0	0	0	0	1900-01-01	1900-01-01	FLU-BTK-SV1825	Samtse Hospital	2022-08-03	2022-08-09	6	2022-08-10	1	32	Royal Centre for Disease Control	Negative	Negative	Negative	Negative	UND	UND					ILI	ILI
FLU-BHU-SV00394	11	Male	Student	1	1	0	0	0	0	0	0	0	0	0	0	1900-01-01	1900-01-01	FLU-BTK-SV1826	Samtse Hospital	2022-08-04	2022-08-12	8	2022-08-15	3	33	Royal Centre for Disease Control	Negative	Negative	Negative	Negative	UND	UND					ILI	ILI
FLU-BHU-SV00395	8	Female	Student	1	1	0	0	0	0	1	0	0	0	0	0	1900-01-01	1900-01-01	FLU-BTK-SV1827	Samtse Hospital	2022-08-04	2022-08-12	8	2022-08-15	3	33	Royal Centre for Disease Control	Negative	Negative	Negative	Negative	UND	UND					ILI	ILI
FLU-BHU-SV00396	8	Female	Others	1	1	0	0	0	0	1	0	0	0	0	0	1900-01-01	1900-01-01	FLU-BTK-SV1828	Samtse Hospital	2022-08-04	2022-08-12	8	2022-08-15	3	33	Royal Centre for Disease Control	Negative	Negative	Negative	Negative	UND	UND					ILI	ILI
FLU-BHU-SV00397	1.2	Female	Others	1	1	0	0	0	0	0	0	0	0	0	0	1900-01-01	1900-01-01	FLU-BTK-SV1829	Samtse Hospital	2022-08-06	2022-08-12	6	2022-08-15	3	33	Royal Centre for Disease Control	Negative	Negative	Negative	Negative	UND	UND					ILI	ILI
FLU-BHU-SV00398	0.1	Male	Others	1	1	0	0	0	0	0	0	0	0	0	0	1900-01-01	1900-01-01	FLU-BTK-SV1830	Samtse Hospital	2022-08-08	2022-08-12	4	2022-08-15	3	33	Royal Centre for Disease Control	Negative	Negative	Negative	Negative	UND	UND					ILI	ILI
FLU-BHU-SV00399	0.4	Female	Others	1	1	0	0	0	0	0	0	0	0	0	0	1900-01-01	1900-01-01	FLU-BTK-SV1831	Samtse Hospital	2022-08-08	2022-08-12	4	2022-08-15	3	33	Royal Centre for Disease Control	Negative	Negative	Negative	Negative	UND	UND					ILI	ILI
FLU-BHU-SV00400	4.3	Male	Others	1	1	0	0	0	0	0	0	0	0	0	0	1900-01-01	1900-01-01	FLU-BTK-SV1832	Samtse Hospital	2022-08-08	2022-08-12	4	2022-08-15	3	33	Royal Centre for Disease Control	Negative	Negative	Negative	Negative	UND	UND					ILI	ILI
FLU-BHU-SV00401	11	Male	Others	1	1	0	0	0	0	1	0	0	0	0	0	1900-01-01	1900-01-01	FLU-BTK-SV1834	Samtse Hospital	2022-08-09	2022-08-12	3	2022-08-15	3	33	Royal Centre for Disease Control	Negative	Negative	Negative	Negative	UND	UND					ILI	ILI
FLU-BHU-SV00402	0.3	Female	Others	1	1	0	0	0	0	0	0	0	0	0	0	1900-01-01	1900-01-01	FLU-BTK-SV1833	Samtse Hospital	2022-08-08	2022-08-12	4	2022-08-15	3	33	Royal Centre for Disease Control	Negative	Negative	Negative	Negative	UND	UND					ILI	ILI
FLU-BHU-SV00403	11	Male	Others	1	1	0	0	0	0	0	0	0	0	0	0	1900-01-01	1900-01-01	FLU-BTK-SV1835	Samtse Hospital	2022-08-09	2022-08-12	3	2022-08-15	3	33	Royal Centre for Disease Control	Negative	Negative	Negative	Negative	UND	UND					ILI	ILI
FLU-BHU-SV00404	6	Male	Others	1	1	0	0	0	0	0	0	0	0	0	0	1900-01-01	1900-01-01	FLU-BTK-SV1836	Samtse Hospital	2022-08-10	2022-08-12	2	2022-08-15	3	33	Royal Centre for Disease Control	Negative	Negative	Negative	Negative	UND	UND					ILI	ILI
FLU-BHU-SV00405	0.5	Male	Others	1	1	0	0	0	0	0	0	0	0	0	0	1900-01-01	1900-01-01	FLU-BTK-SV1837	Samtse Hospital	2022-08-10	2022-08-12	2	2022-08-15	3	33	Royal Centre for Disease Control	Negative	Negative	Negative	Negative	UND	UND					ILI	ILI
FLU-BHU-SV00406	8	Male	Others	1	1	0	0	0	0	0	0	0	0	0	0	1900-01-01	1900-01-01	FLU-BTK-SV1838	Samtse Hospital	2022-08-10	2022-08-12	2	2022-08-15	3	33	Royal Centre for Disease Control	Negative	Negative	Negative	Negative	UND	UND					ILI	ILI
FLU-BHU-SV00407	0.7	Female	Others	1	1	0	0	0	0	0	0	0	0	0	0	1900-01-01	1900-01-01	FLU-BTK-SV1839	Samtse Hospital	2022-08-10	2022-08-12	2	2022-08-15	3	33	Royal Centre for Disease Control	Negative	Negative	Negative	Negative	UND	UND					ILI	ILI
FLU-BHU-SV00408	12	Female	Others	1	1	0	0	0	0	0	0	0	0	0	0	1900-01-01	1900-01-01	FLU-BTK-SV1840	Samtse Hospital	2022-08-10	2022-08-12	2	2022-08-15	3	33	Royal Centre for Disease Control	Negative	Negative	Negative	Negative	UND	UND					ILI	ILI
FLU-BHU-SV00409	49	Male	Others	1	0	0	0	0	1	0	0	1	1	0	0	1900-01-01	1900-01-01	ILI-LUN-0062	Lungtenphu Military Hospital	2022-08-13	2022-08-15	2	2022-08-25	10	34	Royal Centre for Disease Control	Negative	Negative	Negative	Negative	UND	UND					ILI	Non sentinel ILI
FLU-BHU-SV00410	17	Female	Others	1	1	0	1	0	1	0	0	0	1	0	0	1900-01-01	1900-01-01	FLU-BTE-01019	Trongsa Hospital	2022-08-09	2022-08-15	6	2022-08-25	10	34	Royal Centre for Disease Control	Negative	Negative	Negative	Negative	UND	UND					ILI	ILI
FLU-BHU-SV00411	2	Female	Others	1	1	0	0	0	1	0	0	1	1	0	0	1900-01-01	1900-01-01	FLU-BTE-01018	Trongsa Hospital	2022-08-08	2022-08-15	7	2022-08-25	10	34	Royal Centre for Disease Control	Negative	Negative	Negative	Negative	UND	UND					ILI	ILI
FLU-BHU-SV00412	6	Male	Others	1	1	0	1	0	1	0	0	0	1	0	0	1900-01-01	1900-01-01	FLU-BTE-01020	Trongsa Hospital	2022-08-09	2022-08-15	6	2022-08-25	10	34	Royal Centre for Disease Control	SARS-CoV-2	SARS-CoV-2	Negative	Positive	UND	UND					ILI	ILI
FLU-BHU-SV00413	4.5	Female	Others	1	1	0	1	0	0	0	0	0	0	0	0	1900-01-01	1900-01-01	FLU-BTE-01021	Trongsa Hospital	2022-08-09	2022-08-15	6	2022-08-25	10	34	Royal Centre for Disease Control	Negative	Negative	Negative	Negative	UND	UND					ILI	ILI
FLU-BHU-SV00414	12	Male	Others	1	1	0	1	0	1	0	0	0	0	0	0	1900-01-01	1900-01-01	FLU-BTE-01022	Trongsa Hospital	2022-08-10	2022-08-15	5	2022-08-25	10	34	Royal Centre for Disease Control	Negative	Negative	Negative	Negative	UND	UND					ILI	ILI
FLU-BHU-SV00415	58	Female	Others	1	1	0	1	0	1	0	0	1	1	0	0	1900-01-01	1900-01-01	FLU-BTI-01346	Tsirang Hospital	2022-08-04	2022-08-15	11	2022-08-25	10	34	Royal Centre for Disease Control	Negative	Negative	Negative	Negative	UND	UND					ILI	ILI
FLU-BHU-SV00416	53	Male	Farmer	1	1	0	1	0	1	0	0	0	1	0	0	1900-01-01	1900-01-01	FLU-BTI-01347	Tsirang Hospital	2022-08-05	2022-08-15	10	2022-08-25	10	34	Royal Centre for Disease Control	Negative	Negative	Negative	Negative	UND	UND					ILI	ILI
FLU-BHU-SV00417	10	Female	Student	0	1	0	1	0	0	1	1	1	0	0	0	1900-01-01	1900-01-01	FLU-BTC-01199	Paro Hospital	2022-07-27	2022-07-27	0	2022-07-27	0	30	Royal Centre for Disease Control	Negative	Negative	Negative	Negative	UND	UND					ILI	ILI
FLU-BHU-SV00418	6	Male	Student	1	1	0	1	0	1	0	1	1	0	0	0	1900-01-01	1900-01-01	FLU-BTA-00732	Monggar ERRH	2022-08-12	2022-08-12	0	2022-08-25	13	34	Royal Centre for Disease Control	Negative	Negative	Negative	Negative	UND	UND					ILI	ILI
FLU-BHU-SV00419	27	Female	Private	1	1	0	1	0	1	0	1	0	0	0	0	1900-01-01	1900-01-01	FLU-BTA-00733	Monggar ERRH	2022-08-16	2022-08-16	0	2022-08-25	9	34	Royal Centre for Disease Control	Negative	Negative	Negative	Negative	UND	UND					ILI	ILI
FLU-BHU-SV00420	44	Female	Others	1	1	0	1	0	1	0	1	1	0	0	0	1900-01-01	1900-01-01	FLU-BTH-00718	Trashigang Hospital	2022-08-08	2022-08-08	0	2022-08-25	17	34	Royal Centre for Disease Control	Negative	Negative	Negative	Negative	UND	UND					ILI	ILI
FLU-BHU-SV00421	25	Female	Private	1	1	0	1	0	1	0	1	0	0	0	0	1900-01-01	1900-01-01	FLU-BTH-00719	Trashigang Hospital	2022-08-09	2022-08-09	0	2022-08-25	16	34	Royal Centre for Disease Control	Negative	Negative	Negative	Negative	UND	UND					ILI	ILI
FLU-BHU-SV00422	49	Male	Government Service	0	0	0	0	0	0	0	0	0	0	0	0	1900-01-01	1900-01-01	FLU-LPU-0062	Lungtenphu Military Hospital	2022-08-13	2022-08-13	0	2022-08-15	2	33	Royal Centre for Disease Control	Negative	Negative	Negative	Negative	UND	UND	UND	UND			ILI	Non sentinel ILI
FLU-BHU-SV00423	30	Female	Others	1	1	0	1	0	1	0	1	1	0	0	0	1900-01-01	1900-01-01	FLU-BTE-01023	Trongsa Hospital	2022-08-13	2022-08-13	0	2022-08-25	12	34	Royal Centre for Disease Control	Negative	Negative	Negative	Negative	UND	UND					ILI	ILI
FLU-BHU-SV00424	2	Male	Child	1	1	0	0	0	0	0	0	0	0	0	0	1900-01-01	2022-08-11	FLU-BTE-01024	Trongsa Hospital	2022-08-13	2022-08-22	9	2022-08-25	3	34	Royal Centre for Disease Control	Negative	Negative	Negative	Negative	UND	UND					ILI	ILI
FLU-BHU-SV00425	8	Male	Student	1	1	0	1	0	0	0	0	0	1	0	0	1900-01-01	2022-08-09	FLU-BTE-01025	Trongsa Hospital	2022-08-13	2022-08-22	9	2022-08-25	3	34	Royal Centre for Disease Control	Negative	Negative	Negative	Negative	UND	UND					ILI	ILI
FLU-BHU-SV00426	34	Male	Private	1	1	0	1	0	1	0	0	1	0	0	0	1900-01-01	2022-08-12	FLU-BTE-01026	Trongsa Hospital	2022-08-15	2022-08-22	7	2022-08-25	3	34	Royal Centre for Disease Control	Negative	Negative	Negative	Negative	UND	UND					ILI	ILI
FLU-BHU-SV00427	30	Female	House wife	1	1	0	1	0	1	0	0	1	0	0	0	1900-01-01	1900-01-01	FLU-BTE-01028	Trongsa Hospital	2022-08-16	2022-08-22	6	2022-08-25	3	34	Royal Centre for Disease Control	Negative	Negative	Negative	Negative	UND	UND					ILI	ILI
FLU-BHU-SV00428	24	Female	House wife	1	1	0	1	0	1	0	0	1	0	0	0	1900-01-01	1900-01-01	FLU-BTE-01029	Trongsa Hospital	2022-08-16	2022-08-22	6	2022-08-25	3	34	Royal Centre for Disease Control	Negative	Negative	Negative	Negative	UND	UND					ILI	ILI
FLU-BHU-SV00429	2	Female	Child	1	1	0	1	0	1	0	0	1	0	0	0	1900-01-01	1900-01-01	FLU-BTE-01032	Trongsa Hospital	2022-08-18	2022-08-22	4	2022-08-25	3	34	Royal Centre for Disease Control	Negative	Negative	Negative	Negative	UND	UND					ILI	ILI
FLU-BHU-SV00430	16	Male	Student	1	1	0	1	0	1	0	0	1	0	0	0	1900-01-01	1900-01-01	FLU-BTE-01033	Trongsa Hospital	2022-08-18	2022-08-22	4	2022-08-25	3	34	Royal Centre for Disease Control	Negative	Negative	Negative	Negative	UND	UND					ILI	ILI
FLU-BHU-SV00431	1	Female	Child	1	1	0	0	0	0	0	0	0	0	0	0	1900-01-01	2022-08-13	FLU-BTE-01027	Trongsa Hospital	2022-08-15	2022-08-22	7	2022-08-25	3	34	Royal Centre for Disease Control	Negative	Negative	Negative	Negative	UND	UND					ILI	ILI
FLU-BHU-SV00432	1	Male	Child	1	1	0	0	0	0	0	0	0	0	0	0	1900-01-01	2022-08-11	FLU-BTE-01031	Trongsa Hospital	2022-08-15	2022-08-22	7	2022-08-25	3	34	Royal Centre for Disease Control	Negative	Negative	Negative	Negative	UND	UND					ILI	ILI
FLU-BHU-SV00433	1	Male	Child	1	1	0	0	0	0	0	0	0	0	0	0	1900-01-01	2022-08-15	FLU-BTE-01030	Trongsa Hospital	2022-08-16	2022-08-22	6	2022-08-25	3	34	Royal Centre for Disease Control	Negative	Negative	Negative	Negative	UND	UND					ILI	ILI
FLU-BHU-SV00434	0.5	Female	Child	0	1	1	1	0	0	1	0	0	1	1	0	1900-01-01	1900-01-01	FLU-BTC-01200	Paro Hospital	2022-07-29	2022-08-22	24	2022-08-25	3	34	Royal Centre for Disease Control	Negative	Negative	Negative	Negative	UND	UND					ILI	ILI
FLU-BHU-SV00435	14	Male	Student	1	1	0	1	0	1	0	0	1	0	0	0	1900-01-01	1900-01-01	FLU-BTE-01034	Trongsa Hospital	2022-08-23	2022-08-23	0	2022-08-31	8	35	Royal Centre for Disease Control	Negative	Negative	Negative	Negative	UND	UND					ILI	ILI
FLU-BHU-SV00436	2	Male	Child	1	1	0	1	0	1	0	0	1	0	0	0	1900-01-01	1900-01-01	FLU-BTE-01035	Trongsa Hospital	2022-08-23	2022-08-23	0	2022-08-31	8	35	Royal Centre for Disease Control	Negative	Negative	Negative	Negative	UND	UND					ILI	ILI
FLU-BHU-SV00437	13	Male	Child	1	1	0	0	0	1	0	0	1	0	0	0	1900-01-01	1900-01-01	FLU-BTE-01036	Trongsa Hospital	2022-08-23	2022-08-23	0	2022-08-31	8	35	Royal Centre for Disease Control	Negative	Negative	Negative	Negative	UND	UND					ILI	ILI
FLU-BHU-SV00438	9	Female	Student	1	1	0	1	0	0	0	1	1	0	0	0	1900-01-01	1900-01-01	FLU-BTE-01037	Trongsa Hospital	2022-08-24	2022-08-24	0	2022-08-31	7	35	Royal Centre for Disease Control	Negative	Negative	Negative	Negative	UND	UND					ILI	ILI
FLU-BHU-SV00439	6	Female	Child	1	1	0	1	0	1	0	0	0	0	0	0	1900-01-01	1900-01-01	FLU-BTK-SV1841	Samtse Hospital	2022-08-11	2022-08-11	0	2022-08-31	20	35	Royal Centre for Disease Control	Negative	Negative	Negative	Negative	UND	UND					ILI	ILI
FLU-BHU-SV00440	2	Female	Child	1	1	0	1	0	1	0	0	0	0	0	0	1900-01-01	1900-01-01	FLU-BTK-SV1842	Samtse Hospital	2022-08-11	2022-08-11	0	2022-08-31	20	35	Royal Centre for Disease Control	Negative	Negative	Negative	Negative	UND	UND					ILI	ILI
FLU-BHU-SV00441	0.8	Female	Child	1	1	0	1	0	1	0	0	1	0	0	0	1900-01-01	1900-01-01	FLU-BTK-SV1843	Samtse Hospital	2022-08-11	2022-08-11	0	2022-08-31	20	35	Royal Centre for Disease Control	Negative	Negative	Negative	Negative	UND	UND					ILI	ILI
FLU-BHU-SV00442	6	Male	Child	1	1	0	0	0	1	0	0	1	0	0	0	1900-01-01	1900-01-01	FLU-BTK-SV-1844	Samtse Hospital	2022-08-12	2022-08-12	0	2022-08-31	19	35	Royal Centre for Disease Control	Negative	Negative	Negative	Negative	UND	UND					ILI	ILI
FLU-BHU-SV00443	5	Female	Child	1	1	0	1	0	0	0	1	0	0	0	0	1900-01-01	1900-01-01	FLU-BTK-SV1846	Samtse Hospital	2022-08-12	2022-08-12	0	2022-08-31	19	35	Royal Centre for Disease Control	Negative	Negative	Negative	Negative	UND	UND					ILI	ILI
FLU-BHU-SV00444	1.5	Male	Child	1	1	0	1	0	1	0	0	1	0	0	0	1900-01-01	1900-01-01	FLU-BTKSV1845	Samtse Hospital	2022-08-12	2022-08-12	0	2022-08-31	19	35	Royal Centre for Disease Control	Negative	Negative	Negative	Negative	UND	UND					ILI	ILI
FLU-BHU-SV00445	1	Male	Child	1	1	0	1	0	1	0	0	1	0	0	0	1900-01-01	1900-01-01	FLU-BTK-SV1847	Samtse Hospital	2022-08-12	2022-08-12	0	2022-08-31	19	35	Royal Centre for Disease Control	Negative	Negative	Negative	Negative	UND	UND					ILI	ILI
FLU-BHU-SV00446	7	Female	Child	1	1	0	1	0	1	0	0	0	0	0	0	1900-01-01	1900-01-01	FLU-BTKSV1848	Samtse Hospital	2022-08-12	2022-08-12	0	2022-08-31	19	35	Royal Centre for Disease Control	Negative	Negative	Negative	Negative	UND	UND					ILI	ILI
FLU-BHU-SV00447	11	Female	Child	1	1	0	1	0	1	0	0	1	0	0	0	1900-01-01	1900-01-01	FLU-BTK-SV-1851	Samtse Hospital	2022-08-13	2022-08-13	0	2022-08-31	18	35	Royal Centre for Disease Control	Negative	Negative	Negative	Negative	UND	UND					ILI	ILI
FLU-BHU-SV00448	8	Female	Child	1	1	0	1	0	1	0	0	0	0	0	0	1900-01-01	1900-01-01	FLU-BTK-SV1852	Samtse Hospital	2022-08-13	2022-08-13	0	2022-08-31	18	35	Royal Centre for Disease Control	Negative	Negative	Negative	Negative	UND	UND					ILI	ILI
FLU-BHU-SV00449	3.9	Female	Child	1	1	0	1	0	1	0	0	1	0	0	0	1900-01-01	1900-01-01	FLU-BTK-SV1853	Samtse Hospital	2022-08-15	2022-08-15	0	2022-08-31	16	35	Royal Centre for Disease Control	Negative	Negative	Negative	Negative	UND	UND					ILI	ILI
FLU-BHU-SV00450	1.5	Female	Child	1	1	0	1	0	0	0	1	0	0	0	0	1900-01-01	1900-01-01	FLU-BTK-SV1855	Samtse Hospital	2022-08-15	2022-08-15	0	2022-08-31	16	35	Royal Centre for Disease Control	Negative	Negative	Negative	Negative	UND	UND					ILI	ILI
FLU-BHU-SV00451	0.9	Male	Child	1	1	0	1	0	1	0	0	1	0	0	0	1900-01-01	1900-01-01	FLU-BTK-SV1857	Samtse Hospital	2022-08-15	2022-08-15	0	2022-08-31	16	35	Royal Centre for Disease Control	Negative	Negative	Negative	Negative	UND	UND					ILI	ILI
FLU-BHU-SV00452	0.1	Female	Child	1	1	0	1	0	1	0	0	1	0	0	0	1900-01-01	1900-01-01	FLU-BTK-SV1856	Samtse Hospital	2022-08-15	2022-08-15	0	2022-08-31	16	35	Royal Centre for Disease Control	Negative	Negative	Negative	Negative	UND	UND					ILI	ILI
FLU-BHU-SV00453	3	Male	Child	1	1	0	1	0	1	0	0	1	0	0	0	1900-01-01	1900-01-01	FLU-BTK-SV1859	Samtse Hospital	2022-08-16	2022-08-16	0	2022-08-31	15	35	Royal Centre for Disease Control	Negative	Negative	Negative	Negative	UND	UND					ILI	ILI
FLU-BHU-SV00454	9	Male	Child	1	1	0	1	0	1	0	0	1	0	0	0	1900-01-01	1900-01-01	FLU-BTK-SV1860	Samtse Hospital	2022-08-16	2022-08-16	0	2022-08-31	15	35	Royal Centre for Disease Control	Negative	Negative	Negative	Negative	UND	UND					ILI	ILI
FLU-BHU-SV00455	10	Male	Child	1	1	0	1	0	1	0	0	1	0	0	0	1900-01-01	1900-01-01	FLU-BTK-SV1861	Samtse Hospital	2022-08-17	2022-08-17	0	2022-08-31	14	35	Royal Centre for Disease Control	Negative	Negative	Negative	Negative	UND	UND					ILI	ILI
FLU-BHU-SV00456	8	Male	Child	1	1	0	1	0	1	0	0	0	0	0	0	1900-01-01	1900-01-01	FLU-BTK-SV1863	Samtse Hospital	2022-08-17	2022-08-17	0	2022-08-31	14	35	Royal Centre for Disease Control	Negative	Negative	Negative	Negative	UND	UND					ILI	ILI
FLU-BHU-SV00457	12	Male	Child	1	1	0	1	0	1	0	0	1	0	0	0	1900-01-01	1900-01-01	FLU-BTK-SV1862	Samtse Hospital	2022-08-17	2022-08-17	0	2022-08-31	14	35	Royal Centre for Disease Control	Negative	Negative	Negative	Negative	UND	UND					ILI	ILI
FLU-BHU-SV00458	1.5	Male	Child	1	1	0	1	0	1	0	0	1	0	0	0	1900-01-01	1900-01-01	FLU-BTK-SV1864	Samtse Hospital	2022-08-18	2022-08-18	0	2022-08-31	13	35	Royal Centre for Disease Control	Negative	Negative	Negative	Negative	UND	UND					ILI	ILI
FLU-BHU-SV00459	2	Female	Child	1	1	0	1	0	0	0	0	1	0	0	0	1900-01-01	1900-01-01	FLU-BTK-SV1865	Samtse Hospital	2022-08-19	2022-08-19	0	2022-08-31	12	35	Royal Centre for Disease Control	Negative	Negative	Negative	Negative	UND	UND					ILI	ILI
FLU-BHU-SV00460	3.3	Female	Child	1	1	0	1	0	1	0	0	1	0	0	0	1900-01-01	1900-01-01	FLU-BTKSV1866	Samtse Hospital	2022-08-19	2022-08-19	0	2022-08-31	12	35	Royal Centre for Disease Control	Negative	Negative	Negative	Negative	UND	UND					ILI	ILI
FLU-BHU-SV00461	1.5	Female	Child	1	1	0	1	0	1	0	0	1	0	0	0	1900-01-01	1900-01-01	FLU-BTKSV1867	Samtse Hospital	2022-08-20	2022-08-20	0	2022-08-31	11	35	Royal Centre for Disease Control	Negative	Negative	Negative	Negative	UND	UND					ILI	ILI
FLU-BHU-SV00462	0.6	Male	Child	1	1	0	1	0	1	0	0	1	0	0	0	1900-01-01	1900-01-01	FLU-BTKSV1868	Samtse Hospital	2022-08-20	2022-08-20	0	2022-08-31	11	35	Royal Centre for Disease Control	Negative	Negative	Negative	Negative	UND	UND					ILI	ILI
FLU-BHU-SV00463	2.8	Female	Child	0	1	0	1	0	1	0	0	1	0	0	0	1900-01-01	1900-01-01	FLU-BTK-SV1869	Samtse Hospital	2022-08-20	2022-08-20	0	2022-08-31	11	35	Royal Centre for Disease Control	Negative	Negative	Negative	Negative	UND	UND					ILI	ILI
FLU-BHU-SV00464	5.8	Male	Child	1	1	0	0	0	1	0	0	1	0	0	0	1900-01-01	1900-01-01	FLU-BTK-SV1870	Samtse Hospital	2022-08-22	2022-08-22	0	2022-08-31	9	35	Royal Centre for Disease Control	Negative	Negative	Negative	Negative	UND	UND					ILI	ILI
FLU-BHU-SV00465	3.8	Male	Child	1	1	0	1	0	1	0	0	1	0	0	0	1900-01-01	1900-01-01	FLU-BTK-SV1871	Samtse Hospital	2022-08-22	2022-08-22	0	2022-08-31	9	35	Royal Centre for Disease Control	Negative	Negative	Negative	Negative	UND	UND					ILI	ILI
FLU-BHU-SV00466	4	Male	Child	1	1	0	1	0	0	0	1	1	0	0	0	1900-01-01	1900-01-01	FLU-BTK-SV1872	Samtse Hospital	2022-08-23	2022-08-23	0	2022-08-31	8	35	Royal Centre for Disease Control	Negative	Negative	Negative	Negative	UND	UND					ILI	ILI
FLU-BHU-SV00467	0.7	Male	Child	1	1	0	1	0	1	0	0	1	0	0	0	1900-01-01	1900-01-01	FLU-BTK-SV1873	Samtse Hospital	2022-08-23	2022-08-23	0	2022-08-31	8	35	Royal Centre for Disease Control	Negative	Negative	Negative	Negative	UND	UND					ILI	ILI
FLU-BHU-SV00468	7	Male	Child	1	1	0	1	0	1	0	0	1	0	0	0	1900-01-01	1900-01-01	FLU-BTK-SV1874	Samtse Hospital	2022-08-23	2022-08-23	0	2022-08-31	8	35	Royal Centre for Disease Control	Negative	Negative	Negative	Negative	UND	UND					ILI	ILI
FLU-BHU-SV00469	5	Female	Child	1	1	0	1	0	1	0	0	1	0	0	0	1900-01-01	1900-01-01	FLU-BTK-SV1876	Samtse Hospital	2022-08-29	2022-08-29	0	2022-08-31	2	35	Royal Centre for Disease Control	Negative	Negative	Negative	Negative	UND	UND					ILI	ILI
FLU-BHU-SV00470	1	Male	Child	1	1	0	1	0	1	0	0	1	0	0	0	1900-01-01	1900-01-01	FLU-BTK-SV1877	Samtse Hospital	2022-08-24	2022-08-24	0	2022-08-31	7	35	Royal Centre for Disease Control	Negative	Negative	Negative	Negative	UND	UND					ILI	ILI
FLU-BHU-SV00471	1.5	Male	Child	1	1	0	1	0	1	0	0	1	0	0	0	1900-01-01	1900-01-01	FLU-BTK-SV1845	Samtse Hospital	2022-08-12	2022-08-12	0	2022-08-31	19	35	Royal Centre for Disease Control	Negative	Negative	Negative	Negative	UND	UND					ILI	ILI
FLU-BHU-SV00472	0.11	Male	Child	1	1	0	1	0	1	0	0	1	0	0	0	1900-01-01	1900-01-01	FLU-BTK-SV1849	Samtse Hospital	2022-08-12	2022-08-12	0	2022-08-31	19	35	Royal Centre for Disease Control	Negative	Negative	Negative	Negative	UND	UND					ILI	ILI
FLU-BHU-SV00473	3	Male	Child	1	1	0	1	0	1	0	0	0	0	0	0	1900-01-01	1900-01-01	FLU-BTK-SV1854	Samtse Hospital	2022-08-15	2022-08-15	0	2022-08-31	16	35	Royal Centre for Disease Control	Negative	Negative	Negative	Negative	UND	UND					ILI	ILI
FLU-BHU-SV00474	1.1	Female	Others	1	1	0	1	0	1	0	0	1	0	0	0	1900-01-01	1900-01-01	FLU-BTK-SV1858	Samtse Hospital	2022-08-16	2022-08-16	0	2022-08-31	15	35	Royal Centre for Disease Control	Negative	Negative	Negative	Negative	UND	UND					ILI	ILI
FLU-BHU-SV00475	1.5	Female	Child	1	1	0	1	0	0	0	1	1	0	0	0	1900-01-01	1900-01-01	FLU-BTK-SV1867	Samtse Hospital	2022-08-20	2022-08-20	0	2022-08-31	11	35	Royal Centre for Disease Control	Negative	Negative	Negative	Negative	UND	UND					ILI	ILI
FLU-BHU-SV00476	0.6	Male	Child	1	1	0	1	0	0	0	1	0	0	0	0	1900-01-01	1900-01-01	FLU-BTK-SV1868	Samtse Hospital	2022-08-20	2022-08-20	0	2022-08-31	11	35	Royal Centre for Disease Control	Negative	Negative	Negative	Negative	UND	UND					ILI	ILI
FLU-BHU-SV00477	0.11	Female	Child	1	1	0	1	0	0	0	1	1	0	0	0	1900-01-01	1900-01-01	FLU-BTK-SV1875	Samtse Hospital	2022-08-23	2022-08-23	0	2022-08-31	8	35	Royal Centre for Disease Control	Negative	Negative	Negative	Negative	UND	UND					ILI	ILI
FLU-BHU-SV00478	7	Female	Student	1	1	0	1	0	1	0	0	1	0	0	0	1900-01-01	1900-01-01	FLU-BTE-01040	Trongsa Hospital	2022-08-26	2022-08-26	0	2022-09-06	11	36	Royal Centre for Disease Control	Negative	Negative	Negative	Negative	UND	UND					ILI	ILI
FLU-BHU-SV00479	4.2	Male	Child	1	1	0	1	0	1	0	0	1	0	0	0	1900-01-01	1900-01-01	FLU-BTE-01041	Trongsa Hospital	2022-08-27	2022-08-27	0	2022-09-06	10	36	Royal Centre for Disease Control	Negative	Negative	Negative	Negative	UND	UND					ILI	ILI
FLU-BHU-SV00480	29	Male	Student	1	1	0	1	0	0	0	1	0	0	0	0	1900-01-01	1900-01-01	FLU-BTE-01042	Trongsa Hospital	2022-08-29	2022-08-29	0	2022-09-06	8	36	Royal Centre for Disease Control	Negative	Negative	Negative	Negative	UND	UND					ILI	ILI
FLU-BHU-SV00481	8	Female	Student	1	1	0	1	0	1	0	0	1	0	0	0	1900-01-01	1900-01-01	FLU-BTE-01043	Trongsa Hospital	2022-08-30	2022-08-30	0	2022-09-06	7	36	Royal Centre for Disease Control	Negative	Negative	Negative	Negative	UND	UND					ILI	ILI
FLU-BHU-SV00482	63	Male	Child	1	1	0	1	0	1	0	0	1	0	0	0	1900-01-01	1900-01-01	FLU-BTE-01044	Trongsa Hospital	2022-08-30	2022-08-30	0	2022-09-06	7	36	Royal Centre for Disease Control	Negative	Negative	Negative	Negative	UND	UND					ILI	ILI
FLU-BHU-SV00483	20	Female	Private	1	1	0	1	0	1	0	0	1	0	0	0	1900-01-01	1900-01-01	FLU-BTE-01045	Trongsa Hospital	2022-09-01	2022-09-01	0	2022-09-06	5	36	Royal Centre for Disease Control	Negative	Negative	Negative	Negative	UND	UND					ILI	ILI
FLU-BHU-SV00484	12	Female	Student	1	1	0	1	0	1	0	0	1	0	0	0	1900-01-01	1900-01-01	FLU-BTA-00735	Monggar ERRH	2022-08-20	2022-08-20	0	2022-09-06	17	36	Royal Centre for Disease Control	Negative	Negative	Negative	Negative	UND	UND					ILI	ILI
FLU-BHU-SV00485	47	Female	House wife	1	1	0	1	0	0	0	0	1	0	0	0	1900-01-01	1900-01-01	FLU-BTE-00734	Monggar ERRH	2022-08-18	2022-08-18	0	2022-09-06	19	36	Royal Centre for Disease Control	Negative	Negative	Negative	Negative	UND	UND					ILI	ILI
FLU-BHU-SV00486	1.11	Female	Child	1	1	0	1	0	1	0	0	1	0	0	0	1900-01-01	1900-01-01	FLU-BTK-SV1878	Samtse Hospital	2022-08-25	2022-08-25	0	2022-09-06	12	36	Royal Centre for Disease Control	Negative	Negative	Negative	Negative	UND	UND					ILI	ILI
FLU-BHU-SV00487	4	Male	Child	1	1	0	1	0	1	0	0	1	0	0	0	1900-01-01	1900-01-01	FLU-BTK-SV1879	Samtse Hospital	2022-08-25	2022-08-25	0	2022-09-06	12	36	Royal Centre for Disease Control	Negative	Negative	Negative	Negative	UND	UND					ILI	ILI
FLU-BHU-SV00488	5	Female	Child	1	1	0	1	0	1	0	0	1	0	0	0	1900-01-01	1900-01-01	FLU-BTK-SV1880	Samtse Hospital	2022-08-26	2022-08-26	0	2022-09-06	11	36	Royal Centre for Disease Control	Negative	Negative	Negative	Negative	UND	UND					ILI	ILI
FLU-BHU-SV00489	5	Female	Child	1	1	0	1	0	1	0	0	1	0	0	0	1900-01-01	1900-01-01	FLU-BTK-SV1881	Samtse Hospital	2022-08-26	2022-08-26	0	2022-09-06	11	36	Royal Centre for Disease Control	Negative	Negative	Negative	Negative	UND	UND					ILI	ILI
FLU-BHU-SV00490	0.11	Male	Child	1	1	0	1	0	1	0	0	1	0	0	0	1900-01-01	1900-01-01	FLU-BTK-SV1882	Samtse Hospital	2022-08-27	2022-08-27	0	2022-09-06	10	36	Royal Centre for Disease Control	Negative	Negative	Negative	Negative	UND	UND					ILI	ILI
FLU-BHU-SV00491	0.3	Male	Child	1	1	0	1	0	1	0	0	1	0	0	0	1900-01-01	1900-01-01	FLU-BTK-SV1883	Samtse Hospital	2022-08-27	2022-08-27	0	2022-09-06	10	36	Royal Centre for Disease Control	Negative	Negative	Negative	Negative	UND	UND					ILI	ILI
FLU-BHU-SV00492	2	Male	Child	1	1	0	1	0	1	0	0	1	0	0	0	1900-01-01	1900-01-01	FLU-BTK-SV1884	Samtse Hospital	2022-08-29	2022-08-29	0	2022-09-06	8	36	Royal Centre for Disease Control	Negative	Negative	Negative	Negative	UND	UND					ILI	ILI
FLU-BHU-SV00493	7	Female	Child	1	1	0	1	0	1	0	0	1	0	0	0	1900-01-01	1900-01-01	FLU-BTK-SV1885	Samtse Hospital	2022-08-29	2022-08-29	0	2022-09-06	8	36	Royal Centre for Disease Control	Negative	Negative	Negative	Negative	UND	UND					ILI	ILI
FLU-BHU-SV00494	13	Male	Child	1	1	0	1	0	1	0	0	1	0	0	0	1900-01-01	1900-01-01	FLU-BTK-SV1886	Samtse Hospital	2022-08-29	2022-08-29	0	2022-09-06	8	36	Royal Centre for Disease Control	Negative	Negative	Negative	Negative	UND	UND					ILI	ILI
FLU-BHU-SV00495	0.1	Male	Child	1	1	0	1	0	1	0	0	1	0	0	0	1900-01-01	1900-01-01	FLU-BTK-SV1887	Samtse Hospital	2022-08-29	2022-08-29	0	2022-09-06	8	36	Royal Centre for Disease Control	Negative	Negative	Negative	Negative	UND	UND					ILI	ILI
FLU-BHU-SV00496	4	Female	Child	1	1	0	1	0	1	0	0	1	0	0	0	1900-01-01	1900-01-01	FLU-BTK-SV1888	Samtse Hospital	2022-08-30	2022-08-30	0	2022-09-06	7	36	Royal Centre for Disease Control	Negative	Negative	Negative	Negative	UND	UND					ILI	ILI
FLU-BHU-SV00497	11	Female	Student	1	1	0	0	0	1	0	0	1	0	0	0	1900-01-01	1900-01-01	FLU-BTK-SV1889	Samtse Hospital	2022-08-30	2022-08-30	0	2022-09-06	7	36	Royal Centre for Disease Control	Negative	Negative	Negative	Negative	UND	UND					ILI	ILI
FLU-BHU-SV00498	3	Male	Child	1	1	0	1	0	1	0	0	1	0	0	0	1900-01-01	1900-01-01	FLU-BTK-SV1890	Samtse Hospital	2022-08-30	2022-08-30	0	2022-09-06	7	36	Royal Centre for Disease Control	Negative	Negative	Negative	Negative	UND	UND					ILI	ILI
FLU-BHU-SV00499	10	Male	Student	1	1	0	1	0	1	0	0	1	0	0	0	1900-01-01	1900-01-01	FLU-BTK-SV1891	Samtse Hospital	2022-08-30	2022-08-30	0	2022-09-06	7	36	Royal Centre for Disease Control	Negative	Negative	Negative	Negative	UND	UND					ILI	ILI
FLU-BHU-SV00500	14	Female	Student	1	1	0	1	0	1	0	0	0	0	0	0	1900-01-01	1900-01-01	FLU-BTI-01348	Tsirang Hospital	2022-08-22	2022-09-13	22	2022-09-16	3	37	Royal Centre for Disease Control	Negative	Negative	Negative	Negative	UND	UND					ILI	ILI
FLU-BHU-SV00501	30	Female	Others	1	1	0	1	0	1	0	0	0	1	0	0	1900-01-01	1900-01-01	FLU-BTI-01349	Tsirang Hospital	2022-08-30	2022-09-13	14	2022-09-16	3	37	Royal Centre for Disease Control	Negative	Negative	Negative	Negative	UND	UND					ILI	ILI
FLU-BHU-SV00502	4	Female	Others	1	1	0	0	0	0	0	0	0	0	0	0	1900-01-01	1900-01-01	FLU-BTI-01350	Tsirang Hospital	2022-09-01	2022-09-13	12	2022-09-16	3	37	Royal Centre for Disease Control	SARS-CoV-2	SARS-CoV-2	Negative	Positive	UND	UND			17.82	20.02	ILI	ILI
FLU-BHU-SV00503	17	Female	Others	0	1	0	1	0	0	0	0	1	0	0	0	1900-01-01	1900-01-01	ILI-LUN-0063	Lungtenphu Military Hospital	2022-09-14	2022-09-14	0	2022-09-16	2	37	Royal Centre for Disease Control	Negative	Negative	Negative	Negative	UND	UND					ILI	Non sentinel ILI
FLU-BHU-SV00504	17	Female	Others	1	1	0	1	0	0	0	0	1	0	0	0	1900-01-01	1900-01-01	ILI-LUN-0064	Lungtenphu Military Hospital	2022-09-14	2022-09-14	0	2022-09-16	2	37	Royal Centre for Disease Control	Negative	Negative	Negative	Negative	UND	UND					ILI	Non sentinel ILI
FLU-BHU-SV00505	18	Male	Others	1	1	0	1	0	1	0	1	1	0	0	0	1900-01-01	1900-01-01	ILI-LUN-0065	Lungtenphu Military Hospital	2022-09-14	2022-09-14	0	2022-09-16	2	37	Royal Centre for Disease Control	SARS-CoV-2	SARS-CoV-2	Negative	Positive	UND	UND			24.01	25.53	ILI	Non sentinel ILI
FLU-BHU-SV00506	17	Male	Others	1	1	0	1	0	0	0	0	0	0	0	0	1900-01-01	1900-01-01	ILI-LUN-0066	Lungtenphu Military Hospital	2022-09-14	2022-09-14	0	2022-09-16	2	37	Royal Centre for Disease Control	SARS-CoV-2	SARS-CoV-2	Negative	Positive	UND	UND			27.79	29.22	ILI	Non sentinel ILI
FLU-BHU-SV00507	7	Male	Student	1	1	0	1	0	1	0	1	1	0	0	0	1900-01-01	1900-01-01	FLU-BTC-01201	Paro Hospital	2022-09-05	2022-09-15	10	2022-09-16	1	37	Royal Centre for Disease Control	Negative	Negative	Negative	Negative	UND	UND					ILI	ILI
FLU-BHU-SV00508	19	Male	Others	1	1	1	0	0	1	0	0	0	0	0	0	1900-01-01	1900-01-01	FLU-BTC-01202	Paro Hospital	2022-09-07	2022-09-15	8	2022-09-16	1	37	Royal Centre for Disease Control	SARS-CoV-2	SARS-CoV-2	Negative	Positive	UND	UND			29.28	30.54	ILI	ILI
FLU-BHU-SV00509	5	Male	Others	1	1	0	0	0	0	0	1	1	0	0	0	1900-01-01	1900-01-01	FLU-BTC-01203	Paro Hospital	2022-09-09	2022-09-15	6	2022-09-16	1	37	Royal Centre for Disease Control	Negative	Negative	Negative	Negative	UND	UND					ILI	ILI
FLU-BHU-SV00510	8	Female	Others	0	1	0	0	0	1	0	1	1	0	0	0	1900-01-01	1900-01-01	FLU-BTC-01204	Paro Hospital	2022-09-09	2022-09-15	6	2022-09-16	1	37	Royal Centre for Disease Control	Negative	Negative	Negative	Negative	UND	UND					ILI	ILI
FLU-BHU-SV00511	4	Male	Others	1	1	0	1	0	0	0	0	0	0	0	0	1900-01-01	1900-01-01	FLU-BTC-01205	Paro Hospital	2022-09-09	2022-09-15	6	2022-09-16	1	37	Royal Centre for Disease Control	Negative	Negative	Negative	Negative	UND	UND					ILI	ILI
FLU-BHU-SV00512	10	Female	Others	1	1	0	1	0	1	0	0	0	0	0	0	1900-01-01	1900-01-01	FLU-BTC-01206	Paro Hospital	2022-09-12	2022-09-15	3	2022-09-16	1	37	Royal Centre for Disease Control	SARS-CoV-2	SARS-CoV-2	Negative	Positive	UND	UND			30.12	31.18	ILI	ILI
FLU-BHU-SV00513	0.9	Female	Others	1	1	0	0	0	0	0	0	0	0	0	0	1900-01-01	1900-01-01	FLU-BTE-01046	Trongsa Hospital	2022-09-02	2022-09-15	13	2022-09-16	1	37	Royal Centre for Disease Control	Negative	Negative	Negative	Negative	UND	UND					ILI	ILI
FLU-BHU-SV00514	17	Male	Student	1	1	0	1	0	1	0	0	0	0	0	0	1900-01-01	2022-09-02	FLU-BTE-01047	Trongsa Hospital	2022-09-05	2022-09-15	10	2022-09-16	1	37	Royal Centre for Disease Control	Negative	Negative	Negative	Negative	UND	UND					ILI	ILI
FLU-BHU-SV00515	43	Female	Others	1	1	0	1	0	0	0	0	0	0	0	0	1900-01-01	2022-09-04	FLU-BTE-01048	Trongsa Hospital	2022-09-06	2022-09-15	9	2022-09-16	1	37	Royal Centre for Disease Control	SARS-CoV-2	SARS-CoV-2	Negative	Positive	UND	UND			17.19	19.49	ILI	ILI
FLU-BHU-SV00516	16	Male	Others	1	1	0	1	0	1	0	0	0	1	0	0	1900-01-01	2022-09-03	FLU-BTE-01049	Trongsa Hospital	2022-09-06	2022-09-15	9	2022-09-16	1	37	Royal Centre for Disease Control	Negative	Negative	Negative	Negative	UND	UND					ILI	ILI
FLU-BHU-SV00517	32	Female	House wife	1	1	0	1	0	1	0	0	0	0	0	0	1900-01-01	2022-09-05	FLU-BTE-01050	Trongsa Hospital	2022-09-07	2022-09-15	8	2022-09-16	1	37	Royal Centre for Disease Control	Negative	Negative	Negative	Negative	UND	UND					ILI	ILI
FLU-BHU-SV00518	5	Male	Others	1	1	0	0	0	0	0	0	0	0	0	0	1900-01-01	2022-09-02	FLU-BTE-01051	Trongsa Hospital	2022-09-08	2022-09-15	7	2022-09-16	1	37	Royal Centre for Disease Control	Negative	Negative	Negative	Negative	UND	UND					ILI	ILI
FLU-BHU-SV00519	8	Male	Others	1	1	0	0	0	0	0	0	0	0	0	0	1900-01-01	1900-01-01	FLU-BTJ-SV1043	Samdrup Jongkhar Hospital	2022-08-08	2022-09-15	38	2022-09-16	1	37	Royal Centre for Disease Control	Negative	Negative	Negative	Negative	UND	UND					ILI	ILI
FLU-BHU-SV00520	55	Female	Others	1	1	0	1	0	1	0	0	1	0	0	0	1900-01-01	1900-01-01	FLU-BTJ-SV1044	Samdrup Jongkhar Hospital	2022-08-10	2022-09-15	36	2022-09-16	1	37	Royal Centre for Disease Control	Negative	Negative	Negative	Negative	UND	UND					ILI	ILI
FLU-BHU-SV00521	3.4	Male	Others	1	1	0	0	0	0	0	0	0	0	0	0	1900-01-01	1900-01-01	FLU-BTJ-SV1045	Samdrup Jongkhar Hospital	2022-08-11	2022-09-15	35	2022-09-16	1	37	Royal Centre for Disease Control	Negative	Negative	Negative	Negative	UND	UND					ILI	ILI
FLU-BHU-SV00522	11	Female	Others	1	1	0	0	0	0	0	0	0	0	0	0	1900-01-01	1900-01-01	FLU-BTJ-SV1046	Samdrup Jongkhar Hospital	2022-08-12	2022-09-15	34	2022-09-16	1	37	Royal Centre for Disease Control	Flu A/H3	Influenza	Positve	Negative	21.24	UND	18.06				ILI	ILI
FLU-BHU-SV00523	11.6	Male	Others	1	1	0	1	0	0	0	1	0	0	0	0	1900-01-01	1900-01-01	FLU-BTJ-SV1047	Samdrup Jongkhar Hospital	2022-08-30	2022-09-15	16	2022-09-16	1	37	Royal Centre for Disease Control	Flu A/H3	Influenza	Positve	Negative	24.59	UND	27.54				ILI	ILI
FLU-BHU-SV00524	9	Male	Others	1	1	0	0	0	0	1	1	0	0	0	0	1900-01-01	1900-01-01	FLU-BTJ-SV1048	Samdrup Jongkhar Hospital	2022-08-30	2022-09-15	16	2022-09-16	1	37	Royal Centre for Disease Control	Flu A/H3	Influenza	Positve	Negative	34.45	UND	32.13				ILI	ILI
FLU-BHU-SV00525	11	Male	Others	1	1	0	1	0	1	1	0	0	0	0	0	1900-01-01	1900-01-01	FLU-BTJ-SV1049	Samdrup Jongkhar Hospital	2022-09-05	2022-09-15	10	2022-09-16	1	37	Royal Centre for Disease Control	Flu A/H3	Influenza	Positve	Negative	33.95	UND	33.3				ILI	ILI
FLU-BHU-SV00526	7	Male	Others	1	1	0	1	0	0	0	0	0	0	0	0	1900-01-01	1900-01-01	FLU-BTJ-SV1052	Samdrup Jongkhar Hospital	2022-09-05	2022-09-15	10	2022-09-16	1	37	Royal Centre for Disease Control	Flu A/H3	Influenza	Positve	Negative	27.41	UND	25.2				ILI	ILI
FLU-BHU-SV00527	9	Male	Others	1	1	0	1	0	0	0	0	0	0	0	0	1900-01-01	1900-01-01	FLU-BTJ-SV1053	Samdrup Jongkhar Hospital	2022-09-05	2022-09-15	10	2022-09-16	1	37	Royal Centre for Disease Control	Negative	Negative	Negative	Negative	UND	UND					ILI	ILI
FLU-BHU-SV00528	10	Female	Others	1	1	0	1	0	1	0	0	0	0	0	0	1900-01-01	1900-01-01	FLU-BTJ-SV1054	Samdrup Jongkhar Hospital	2022-09-05	2022-09-15	10	2022-09-16	1	37	Royal Centre for Disease Control	Negative	Negative	Negative	Negative	UND	UND					ILI	ILI
FLU-BHU-SV00529	12	Female	Others	1	1	0	1	0	1	0	0	0	0	0	0	1900-01-01	1900-01-01	FLU-BTJ-SV1055	Samdrup Jongkhar Hospital	2022-09-05	2022-09-15	10	2022-09-16	1	37	Royal Centre for Disease Control	Flu A/H3	Influenza	Positve	Negative	28.36	UND	29.66				ILI	ILI
FLU-BHU-SV00530	7	Female	Others	1	1	0	0	0	0	0	0	0	0	0	0	1900-01-01	1900-01-01	FLU-BTJ-SV1056	Samdrup Jongkhar Hospital	2022-09-05	2022-09-15	10	2022-09-16	1	37	Royal Centre for Disease Control	Flu A/H3	Influenza	Positve	Negative	28.2	UND	34.46				ILI	ILI
FLU-BHU-SV00531	14	Male	Others	1	1	0	1	0	0	0	0	0	0	0	0	1900-01-01	1900-01-01	FLU-BTJ-SV1057	Samdrup Jongkhar Hospital	2022-09-05	2022-09-15	10	2022-09-16	1	37	Royal Centre for Disease Control	Flu A/H3	Influenza	Positve	Negative	27.84	UND	24.6				ILI	ILI
FLU-BHU-SV00532	12	Female	Others	1	1	0	1	0	1	0	0	0	0	0	0	1900-01-01	1900-01-01	FLU-BTJ-SV1058	Samdrup Jongkhar Hospital	2022-09-05	2022-09-15	10	2022-09-16	1	37	Royal Centre for Disease Control	Negative	Negative	Negative	Negative	UND	UND					ILI	ILI
FLU-BHU-SV00533	19	Male	Others	1	1	0	0	0	0	0	0	0	0	0	0	1900-01-01	1900-01-01	FLU-BTJ-SV1059	Samdrup Jongkhar Hospital	2022-09-05	2022-09-15	10	2022-09-16	1	37	Royal Centre for Disease Control	Negative	Negative	Negative	Negative	UND	UND					ILI	ILI
FLU-BHU-SV00534	14	Male	Others	1	1	0	1	0	1	0	0	0	0	0	0	1900-01-01	1900-01-01	FLU-BTJ-SV1060	Samdrup Jongkhar Hospital	2022-09-06	2022-09-15	9	2022-09-16	1	37	Royal Centre for Disease Control	Negative	Negative	Negative	Negative	UND	UND					ILI	ILI
FLU-BHU-SV00535	20	Male	Others	0	1	0	1	0	0	0	0	0	0	0	0	1900-01-01	1900-01-01	FLU-BTJ-SV1061	Samdrup Jongkhar Hospital	2022-09-06	2022-09-15	9	2022-09-16	1	37	Royal Centre for Disease Control	Flu A/H3	Influenza	Positve	Negative	33.16	UND	36.02				ILI	ILI
FLU-BHU-SV00536	14	Male	Others	1	1	0	0	0	0	0	0	0	0	0	0	1900-01-01	1900-01-01	FLU-BTJ-SV1062	Samdrup Jongkhar Hospital	2022-09-06	2022-09-15	9	2022-09-16	1	37	Royal Centre for Disease Control	Negative	Negative	Negative	Negative	UND	UND					ILI	ILI
FLU-BHU-SV00537	15	Male	Others	1	1	0	1	0	1	0	0	0	0	0	0	1900-01-01	1900-01-01	FLU-BTJ-SV1063	Samdrup Jongkhar Hospital	2022-09-06	2022-09-15	9	2022-09-16	1	37	Royal Centre for Disease Control	Flu A/H3	Influenza	Positve	Negative	33.47	UND	34.5				ILI	ILI
FLU-BHU-SV00538	10	Male	Others	1	1	0	0	0	0	0	0	0	0	0	0	1900-01-01	1900-01-01	FLU-BTJ-SV1064	Samdrup Jongkhar Hospital	2022-09-06	2022-09-15	9	2022-09-16	1	37	Royal Centre for Disease Control	Negative	Negative	Negative	Negative	UND	UND					ILI	ILI
FLU-BHU-SV00539	10	Male	Others	1	1	0	0	0	0	0	0	0	0	0	0	1900-01-01	1900-01-01	FLU-BTJ-SV1065	Samdrup Jongkhar Hospital	2022-09-06	2022-09-15	9	2022-09-16	1	37	Royal Centre for Disease Control	Negative	Negative	Negative	Negative	UND	UND					ILI	ILI
FLU-BHU-SV00540	8	Male	Others	1	1	0	1	0	0	0	0	0	0	0	0	1900-01-01	1900-01-01	FLU-BTJ-SV1066	Samdrup Jongkhar Hospital	2022-09-06	2022-09-15	9	2022-09-16	1	37	Royal Centre for Disease Control	Negative	Negative	Negative	Negative	UND	UND					ILI	ILI
FLU-BHU-SV00541	10	Male	Others	1	1	0	1	0	1	0	0	0	0	0	0	1900-01-01	1900-01-01	FLU-BTJ-SV1067	Samdrup Jongkhar Hospital	2022-09-06	2022-09-15	9	2022-09-16	1	37	Royal Centre for Disease Control	Negative	Negative	Negative	Negative	UND	UND					ILI	ILI
FLU-BHU-SV00542	14	Female	Student	1	1	0	1	1	1	1	1	1	1	1	0	1900-01-01	2022-09-05	FLU-BTJ-SV1068	Samdrup Jongkhar Hospital	2022-09-08	2022-09-12	4	2022-09-17	5	37	Dewathang Hospital	Flu A/H3	Influenza	Positve	Negative	32.5	UND	31.27				ILI	ILI
FLU-BHU-SV00543	22	Male	Government Service	1	1	0	1	0	1	0	1	1	1	0	0	1900-01-01	2022-09-07	FLU-BTJ-SV1069	Samdrup Jongkhar Hospital	2022-09-08	2022-09-12	4	2022-09-17	5	37	Dewathang Hospital	Flu A/H3	Influenza	Positve	Negative	32.2	UND	33.04				ILI	ILI
FLU-BHU-SV00544	55	Female	House wife	0	1	1	1	0	1	0	0	1	1	0	0	1900-01-01	2022-09-07	FLU-BTJ-SV1070	Samdrup Jongkhar Hospital	2022-09-08	2022-09-12	4	2022-09-17	5	37	Dewathang Hospital	Negative	Negative	Negative	Negative	UND	UND	UND	UND			ILI	ILI
FLU-BHU-SV00545	3	Female	Others	0	1	0	1	0	1	1	1	1	0	0	0	1900-01-01	2022-08-26	FLU-BTJ-SV1071	Samdrup Jongkhar Hospital	2022-09-08	2022-09-12	4	2022-09-17	5	37	Dewathang Hospital	Flu A/H3	Influenza	Positve	Negative	29.3	UND	31.09				ILI	ILI
FLU-BHU-SV00546	28	Male	Private	1	1	0	1	0	1	0	1	0	1	0	0	1900-01-01	1900-01-01	FLU-BTJ-SV1072	Samdrup Jongkhar Hospital	2022-09-08	2022-09-12	4	2022-09-17	5	37	Dewathang Hospital	Flu A/H3	Influenza	Positve	Negative	36.2	UND	33.21				ILI	ILI
FLU-BHU-SV00547	25	Male	Government Service	1	1	0	1	0	0	0	1	0	1	0	0	1900-01-01	2022-09-06	FLU-BTJ-SV1073	Samdrup Jongkhar Hospital	2022-09-09	2022-09-12	3	2022-09-17	5	37	Dewathang Hospital	SARS-CoV-2	SARS-CoV-2	Negative	Positive	UND	UND			26.7	26.7	ILI	ILI
FLU-BHU-SV00548	37	Male	Government Service	1	1	0	1	0	1	1	1	1	1	0	0	1900-01-01	2022-09-06	FLU-BTJ-SV1074	Samdrup Jongkhar Hospital	2022-09-10	2022-09-12	2	2022-09-17	5	37	Dewathang Hospital	Flu A/H3	Influenza	Positve	Negative	34	UND	34.21				ILI	ILI
FLU-BHU-SV00549	9	Male	Others	1	1	0	1	0	1	0	0	0	0	0	0	1900-01-01	1900-01-01	FLU-BTJ-SV1051	Samdrup Jongkhar Hospital	2022-09-05	2022-09-15	10	2022-09-16	1	37	Royal Centre for Disease Control	Flu A/H3	Influenza	Positve	Negative	30.02	UND	27.63				ILI	ILI
FLU-BHU-SV00550	13	Female	Others	1	1	0	1	0	1	1	0	0	0	0	0	1900-01-01	1900-01-01	FLU-BTJ-SV1050	Samdrup Jongkhar Hospital	2022-09-05	2022-09-15	10	2022-09-16	1	37	Royal Centre for Disease Control	Negative	Negative	Negative	Negative	UND	UND					ILI	ILI
FLU-BHU-SV00551	13	Male	Others	1	1	0	0	0	0	0	0	0	0	0	0	1900-01-01	1900-01-01	FLU-BTE-01052	Trongsa Hospital	2022-09-09	2022-09-19	10	2022-09-21	2	38	Royal Centre for Disease Control	Negative	Negative	Negative	Negative	UND	UND					ILI	ILI
FLU-BHU-SV00552	5	Female	Others	1	0	0	0	0	1	0	0	0	0	0	0	1900-01-01	1900-01-01	FLU-BTE-01053	Trongsa Hospital	2022-09-09	2022-09-19	10	2022-09-21	2	38	Royal Centre for Disease Control	Negative	Negative	Negative	Negative	UND	UND					ILI	ILI
FLU-BHU-SV00553	65	Female	Others	1	1	0	1	0	1	0	1	0	0	0	0	1900-01-01	1900-01-01	FLU-BTE-01054	Trongsa Hospital	2022-09-10	2022-09-19	9	2022-09-21	2	38	Royal Centre for Disease Control	SARS-CoV-2	SARS-CoV-2	Negative	Positive	UND	UND			26.94	26	ILI	ILI
FLU-BHU-SV00554	18	Male	Others	1	1	0	1	0	1	0	1	0	0	0	0	1900-01-01	1900-01-01	FLU-BTI-01351	Tsirang Hospital	2022-09-12	2022-09-19	7	2022-09-21	2	38	Royal Centre for Disease Control	SARS-CoV-2	SARS-CoV-2	Negative	Positive	UND	UND			28.41	28	ILI	ILI
FLU-BHU-SV00555	15	Female	Others	1	1	0	1	0	0	0	1	0	0	0	0	1900-01-01	1900-01-01	FLU-BTI-01352	Tsirang Hospital	2022-09-14	2022-09-19	5	2022-09-21	2	38	Royal Centre for Disease Control	Flu A/H3	Influenza	Positve	Negative	16.8	UND	17.34				ILI	ILI
FLU-BHU-SV00556	4	Male	Others	1	1	0	0	0	0	0	0	0	0	0	0	1900-01-01	1900-01-01	FLU-BTE-01055	Trongsa Hospital	2022-09-10	2022-09-19	9	2022-09-21	2	38	Royal Centre for Disease Control	Negative	Negative	Negative	Negative	UND	UND					ILI	ILI
FLU-BHU-SV00557	10	Male	Others	1	1	0	1	0	1	0	0	0	0	0	0	1900-01-01	1900-01-01	FLU-BTE-01056	Trongsa Hospital	2022-09-12	2022-09-19	7	2022-09-21	2	38	Royal Centre for Disease Control	Negative	Negative	Negative	Negative	UND	UND					ILI	ILI
FLU-BHU-SV00558	2	Female	Others	1	1	0	0	0	0	0	0	0	0	0	0	1900-01-01	1900-01-01	FLU-BTE-01057	Trongsa Hospital	2022-09-13	2022-09-19	6	2022-09-21	2	38	Royal Centre for Disease Control	Negative	Negative	Negative	Negative	UND	UND					ILI	ILI
FLU-BHU-SV00559	7	Male	Student	1	1	0	0	0	1	0	0	0	0	0	0	1900-01-01	1900-01-01	FLU-BTE-01058	Trongsa Hospital	2022-09-13	2022-09-19	6	2022-09-21	2	38	Royal Centre for Disease Control	Negative	Negative	Negative	Negative	UND	UND					ILI	ILI
FLU-BHU-SV00560	32	Female	Others	1	1	0	1	0	0	0	0	0	0	0	0	1900-01-01	1900-01-01	FLU-BTE-01059	Trongsa Hospital	2022-09-14	2022-09-19	5	2022-09-21	2	38	Royal Centre for Disease Control	Negative	Negative	Negative	Negative	UND	UND					ILI	ILI
FLU-BHU-SV00561	61	Male	Farmer	0	1	0	1	0	1	0	0	0	0	0	0	1900-01-01	1900-01-01	FLU-BTE-01060	Trongsa Hospital	2022-09-13	2022-09-19	6	2022-09-21	2	38	Royal Centre for Disease Control	Negative	Negative	Negative	Negative	UND	UND					ILI	ILI
FLU-BHU-SV00562	4	Female	Others	1	1	0	0	0	0	0	0	0	0	0	0	1900-01-01	1900-01-01	FLU-BTE-01061	Trongsa Hospital	2022-09-15	2022-09-19	4	2022-09-21	2	38	Royal Centre for Disease Control	Negative	Negative	Negative	Negative	UND	UND					ILI	ILI
FLU-BHU-SV00563	15	Female	Student	1	1	0	0	0	0	0	0	0	0	0	0	1900-01-01	1900-01-01	FLU-BTK-SV1892	Samtse Hospital	2022-09-01	2022-09-19	18	2022-09-21	2	38	Royal Centre for Disease Control	Negative	Negative	Negative	Negative	UND	UND					ILI	ILI
FLU-BHU-SV00564	8	Female	Student	1	1	0	0	0	0	0	0	0	0	1	0	1900-01-01	1900-01-01	FLU-BTK-SV1893	Samtse Hospital	2022-09-02	2022-09-19	17	2022-09-21	2	38	Royal Centre for Disease Control	Negative	Negative	Negative	Negative	UND	UND					ILI	ILI
FLU-BHU-SV00565	3.5	Male	Child	1	1	0	0	0	0	0	0	0	0	0	0	1900-01-01	1900-01-01	FLU-BTK-SV1894	Samtse Hospital	2022-09-02	2022-09-19	17	2022-09-21	2	38	Royal Centre for Disease Control	Negative	Negative	Negative	Negative	UND	UND					ILI	ILI
FLU-BHU-SV00566	4	Female	Others	1	1	0	1	0	0	0	0	0	0	0	0	1900-01-01	1900-01-01	FLU-BTK-SV1895	Samtse Hospital	2022-09-02	2022-09-19	17	2022-09-21	2	38	Royal Centre for Disease Control	Negative	Negative	Negative	Negative	UND	UND					ILI	ILI
FLU-BHU-SV00567	0.6	Female	Others	1	1	0	0	0	0	0	0	0	0	0	0	1900-01-01	1900-01-01	FLU-BTK-SV1896	Samtse Hospital	2022-09-02	2022-09-19	17	2022-09-21	2	38	Royal Centre for Disease Control	Negative	Negative	Negative	Negative	UND	UND					ILI	ILI
FLU-BHU-SV00568	5	Female	Others	1	1	0	0	0	0	0	0	0	0	0	0	1900-01-01	1900-01-01	FLU-BTK-SV1898	Samtse Hospital	2022-09-03	2022-09-19	16	2022-09-21	2	38	Royal Centre for Disease Control	Negative	Negative	Negative	Negative	UND	UND					ILI	ILI
FLU-BHU-SV00569	11	Male	Others	1	1	0	0	0	0	0	0	0	0	0	0	1900-01-01	1900-01-01	FLU-BTK-SV1897	Samtse Hospital	2022-09-02	2022-09-19	17	2022-09-21	2	38	Royal Centre for Disease Control	Negative	Negative	Negative	Negative	UND	UND					ILI	ILI
FLU-BHU-SV00570	5	Male	Others	1	1	0	0	0	0	0	0	0	0	0	0	1900-01-01	1900-01-01	FLU-BTK-SV1899	Samtse Hospital	2022-09-03	2022-09-19	16	2022-09-21	2	38	Royal Centre for Disease Control	Negative	Negative	Negative	Negative	UND	UND					ILI	ILI
FLU-BHU-SV00571	5	Male	Others	1	1	0	0	0	0	0	0	0	0	0	0	1900-01-01	1900-01-01	FLU-BTK-SV1900	Samtse Hospital	2022-09-05	2022-09-19	14	2022-09-21	2	38	Royal Centre for Disease Control	Negative	Negative	Negative	Negative	UND	UND					ILI	ILI
FLU-BHU-SV00572	8	Female	Others	0	0	0	0	0	0	0	0	0	0	0	0	1900-01-01	1900-01-01	FLU-BTK-SV1901	Samtse Hospital	2022-09-05	2022-09-19	14	2022-09-21	2	38	Royal Centre for Disease Control	Negative	Negative	Negative	Negative	UND	UND					ILI	ILI
FLU-BHU-SV00573	6	Male	Others	1	1	0	0	0	0	0	0	0	0	0	0	1900-01-01	1900-01-01	FLU-BTK-SV1902	Samtse Hospital	2022-09-05	2022-09-19	14	2022-09-21	2	38	Royal Centre for Disease Control	Negative	Negative	Negative	Negative	UND	UND					ILI	ILI
FLU-BHU-SV00574	10	Male	Others	1	1	0	1	0	0	0	0	0	0	0	0	1900-01-01	1900-01-01	FLU-BTK-SV1903	Samtse Hospital	2022-09-05	2022-09-19	14	2022-09-21	2	38	Royal Centre for Disease Control	Negative	Negative	Negative	Negative	UND	UND					ILI	ILI
FLU-BHU-SV00575	3.8	Male	Others	1	1	0	0	0	0	1	0	0	0	0	0	1900-01-01	1900-01-01	FLU-BTK-SV1904	Samtse Hospital	2022-09-06	2022-09-19	13	2022-09-21	2	38	Royal Centre for Disease Control	Negative	Negative	Negative	Negative	UND	UND					ILI	ILI
FLU-BHU-SV00576	2	Female	Others	1	1	0	0	1	0	0	0	0	0	0	0	1900-01-01	1900-01-01	FLU-BTK-SV1905	Samtse Hospital	2022-09-06	2022-09-19	13	2022-09-21	2	38	Royal Centre for Disease Control	Negative	Negative	Negative	Negative	UND	UND					ILI	ILI
FLU-BHU-SV00577	9	Male	Others	1	1	0	0	0	0	0	0	0	0	0	0	1900-01-01	1900-01-01	FLU-BTK-SV1906	Samtse Hospital	2022-09-10	2022-09-19	9	2022-09-21	2	38	Royal Centre for Disease Control	Negative	Negative	Negative	Negative	UND	UND					ILI	ILI
FLU-BHU-SV00578	3	Female	Others	1	1	0	0	0	0	0	0	0	0	0	0	1900-01-01	1900-01-01	FLU-BTK-SV1907	Samtse Hospital	2022-09-10	2022-09-19	9	2022-09-21	2	38	Royal Centre for Disease Control	Negative	Negative	Negative	Negative	UND	UND					ILI	ILI
FLU-BHU-SV00579	1	Male	Others	1	1	0	0	0	0	0	0	0	0	0	0	1900-01-01	1900-01-01	FLU-BTK-SV1908	Samtse Hospital	2022-09-10	2022-09-19	9	2022-09-21	2	38	Royal Centre for Disease Control	Negative	Negative	Negative	Negative	UND	UND					ILI	ILI
FLU-BHU-SV00580	3.8	Male	Others	1	1	0	0	0	0	0	0	0	0	0	0	1900-01-01	1900-01-01	FLU-BTK-SV1909	Samtse Hospital	2022-09-12	2022-09-19	7	2022-09-21	2	38	Royal Centre for Disease Control	Negative	Negative	Negative	Negative	UND	UND					ILI	ILI
FLU-BHU-SV00581	10	Male	Others	1	1	0	0	0	0	1	0	0	0	0	0	1900-01-01	1900-01-01	FLU-BTK-SV1910	Samtse Hospital	2022-09-12	2022-09-19	7	2022-09-21	2	38	Royal Centre for Disease Control	Negative	Negative	Negative	Negative	UND	UND					ILI	ILI
FLU-BHU-SV00582	12	Male	Others	1	1	0	0	0	0	1	0	0	0	0	0	1900-01-01	1900-01-01	FLU-BTK-SV1911	Samtse Hospital	2022-09-12	2022-09-12	0	2022-09-21	9	38	Royal Centre for Disease Control	Negative	Negative	Negative	Negative	UND	UND					ILI	ILI
FLU-BHU-SV00583	8	Male	Others	1	1	0	0	0	0	0	0	0	0	0	0	1900-01-01	1900-01-01	FLU-BTK-SV1912	Samtse Hospital	2022-09-12	2022-09-19	7	2022-09-21	2	38	Royal Centre for Disease Control	Negative	Negative	Negative	Negative	UND	UND					ILI	ILI
FLU-BHU-SV00584	8	Male	Others	1	1	0	0	0	0	0	0	0	0	0	0	1900-01-01	1900-01-01	FLU-BTK-SV1913	Samtse Hospital	2022-09-12	2022-09-19	7	2022-09-21	2	38	Royal Centre for Disease Control	Negative	Negative	Negative	Negative	UND	UND					ILI	ILI
FLU-BHU-SV00585	1	Male	Others	1	1	0	0	0	0	0	0	0	0	0	0	1900-01-01	1900-01-01	FLU-BTK-SV1914	Samtse Hospital	2022-09-12	2022-09-19	7	2022-09-21	2	38	Royal Centre for Disease Control	Negative	Negative	Negative	Negative	UND	UND					ILI	ILI
FLU-BHU-SV00586	1.11	Male	Others	1	1	0	0	0	0	0	0	0	0	0	0	1900-01-01	1900-01-01	FLU-BTK-SV1915	Samtse Hospital	2022-09-12	2022-09-19	7	2022-09-21	2	38	Royal Centre for Disease Control	SARS-CoV-2	SARS-CoV-2	Negative	Positive	UND	UND			36.9	36	ILI	ILI
FLU-BHU-SV00587	3	Female	Others	1	1	0	0	0	0	0	0	0	0	0	0	1900-01-01	1900-01-01	FLU-BTK-SV1916	Samtse Hospital	2022-09-12	2022-09-19	7	2022-09-21	2	38	Royal Centre for Disease Control	Negative	Negative	Negative	Negative	UND	UND					ILI	ILI
FLU-BHU-SV00588	12	Female	Others	1	1	0	0	0	0	1	0	0	0	0	0	1900-01-01	1900-01-01	FLU-BTK-SV1917	Samtse Hospital	2022-09-13	2022-09-19	6	2022-09-21	2	38	Royal Centre for Disease Control	Negative	Negative	Negative	Negative	UND	UND					ILI	ILI
FLU-BHU-SV00589	1	Male	Others	1	1	0	0	0	0	0	0	0	0	0	0	1900-01-01	1900-01-01	FLU-BTK-SV1918	Samtse Hospital	2022-09-13	2022-09-19	6	2022-09-21	2	38	Royal Centre for Disease Control	Negative	Negative	Negative	Negative	UND	UND					ILI	ILI
FLU-BHU-SV00590	6	Male	Others	1	1	0	0	0	0	0	0	0	0	0	0	1900-01-01	1900-01-01	FLU-BTK-SV1919	Samtse Hospital	2022-09-13	2022-09-19	6	2022-09-21	2	38	Royal Centre for Disease Control	Negative	Negative	Negative	Negative	UND	UND					ILI	ILI
FLU-BHU-SV00591	17	Female	Others	1	1	0	0	0	0	0	0	0	0	0	0	1900-01-01	1900-01-01	FLU-BTK-SV1920	Samtse Hospital	2022-09-13	2022-09-19	6	2022-09-21	2	38	Royal Centre for Disease Control	Negative	Negative	Negative	Negative	UND	UND					ILI	ILI
FLU-BHU-SV00592	11	Male	Others	1	1	0	0	0	0	0	0	0	0	0	0	1900-01-01	1900-01-01	FLU-BTK-SV1921	Samtse Hospital	2022-09-13	2022-09-19	6	2022-09-21	2	38	Royal Centre for Disease Control	Negative	Negative	Negative	Negative	UND	UND					ILI	ILI
FLU-BHU-SV00593	7	Male	Others	1	1	0	0	0	0	0	0	0	0	0	0	1900-01-01	1900-01-01	FLU-BTK-SV1922	Samtse Hospital	2022-09-14	2022-09-19	5	2022-09-21	2	38	Royal Centre for Disease Control	Negative	Negative	Negative	Negative	UND	UND					ILI	ILI
FLU-BHU-SV00594	5	Male	Others	1	1	0	0	0	0	0	0	0	0	0	0	1900-01-01	1900-01-01	FLU-BTK-SV1923	Samtse Hospital	2022-09-14	2022-09-19	5	2022-09-21	2	38	Royal Centre for Disease Control	Negative	Negative	Negative	Negative	UND	UND					ILI	ILI
FLU-BHU-SV00595	2.5	Male	Others	1	1	0	0	0	0	0	0	0	0	0	0	1900-01-01	1900-01-01	FLU-BTK-SV1924	Samtse Hospital	2022-09-14	2022-09-19	5	2022-09-21	2	38	Royal Centre for Disease Control	Negative	Negative	Negative	Negative	UND	UND					ILI	ILI
FLU-BHU-SV00596	0.4	Male	Others	1	1	0	0	0	0	0	0	0	0	0	0	1900-01-01	1900-01-01	FLU-BTK-SV1925	Samtse Hospital	2022-09-14	2022-09-19	5	2022-09-21	2	38	Royal Centre for Disease Control	Negative	Negative	Negative	Negative	UND	UND					ILI	ILI
FLU-BHU-SV00597	3.9	Male	Others	1	1	0	0	0	0	0	0	0	0	0	0	1900-01-01	1900-01-01	FLU-BTK-SV1926	Samtse Hospital	2022-09-14	2022-09-19	5	2022-09-21	2	38	Royal Centre for Disease Control	Negative	Negative	Negative	Negative	UND	UND					ILI	ILI
FLU-BHU-SV00598	11	Female	Student	1	1	0	1	0	1	0	0	0	0	0	0	1900-01-01	1900-01-01	FLU-BTF-00980	Phuentsholing Hospital	2022-09-06	2022-09-06	0	2022-09-06	0	36	Phuentsholing Hospital	Flu A/H3	Influenza	Positve	Negative	24.1	UND	27.57				ILI	ILI
FLU-BHU-SV00599	6	Female	Student	1	1	0	1	0	1	0	0	0	0	0	0	1900-01-01	1900-01-01	FLU-BTF-00981	Phuentsholing Hospital	2022-09-06	2022-09-06	0	2022-09-06	0	36	Phuentsholing Hospital	Flu A/H3	Influenza	Positve	Negative	30.4	UND	32.93				ILI	ILI
FLU-BHU-SV00600	6	Male	Student	1	1	0	1	0	1	0	0	0	0	0	0	1900-01-01	1900-01-01	FLU-BTF-00982	Phuentsholing Hospital	2022-09-06	2022-09-06	0	2022-09-06	0	36	Phuentsholing Hospital	Flu A/H3	Influenza	Positve	Negative	28.1	UND	33.34				ILI	ILI
FLU-BHU-SV00601	6	Female	Student	1	1	0	1	0	1	0	0	0	0	0	0	1900-01-01	1900-01-01	FLU-BTF-00983	Phuentsholing Hospital	2022-09-06	2022-09-06	0	2022-09-06	0	36	Phuentsholing Hospital	Flu A/H3	Influenza	Positve	Negative	33.8	UND	34.1				ILI	ILI
FLU-BHU-SV00602	6	Female	Student	1	1	0	1	0	1	0	0	0	0	0	0	1900-01-01	1900-01-01	FLU-BTF-00984	Phuentsholing Hospital	2022-09-06	2022-09-06	0	2022-09-06	0	36	Phuentsholing Hospital	Flu A/H3	Influenza	Positve	Negative	25.8	UND	24.88				ILI	ILI
FLU-BHU-SV00603	6	Female	Student	1	1	0	1	0	1	0	0	0	0	0	0	1900-01-01	1900-01-01	FLU-BTF-00985	Phuentsholing Hospital	2022-09-06	2022-09-06	0	2022-09-06	0	36	Phuentsholing Hospital	Flu A/H3	Influenza	Positve	Negative	33.9	UND	34.04				ILI	ILI
FLU-BHU-SV00604	6	Male	Student	1	1	0	1	0	1	0	0	0	0	0	0	1900-01-01	1900-01-01	FLU-BTF-00986	Phuentsholing Hospital	2022-09-06	2022-09-06	0	2022-09-06	0	36	Phuentsholing Hospital	Flu A/H3	Influenza	Positve	Negative	22.1	UND	29.52				ILI	ILI
FLU-BHU-SV00605	10	Male	Student	1	0	0	1	0	0	0	0	0	0	0	0	1900-01-01	1900-01-01	FLU-BTF-00987	Phuentsholing Hospital	2022-09-06	2022-09-06	0	2022-09-06	0	36	Phuentsholing Hospital	Negative	Negative	Negative	Negative	UND	UND					ILI	ILI
FLU-BHU-SV00606	10	Male	Student	1	1	0	1	0	0	0	0	0	0	0	0	1900-01-01	1900-01-01	FLU-BTF-00988	Phuentsholing Hospital	2022-09-06	2022-09-06	0	2022-09-06	0	36	Phuentsholing Hospital	Flu A/H3	Influenza	Positve	Negative	23.8	UND	23.72				ILI	ILI
FLU-BHU-SV00607	12	Female	Student	1	0	0	1	0	0	0	0	0	0	0	0	1900-01-01	1900-01-01	FLU-BTF-00989	Phuentsholing Hospital	2022-09-06	2022-09-06	0	2022-09-06	0	36	Phuentsholing Hospital	Negative	Negative	Negative	Negative	UND	UND					ILI	ILI
FLU-BHU-SV00608	11	Male	Student	1	1	0	1	0	0	0	0	0	0	0	0	1900-01-01	1900-01-01	FLU-BTF-00990	Phuentsholing Hospital	2022-09-06	2022-09-06	0	2022-09-06	0	36	Phuentsholing Hospital	Flu A/H3	Influenza	Positve	Negative	29.6	UND	32.95				ILI	ILI
FLU-BHU-SV00609	11	Male	Student	1	1	0	1	0	1	0	0	0	0	0	0	1900-01-01	1900-01-01	FLU-BTF-00991	Phuentsholing Hospital	2022-09-06	2022-09-06	0	2022-09-06	0	36	Phuentsholing Hospital	Flu A/H3	Influenza	Positve	Negative	21.8	UND	26.55				ILI	ILI
FLU-BHU-SV00610	11	Female	Student	1	0	0	0	0	0	0	0	0	0	0	0	1900-01-01	1900-01-01	FLU-BTF-00992	Phuentsholing Hospital	2022-09-06	2022-09-06	0	2022-09-06	0	36	Phuentsholing Hospital	Flu A/H3	Influenza	Positve	Negative	21.9	UND	31.9				ILI	ILI
FLU-BHU-SV00611	11	Male	Student	1	0	0	1	0	0	0	0	0	0	0	0	1900-01-01	1900-01-01	FLU-BTF-00993	Phuentsholing Hospital	2022-09-06	2022-09-06	0	2022-09-06	0	36	Phuentsholing Hospital	Negative	Negative	Negative	Negative	23.8	UND	29.8				ILI	ILI
FLU-BHU-SV00612	10	Female	Student	1	1	0	0	0	0	0	0	0	0	0	0	1900-01-01	1900-01-01	FLU-BTF-00994	Phuentsholing Hospital	2022-09-06	2022-09-06	0	2022-09-06	0	36	Phuentsholing Hospital	Flu A/H3	Influenza	Positve	Negative	25.7	UND	30.41				ILI	ILI
FLU-BHU-SV00613	11	Female	Student	1	1	0	1	0	0	0	0	0	0	0	0	1900-01-01	1900-01-01	FLU-BTF-00995	Phuentsholing Hospital	2022-09-06	2022-09-06	0	2022-09-06	0	36	Phuentsholing Hospital	Negative	Negative	Negative	Negative	UND	UND					ILI	ILI
FLU-BHU-SV00614	11	Female	Student	1	1	0	0	0	0	0	0	0	0	0	0	1900-01-01	1900-01-01	FLU-BTF-00996	Phuentsholing Hospital	2022-09-06	2022-09-06	0	2022-09-06	0	36	Phuentsholing Hospital	Flu A/H3	Influenza	Positve	Negative	20.2	UND	24.38				ILI	ILI
FLU-BHU-SV00615	11	Female	Student	1	1	0	1	0	0	0	0	0	0	0	0	1900-01-01	1900-01-01	FLU-BTF-00997	Phuentsholing Hospital	2022-09-06	2022-09-06	0	2022-09-06	0	36	Phuentsholing Hospital	Flu A/H3	Influenza	Positve	Negative	30.5	UND	35.25				ILI	ILI
FLU-BHU-SV00616	11	Male	Student	1	1	0	1	0	1	0	0	0	0	0	0	1900-01-01	1900-01-01	FLU-BTF-00998	Phuentsholing Hospital	2022-09-06	2022-09-06	0	2022-09-06	0	36	Phuentsholing Hospital	Negative	Negative	Negative	Negative	UND	UND					ILI	ILI
FLU-BHU-SV00617	12	Female	Student	1	0	0	0	0	0	0	0	0	0	0	0	1900-01-01	1900-01-01	FLU-BTF-00999	Phuentsholing Hospital	2022-09-06	2022-09-06	0	2022-09-06	0	36	Phuentsholing Hospital	Negative	Negative	Negative	Negative	UND	UND					ILI	ILI
FLU-BHU-SV00618	12	Female	Student	1	1	0	0	0	0	0	0	0	0	0	0	1900-01-01	1900-01-01	FLU-BTF-01000	Phuentsholing Hospital	2022-09-06	2022-09-06	0	2022-09-06	0	36	Phuentsholing Hospital	Negative	Negative	Negative	Negative	UND	UND					ILI	ILI
FLU-BHU-SV00619	7	Female	Student	1	1	0	1	0	0	0	0	0	0	0	0	1900-01-01	1900-01-01	FLU-BTF-01001	Phuentsholing Hospital	2022-09-06	2022-09-06	0	2022-09-06	0	36	Phuentsholing Hospital	Flu A/H3	Influenza	Positve	Negative	26.9	UND	34.33				ILI	ILI
FLU-BHU-SV00620	9	Female	Student	1	1	0	1	0	0	0	0	0	0	0	0	1900-01-01	1900-01-01	FLU-BTF-01002	Phuentsholing Hospital	2022-09-06	2022-09-06	0	2022-09-06	0	36	Phuentsholing Hospital	Flu A/H3	Influenza	Positve	Negative	20.1	UND	20.63				ILI	ILI
FLU-BHU-SV00621	11	Male	Student	1	1	0	1	0	1	0	0	0	0	0	0	1900-01-01	1900-01-01	FLU-BTF-01003	Phuentsholing Hospital	2022-09-06	2022-09-06	0	2022-09-06	0	36	Phuentsholing Hospital	Negative	Negative	Negative	Negative	UND	UND					ILI	ILI
FLU-BHU-SV00622	19	Male	Others	1	1	0	1	0	0	0	0	0	0	0	0	1900-01-01	1900-01-01	FLU-BTE-01064	Trongsa Hospital	2022-09-17	2022-09-27	10	2022-09-29	2	39	Royal Centre for Disease Control	Negative	Negative	Negative	Negative	UND	UND					ILI	ILI
FLU-BHU-SV00623	4	Male	Others	0	0	0	0	0	0	0	0	0	0	0	0	1900-01-01	1900-01-01	FLU-BTE-01063	Trongsa Hospital	2022-09-16	2022-09-27	11	2022-09-29	2	39	Royal Centre for Disease Control	Negative	Negative	Negative	Negative	UND	UND					ILI	ILI
FLU-BHU-SV00624	19	Female	Student	1	1	0	1	0	0	0	0	0	0	0	0	1900-01-01	1900-01-01	FLU-BTE-01062	Trongsa Hospital	2022-09-16	2022-09-27	11	2022-09-29	2	39	Royal Centre for Disease Control	SARS-CoV-2	SARS-CoV-2	Negative	Positive	UND	UND			25.87	25.87	ILI	ILI
FLU-BHU-SV00625	4	Female	Others	1	1	0	1	0	0	0	0	0	0	0	0	1900-01-01	1900-01-01	FLU-BTE-01065	Trongsa Hospital	2022-09-17	2022-09-27	10	2022-09-29	2	39	Royal Centre for Disease Control	Negative	Negative	Negative	Negative	UND	UND					ILI	ILI
FLU-BHU-SV00626	20	Male	Others	1	1	0	1	0	0	0	0	0	0	0	0	1900-01-01	1900-01-01	FLU-BTE-01066	Trongsa Hospital	2022-09-19	2022-09-27	8	2022-09-29	2	39	Royal Centre for Disease Control	Negative	Negative	Negative	Negative	UND	UND					ILI	ILI
FLU-BHU-SV00627	1	Male	Others	1	1	0	0	0	0	0	0	0	0	0	0	1900-01-01	1900-01-01	FLU-BTE-01067	Trongsa Hospital	2022-09-19	2022-09-27	8	2022-09-29	2	39	Royal Centre for Disease Control	Negative	Negative	Negative	Negative	UND	UND					ILI	ILI
FLU-BHU-SV00628	24	Male	Others	1	1	0	1	0	0	0	0	0	0	0	0	1900-01-01	1900-01-01	FLU-BTE-01068	Trongsa Hospital	2022-09-21	2022-09-27	6	2022-09-29	2	39	Royal Centre for Disease Control	Negative	Negative	Negative	Negative	UND	UND					ILI	ILI
FLU-BHU-SV00629	42	Female	Farmer	1	1	0	1	0	0	0	0	0	0	0	0	1900-01-01	1900-01-01	FLU-BTE-01069	Trongsa Hospital	2022-09-21	2022-09-27	6	2022-09-29	2	39	Royal Centre for Disease Control	Negative	Negative	Negative	Negative	UND	UND					ILI	ILI
FLU-BHU-SV00630	20	Male	Others	1	1	1	1	1	1	1	1	1	1	1	0	1900-01-01	1900-01-01	FLU-BTH-00720	Trashigang Hospital	2022-09-22	2022-09-27	5	2022-09-29	2	39	Royal Centre for Disease Control	Negative	Negative	Negative	Negative	UND	UND					ILI	ILI
FLU-BHU-SV00631	12	Male	Others	1	1	0	0	0	0	0	0	0	0	0	0	1900-01-01	1900-01-01	FLU-BTK-SV1927	Samtse Hospital	2022-09-15	2022-09-27	12	2022-09-29	2	39	Royal Centre for Disease Control	Negative	Negative	Negative	Negative	UND	UND					ILI	ILI
FLU-BHU-SV00632	1.1	Male	Others	1	1	0	0	0	0	0	0	0	0	0	0	1900-01-01	1900-01-01	FLU-BTK-SV1928	Samtse Hospital	2022-09-16	2022-09-27	11	2022-09-29	2	39	Royal Centre for Disease Control	Negative	Negative	Negative	Negative	UND	UND					ILI	ILI
FLU-BHU-SV00633	6	Male	Others	1	1	0	0	0	0	0	0	0	0	0	0	1900-01-01	1900-01-01	FLU-BTK-SV1929	Samtse Hospital	2022-09-16	2022-09-27	11	2022-09-29	2	39	Royal Centre for Disease Control	Negative	Negative	Negative	Negative	UND	UND					ILI	ILI
FLU-BHU-SV00634	1.6	Male	Others	1	1	0	0	0	0	0	0	0	0	0	0	1900-01-01	1900-01-01	FLU-BTK-SV1930	Samtse Hospital	2022-09-16	2022-09-27	11	2022-09-29	2	39	Royal Centre for Disease Control	Negative	Negative	Negative	Negative	UND	UND					ILI	ILI
FLU-BHU-SV00635	6	Female	Others	1	1	0	0	0	0	0	0	0	0	0	0	1900-01-01	1900-01-01	FLU-BTK-SV1931	Samtse Hospital	2022-09-16	2022-09-27	11	2022-09-29	2	39	Royal Centre for Disease Control	Negative	Negative	Negative	Negative	UND	UND					ILI	ILI
FLU-BHU-SV00636	7	Female	Others	1	1	0	0	0	0	0	0	0	0	0	0	1900-01-01	1900-01-01	FLU-BTK-SV1932	Samtse Hospital	2022-09-17	2022-09-27	10	2022-09-29	2	39	Royal Centre for Disease Control	Negative	Negative	Negative	Negative	UND	UND					ILI	ILI
FLU-BHU-SV00637	11	Female	Others	1	1	0	0	0	0	0	0	0	0	0	0	1900-01-01	1900-01-01	FLU-BTK-SV1933	Samtse Hospital	2022-09-17	2022-09-27	10	2022-09-29	2	39	Royal Centre for Disease Control	Negative	Negative	Negative	Negative	UND	UND					ILI	ILI
FLU-BHU-SV00638	30	Male	Others	1	1	0	1	0	0	0	0	0	0	0	0	1900-01-01	1900-01-01	FLU-BTK-SV1934	Samtse Hospital	2022-09-17	2022-09-27	10	2022-09-29	2	39	Royal Centre for Disease Control	SARS-CoV-2	SARS-CoV-2	Negative	Positive	UND	UND			22.3	22.3	ILI	ILI
FLU-BHU-SV00639	0.7	Female	Others	1	1	0	0	0	0	0	0	0	0	0	0	1900-01-01	1900-01-01	FLU-BTK-SV1935	Samtse Hospital	2022-09-20	2022-09-27	7	2022-09-29	2	39	Royal Centre for Disease Control	Negative	Negative	Negative	Negative	UND	UND					ILI	ILI
FLU-BHU-SV00640	0.8	Female	Others	1	1	0	0	0	0	0	0	0	0	0	0	1900-01-01	1900-01-01	FLU-BTK-SV1936	Samtse Hospital	2022-09-20	2022-09-27	7	2022-09-29	2	39	Royal Centre for Disease Control	Negative	Negative	Negative	Negative	UND	UND					ILI	ILI
FLU-BHU-SV00641	23	Female	Others	0	1	0	1	0	0	0	0	0	0	0	0	1900-01-01	1900-01-01	ILI-LUN-0067	Lungtenphu Military Hospital	2022-09-13	2022-09-27	14	2022-09-29	2	39	Royal Centre for Disease Control	SARS-CoV-2	SARS-CoV-2	Negative	Positive	UND	UND			35.41	35.41	ILI	Non sentinel ILI
FLU-BHU-SV00642	39	Male	Others	0	1	0	1	0	0	0	0	0	0	0	0	1900-01-01	1900-01-01	ILI-LUN-0068	Lungtenphu Military Hospital	2022-09-18	2022-09-27	9	2022-09-29	2	39	Royal Centre for Disease Control	Negative	Negative	Negative	Negative	UND	UND					ILI	Non sentinel ILI
FLU-BHU-SV00643	37	Male	Others	0	1	0	1	0	0	0	0	0	0	0	0	1900-01-01	1900-01-01	ILI-LUN-0069	Lungtenphu Military Hospital	2022-09-22	2022-09-27	5	2022-09-29	2	39	Royal Centre for Disease Control	Negative	Negative	Negative	Negative	UND	UND					ILI	Non sentinel ILI
FLU-BHU-SV00644	24	Female	Others	1	0	0	0	0	0	0	0	0	0	0	0	1900-01-01	1900-01-01	ILI-LUN-0070	Lungtenphu Military Hospital	2022-09-23	2022-09-27	4	2022-09-29	2	39	Royal Centre for Disease Control	Negative	Negative	Negative	Negative	UND	UND					ILI	Non sentinel ILI
FLU-BHU-SV00645	31	Male	Others	1	1	0	1	0	1	0	1	0	0	0	0	1900-01-01	1900-01-01	FLU-BTD-01284	Punakha Hospital	2022-08-22	2022-10-03	42	2022-10-07	4	40	Royal Centre for Disease Control	Negative	Negative	Negative	Negative	UND	UND					ILI	ILI
FLU-BHU-SV00646	21	Male	Student	1	1	0	1	0	1	0	1	1	0	0	0	1900-01-01	1900-01-01	FLU-BTD-01285(1)	Punakha Hospital	2022-08-22	2022-10-03	42	2022-10-07	4	40	Royal Centre for Disease Control	Negative	Negative	Negative	Negative	UND	UND					ILI	ILI
FLU-BHU-SV00647	1.4	Female	Others	1	1	1	0	0	1	0	0	0	0	0	0	1900-01-01	1900-01-01	FLU-BTD-01286	Punakha Hospital	2022-09-27	2022-10-03	6	2022-10-07	4	40	Royal Centre for Disease Control	Negative	Negative	Negative	Negative	UND	UND					ILI	ILI
FLU-BHU-SV00648	8	Female	Student	1	1	0	1	0	1	0	1	0	0	0	0	1900-01-01	1900-01-01	FLU-BTD-01287	Punakha Hospital	2022-09-27	2022-10-03	6	2022-10-07	4	40	Royal Centre for Disease Control	Flu A/H3	Influenza	Positve	Negative	19.46	UND	18.51				ILI	ILI
FLU-BHU-SV00649	4	Male	Others	1	1	1	1	0	1	0	0	0	1	1	0	1900-01-01	1900-01-01	FLU-BTD-01288	Punakha Hospital	2022-09-26	2022-10-03	7	2022-10-07	4	40	Royal Centre for Disease Control	Negative	Negative	Negative	Negative	UND	UND					ILI	ILI
FLU-BHU-SV00650	9	Female	Student	1	1	0	1	0	1	0	0	0	1	1	0	1900-01-01	1900-01-01	FLU-BTD-01289	Punakha Hospital	2022-10-01	2022-10-03	2	2022-10-07	4	40	Royal Centre for Disease Control	Negative	Negative	Negative	Negative	UND	UND					ILI	ILI
FLU-BHU-SV00651	8	Female	Others	1	1	0	1	0	0	0	0	0	0	0	0	1900-01-01	1900-01-01	FLU-BTD-01290	Punakha Hospital	2022-10-01	2022-10-03	2	2022-10-07	4	40	Royal Centre for Disease Control	Negative	Negative	Negative	Negative	UND	UND					ILI	ILI
FLU-BHU-SV00652	8	Male	Others	1	1	0	1	0	0	0	0	0	0	0	0	1900-01-01	1900-01-01	FLU-BTD-01291	Punakha Hospital	2022-10-03	2022-10-03	0	2022-10-07	4	40	Royal Centre for Disease Control	Negative	Negative	Negative	Negative	UND	UND					ILI	ILI
FLU-BHU-SV00653	24	Male	Others	1	1	0	1	0	0	0	0	0	0	0	0	1900-01-01	2022-09-20	FLU-BTE-01070	Trongsa Hospital	2022-09-22	2022-10-03	11	2022-10-07	4	40	Royal Centre for Disease Control	SARS-CoV-2	SARS-CoV-2	Negative	Positive	UND	UND			20.41	20.41	ILI	ILI
FLU-BHU-SV00654	33	Female	Others	1	1	0	0	0	0	0	1	0	0	0	0	1900-01-01	2022-09-20	FLU-BTE-01071	Trongsa Hospital	2022-09-24	2022-10-03	9	2022-10-07	4	40	Royal Centre for Disease Control	Negative	Negative	Negative	Negative	UND	UND					ILI	ILI
FLU-BHU-SV00655	12	Female	Student	1	1	0	1	0	0	0	0	0	0	0	0	1900-01-01	2022-09-22	FLU-BTE-01072	Trongsa Hospital	2022-09-24	2022-10-03	9	2022-10-07	4	40	Royal Centre for Disease Control	Flu A/H3	Influenza	Positve	Negative	29.46	UND	30.11				ILI	ILI
FLU-BHU-SV00656	5	Male	Others	1	0	0	1	1	1	0	0	1	0	0	0	1900-01-01	2022-09-24	FLU-BTE-01073	Trongsa Hospital	2022-09-26	2022-10-03	7	2022-10-07	4	40	Royal Centre for Disease Control	Negative	Negative	Negative	Negative	UND	UND					ILI	ILI
FLU-BHU-SV00657	30	Male	Others	1	1	0	1	0	1	0	0	1	0	0	0	1900-01-01	2022-09-24	FLU-BTE-01074	Trongsa Hospital	2022-09-26	2022-10-03	7	2022-10-07	4	40	Royal Centre for Disease Control	SARS-CoV-2	SARS-CoV-2	Negative	Positive	UND	UND			17.65	17.65	ILI	ILI
FLU-BHU-SV00658	32	Female	Others	1	1	0	1	0	0	0	0	1	0	0	0	1900-01-01	2022-09-23	FLU-BTE-01075	Trongsa Hospital	2022-09-26	2022-10-03	7	2022-10-07	4	40	Royal Centre for Disease Control	SARS-CoV-2	SARS-CoV-2	Negative	Positive	UND	UND			22.13	22.13	ILI	ILI
FLU-BHU-SV00659	34	Female	Others	1	1	0	1	0	0	0	0	1	0	0	0	1900-01-01	2022-09-25	FLU-BTE-01076	Trongsa Hospital	2022-09-26	2022-10-03	7	2022-10-07	4	40	Royal Centre for Disease Control	Negative	Negative	Negative	Negative	UND	UND					ILI	ILI
FLU-BHU-SV00660	17	Male	Others	1	1	0	1	0	0	0	0	0	0	0	0	1900-01-01	1900-01-01	ILI-LUN-0071	Lungtenphu Military Hospital	2022-10-03	2022-10-03	0	2022-10-07	4	40	Royal Centre for Disease Control	Negative	Negative	Negative	Negative	UND	UND					ILI	Non sentinel ILI
FLU-BHU-SV00661	7	Female	Student	1	1	1	1	0	1	0	1	0	0	0	0	1900-01-01	1900-01-01	FLU-BTC-01207	Paro Hospital	2022-09-15	2022-10-10	25	2022-10-12	2	41	Royal Centre for Disease Control	Negative	Negative	Negative	Negative	UND	UND					ILI	ILI
FLU-BHU-SV00662	5	Female	Others	1	1	1	1	0	1	0	1	0	1	1	0	1900-01-01	1900-01-01	FLU-BTC-01208	Paro Hospital	2022-09-16	2022-10-10	24	2022-10-12	2	41	Royal Centre for Disease Control	SARS-CoV-2	SARS-CoV-2	Negative	Positive	UND	UND			31.58	31.58	ILI	ILI
FLU-BHU-SV00663	8	Female	Student	1	1	1	1	0	1	0	1	0	1	1	0	1900-01-01	1900-01-01	FLU-BTC-01209	Paro Hospital	2022-10-03	2022-10-10	7	2022-10-12	2	41	Royal Centre for Disease Control	Flu A/Pdm09	Influenza	Positve	Negative	27.46	UND	30.23				ILI	ILI
FLU-BHU-SV00664	8	Female	Student	1	1	1	1	0	0	0	0	0	0	0	0	1900-01-01	1900-01-01	FLU-BTC-01210	Paro Hospital	2022-10-03	2022-10-10	7	2022-10-12	2	41	Royal Centre for Disease Control	Negative	Negative	Negative	Negative	UND	UND					ILI	ILI
FLU-BHU-SV00665	58	Male	Others	1	1	1	1	0	1	0	1	0	1	1	0	1900-01-01	1900-01-01	FLU-BTC-01211	Paro Hospital	2022-10-03	2022-10-10	7	2022-10-12	2	41	Royal Centre for Disease Control	Negative	Negative	Negative	Negative	UND	UND					ILI	ILI
FLU-BHU-SV00666	3	Male	Child	1	1	0	1	0	0	0	0	0	0	0	0	1900-01-01	1900-01-01	FLU-BTC-01212	Paro Hospital	2022-10-03	2022-10-10	7	2022-10-12	2	41	Royal Centre for Disease Control	Negative	Negative	Negative	Negative	UND	UND					ILI	ILI
FLU-BHU-SV00667	7	Female	Student	1	1	0	0	0	1	0	0	0	1	0	0	1900-01-01	1900-01-01	FLU-BTC-01213	Paro Hospital	2022-10-03	2022-10-10	7	2022-10-12	2	41	Royal Centre for Disease Control	Negative	Negative	Negative	Negative	UND	UND					ILI	ILI
FLU-BHU-SV00668	13	Male	Others	1	1	0	1	0	1	0	1	0	1	0	0	1900-01-01	1900-01-01	FLU-BTD-01292	Punakha Hospital	2022-10-06	2022-10-10	4	2022-10-12	2	41	Royal Centre for Disease Control	Negative	Negative	Negative	Negative	UND	UND					ILI	ILI
FLU-BHU-SV00669	16	Female	Others	1	1	0	1	0	1	0	1	0	1	0	0	1900-01-01	1900-01-01	FLU-BTD-01293	Punakha Hospital	2022-10-06	2022-10-10	4	2022-10-12	2	41	Royal Centre for Disease Control	Negative	Negative	Negative	Negative	UND	UND					ILI	ILI
FLU-BHU-SV00670	20	Female	Student	0	1	0	1	0	0	0	0	0	0	0	0	1900-01-01	2022-10-02	FLU-BTE-01077	Trongsa Hospital	2022-10-03	2022-10-10	7	2022-10-12	2	41	Royal Centre for Disease Control	Negative	Negative	Negative	Negative	UND	UND					ILI	ILI
FLU-BHU-SV00671	35	Female	Private	0	1	1	1	0	0	0	0	0	0	0	0	1900-01-01	2022-09-28	FLU-BTE-01078	Trongsa Hospital	2022-10-03	2022-10-10	7	2022-10-12	2	41	Royal Centre for Disease Control	Negative	Negative	Negative	Negative	UND	UND					ILI	ILI
FLU-BHU-SV00672	29	Male	Others	0	1	1	1	0	0	0	0	0	1	0	0	1900-01-01	2022-10-02	FLU-BTE-01079	Trongsa Hospital	2022-10-03	2022-10-10	7	2022-10-12	2	41	Royal Centre for Disease Control	Negative	Negative	Negative	Negative	UND	UND					ILI	ILI
FLU-BHU-SV00673	24	Male	Others	1	1	0	1	0	0	0	0	0	0	0	0	1900-01-01	2022-10-01	FLU-BTE-01080	Trongsa Hospital	2022-10-04	2022-10-10	6	2022-10-12	2	41	Royal Centre for Disease Control	SARS-CoV-2	SARS-CoV-2	Negative	Positive	UND	UND			32.87	32.87	ILI	ILI
FLU-BHU-SV00674	4	Male	Others	1	1	0	0	0	0	0	0	0	0	0	0	1900-01-01	2022-10-03	FLU-BTE-01081	Trongsa Hospital	2022-10-04	2022-10-10	6	2022-10-12	2	41	Royal Centre for Disease Control	SARS-CoV-2	SARS-CoV-2	Negative	Positive	UND	UND			30.41	30.41	ILI	ILI
FLU-BHU-SV00675	16	Male	Others	1	1	1	0	0	0	0	0	0	0	0	0	1900-01-01	2022-10-05	FLU-BTE-01082	Trongsa Hospital	2022-10-06	2022-10-10	4	2022-10-12	2	41	Royal Centre for Disease Control	Negative	Negative	Negative	Negative	UND	UND					ILI	ILI
FLU-BHU-SV00676	5	Male	Student	1	1	0	1	0	0	0	0	0	0	0	0	1900-01-01	2022-09-30	FLU-BTE-01083	Trongsa Hospital	2022-10-06	2022-10-10	4	2022-10-12	2	41	Royal Centre for Disease Control	Negative	Negative	Negative	Negative	UND	UND					ILI	ILI
FLU-BHU-SV00677	44	Male	Others	1	1	0	1	0	1	0	0	0	0	0	0	1900-01-01	2022-10-01	FLU-BTE-01084	Trongsa Hospital	2022-10-06	2022-10-10	4	2022-10-12	2	41	Royal Centre for Disease Control	SARS-CoV-2	SARS-CoV-2	Negative	Positive	UND	UND			33.21	33.21	ILI	ILI
FLU-BHU-SV00678	18	Male	Others	1	1	0	1	0	1	0	0	0	0	0	0	1900-01-01	2022-10-02	FLU-BTE-01085	Trongsa Hospital	2022-10-06	2022-10-10	4	2022-10-12	2	41	Royal Centre for Disease Control	Negative	Negative	Negative	Negative	UND	UND					ILI	ILI
FLU-BHU-SV00679	20	Male	Private	1	1	0	1	0	1	0	0	0	0	0	0	1900-01-01	2022-10-02	FLU-BTE-01086	Trongsa Hospital	2022-10-06	2022-10-10	4	2022-10-12	2	41	Royal Centre for Disease Control	Negative	Negative	Negative	Negative	UND	UND					ILI	ILI
FLU-BHU-SV00680	7	Male	Child	1	1	0	1	0	1	0	0	0	0	0	0	1900-01-01	1900-01-01	FLU-BTI-01353	Tsirang Hospital	2022-09-19	2022-10-10	21	2022-10-12	2	41	Royal Centre for Disease Control	Negative	Negative	Negative	Negative	UND	UND					ILI	ILI
FLU-BHU-SV00681	29	Male	Others	1	1	0	0	0	1	0	0	0	1	0	0	1900-01-01	1900-01-01	FLU-BTI-01354	Tsirang Hospital	2022-09-22	2022-10-10	18	2022-10-12	2	41	Royal Centre for Disease Control	Flu A/Pdm09	Influenza	Positve	Negative	36	UND	37.54				ILI	ILI
FLU-BHU-SV00682	8	Male	Student	1	1	0	0	0	0	0	1	0	1	0	0	1900-01-01	1900-01-01	FLU-BTI-01355	Tsirang Hospital	2022-09-29	2022-10-10	11	2022-10-12	2	41	Royal Centre for Disease Control	Flu A/H3	Influenza	Positve	Negative	30.66	UND	30.86				ILI	ILI
FLU-BHU-SV00683	1.4	Male	Others	1	1	0	0	0	0	0	0	0	0	0	0	1900-01-01	1900-01-01	FLU-BTI-01356	Tsirang Hospital	2022-09-29	2022-10-10	11	2022-10-12	2	41	Royal Centre for Disease Control	Negative	Negative	Negative	Negative	UND	UND					ILI	ILI
FLU-BHU-SV00684	7	Male	Others	1	1	0	1	0	0	0	0	0	0	0	0	1900-01-01	1900-01-01	FLU-BTI-01357	Tsirang Hospital	2022-09-29	2022-10-10	11	2022-10-12	2	41	Royal Centre for Disease Control	Flu A/H3 and SARS-CoV-2	Co-infection	Positve	Positive	32	UND	30.22		26.63	26.63	ILI	ILI
FLU-BHU-SV00685	64	Male	Others	1	1	0	0	0	0	0	0	0	0	0	0	1900-01-01	1900-01-01	FLU-BTI-01358	Tsirang Hospital	2022-09-29	2022-10-10	11	2022-10-12	2	41	Royal Centre for Disease Control	Flu A/H3 and SARS-CoV-2	Co-infection	Positve	Positive	34.13	UND	27.85		27.12	27.12	ILI	ILI
FLU-BHU-SV00686	15	Female	Student	1	1	0	1	0	0	0	0	0	0	0	0	1900-01-01	1900-01-01	FLU-BTI-01359	Tsirang Hospital	2022-09-29	2022-10-10	11	2022-10-12	2	41	Royal Centre for Disease Control	Negative	Negative	Negative	Negative	UND	UND					ILI	ILI
FLU-BHU-SV00687	14	Male	Student	1	1	0	0	0	0	0	0	0	1	0	0	1900-01-01	1900-01-01	FLU-BTI-01360	Tsirang Hospital	2022-09-30	2022-10-10	10	2022-10-12	2	41	Royal Centre for Disease Control	Flu A/H3	Influenza	Positve	Negative	27.45	UND	31.85				ILI	ILI
FLU-BHU-SV00688	19	Male	Student	1	1	0	0	0	1	0	0	0	0	0	0	1900-01-01	1900-01-01	FLU-BTI-01361	Tsirang Hospital	2022-09-30	2022-10-10	10	2022-10-12	2	41	Royal Centre for Disease Control	Negative	Negative	Negative	Negative	UND	UND					ILI	ILI
FLU-BHU-SV00689	14	Female	Student	1	1	0	0	0	0	0	0	0	1	0	0	1900-01-01	1900-01-01	FLU-BTI-01362	Tsirang Hospital	2022-09-30	2022-10-10	10	2022-10-12	2	41	Royal Centre for Disease Control	Negative	Negative	Negative	Negative	UND	UND					ILI	ILI
FLU-BHU-SV00690	5	Female	Others	1	1	0	0	0	1	0	0	0	0	0	0	1900-01-01	1900-01-01	FLU-BTI-01363	Tsirang Hospital	2022-09-30	2022-10-10	10	2022-10-12	2	41	Royal Centre for Disease Control	Flu A/H3	Influenza	Positve	Negative	24.43	UND	23.59				ILI	ILI
FLU-BHU-SV00691	45	Female	Others	1	1	0	0	0	1	0	0	0	1	0	0	1900-01-01	1900-01-01	FLU-BTI-01364	Tsirang Hospital	2022-09-30	2022-10-10	10	2022-10-12	2	41	Royal Centre for Disease Control	Flu A/H3 and SARS-CoV-2	Co-infection	Positve	Positive	25.21	UND	32.67		25.4	25.4	ILI	ILI
FLU-BHU-SV00692	21	Male	Student	1	1	0	0	0	1	0	1	0	1	0	0	1900-01-01	1900-01-01	FLU-BTI-01365	Tsirang Hospital	2022-09-30	2022-10-10	10	2022-10-12	2	41	Royal Centre for Disease Control	Negative	Negative	Negative	Negative	UND	UND					ILI	ILI
FLU-BHU-SV00693	4	Female	Others	1	1	0	1	0	0	0	0	0	0	0	0	1900-01-01	1900-01-01	FLU-BTI-01366	Tsirang Hospital	2022-10-01	2022-10-10	9	2022-10-12	2	41	Royal Centre for Disease Control	Flu A/H3	Influenza	Positve	Negative	20.74	UND	19.82				ILI	ILI
FLU-BHU-SV00694	36	Female	Farmer	1	1	0	0	0	1	0	0	0	0	0	0	1900-01-01	1900-01-01	FLU-BTI-01367	Tsirang Hospital	2022-10-01	2022-10-10	9	2022-10-12	2	41	Royal Centre for Disease Control	Negative	Negative	Negative	Negative	UND	UND					ILI	ILI
FLU-BHU-SV00695	45	Male	Others	1	1	0	0	0	1	0	0	0	1	0	0	1900-01-01	1900-01-01	FLU-BTI-01368	Tsirang Hospital	2022-10-01	2022-10-10	9	2022-10-12	2	41	Royal Centre for Disease Control	Negative	Negative	Negative	Negative	UND	UND					ILI	ILI
FLU-BHU-SV00696	26	Male	Private	1	1	0	1	0	1	0	0	0	1	0	0	1900-01-01	1900-01-01	FLU-BTI-01369	Tsirang Hospital	2022-10-01	2022-10-10	9	2022-10-12	2	41	Royal Centre for Disease Control	Flu A/H3	Influenza	Positve	Negative	28.33	UND	28.22				ILI	ILI
FLU-BHU-SV00697	2	Female	Others	1	1	0	0	0	0	0	0	0	0	0	0	1900-01-01	1900-01-01	FLU-BTI-01370	Tsirang Hospital	2022-10-03	2022-10-10	7	2022-10-12	2	41	Royal Centre for Disease Control	Negative	Negative	Negative	Negative	UND	UND					ILI	ILI
FLU-BHU-SV00698	18	Female	Student	1	1	0	0	0	1	0	1	1	1	0	0	1900-01-01	1900-01-01	FLU-BTI-01371	Tsirang Hospital	2022-10-03	2022-10-10	7	2022-10-12	2	41	Royal Centre for Disease Control	Flu A/H3	Influenza	Positve	Negative	33.27	UND	32.52				ILI	ILI
FLU-BHU-SV00699	19	Female	Student	1	1	0	1	0	1	0	1	0	1	0	0	1900-01-01	1900-01-01	FLU-BTI-01372	Tsirang Hospital	2022-10-03	2022-10-10	7	2022-10-12	2	41	Royal Centre for Disease Control	Flu A/H3	Influenza	Positve	Negative	29.11	UND	28.43				ILI	ILI
FLU-BHU-SV00700	17	Male	Student	1	1	0	0	0	1	0	0	0	0	0	0	1900-01-01	1900-01-01	FLU-BTI-01373	Tsirang Hospital	2022-10-03	2022-10-10	7	2022-10-12	2	41	Royal Centre for Disease Control	Flu A/H3	Influenza	Positve	Negative	31.16	UND	31.84				ILI	ILI
FLU-BHU-SV00701	16	Female	Student	1	1	1	1	0	1	0	0	0	1	0	0	1900-01-01	1900-01-01	FLU-BTI-01374	Tsirang Hospital	2022-10-03	2022-10-10	7	2022-10-12	2	41	Royal Centre for Disease Control	Flu A/H3	Influenza	Positve	Negative	24.43	UND	23.29				ILI	ILI
FLU-BHU-SV00702	1	Male	Others	1	1	0	0	0	0	0	0	0	0	0	0	1900-01-01	1900-01-01	FLU-BTK-SV1973	Samtse Hospital	2022-10-04	2022-10-10	6	2022-10-12	2	41	Royal Centre for Disease Control	Flu A/H3	Influenza	Positve	Negative	29.32	UND	20.03				ILI	ILI
FLU-BHU-SV00703	1.7	Male	Others	1	1	0	0	0	0	0	0	0	0	0	0	1900-01-01	1900-01-01	FLU-BTK-SV1937	Samtse Hospital	2022-09-22	2022-10-10	18	2022-10-12	2	41	Royal Centre for Disease Control	Negative	Negative	Negative	Negative	UND	UND					ILI	ILI
FLU-BHU-SV00704	9	Female	Others	1	1	0	0	0	0	0	0	0	0	0	0	1900-01-01	1900-01-01	FLU-BTK-SV1938	Samtse Hospital	2022-09-22	2022-10-10	18	2022-10-12	2	41	Royal Centre for Disease Control	SARS-CoV-2	SARS-CoV-2	Negative	Positive	UND	UND			18.47	18.47	ILI	ILI
FLU-BHU-SV00705	7.2	Female	Others	1	1	0	0	0	0	0	0	0	0	0	0	1900-01-01	1900-01-01	FLU-BTK-SV1939	Samtse Hospital	2022-09-24	2022-10-10	16	2022-10-12	2	41	Royal Centre for Disease Control	Negative	Negative	Negative	Negative	UND	UND					ILI	ILI
FLU-BHU-SV00706	5.1	Male	Others	1	1	0	0	0	0	0	0	0	0	0	0	1900-01-01	1900-01-01	FLU-BTK-SV1940	Samtse Hospital	2022-09-24	2022-10-10	16	2022-10-12	2	41	Royal Centre for Disease Control	Negative	Negative	Negative	Negative	UND	UND					ILI	ILI
FLU-BHU-SV00707	3	Male	Others	1	1	0	0	0	0	0	0	0	0	0	0	1900-01-01	1900-01-01	FLU-BTK-SV1941	Samtse Hospital	2022-09-26	2022-10-10	14	2022-10-12	2	41	Royal Centre for Disease Control	Negative	Negative	Negative	Negative	UND	UND					ILI	ILI
FLU-BHU-SV00708	9	Male	Others	1	1	0	0	0	0	0	0	0	0	0	0	1900-01-01	1900-01-01	FLU-BTK-SV1942	Samtse Hospital	2022-09-26	2022-10-10	14	2022-10-12	2	41	Royal Centre for Disease Control	Negative	Negative	Negative	Negative	UND	UND					ILI	ILI
FLU-BHU-SV00709	0.8	Female	Others	1	1	0	0	0	0	0	0	0	0	0	0	1900-01-01	1900-01-01	FLU-BTK-SV1943	Samtse Hospital	2022-09-26	2022-10-10	14	2022-10-12	2	41	Royal Centre for Disease Control	Negative	Negative	Negative	Negative	UND	UND					ILI	ILI
FLU-BHU-SV00710	2	Male	Others	1	1	0	0	0	0	0	0	0	0	0	0	1900-01-01	1900-01-01	FLU-BTK-SV1944	Samtse Hospital	2022-09-26	2022-10-10	14	2022-10-12	2	41	Royal Centre for Disease Control	Negative	Negative	Negative	Negative	UND	UND					ILI	ILI
FLU-BHU-SV00711	10	Male	Others	1	1	0	0	0	0	0	0	0	0	0	0	1900-01-01	1900-01-01	FLU-BTK-SV1945	Samtse Hospital	2022-09-26	2022-10-10	14	2022-10-12	2	41	Royal Centre for Disease Control	Negative	Negative	Negative	Negative	UND	UND					ILI	ILI
FLU-BHU-SV00712	6	Male	Others	1	1	0	0	0	0	0	0	0	0	0	0	1900-01-01	1900-01-01	FLU-BTK-SV1946	Samtse Hospital	2022-09-27	2022-10-10	13	2022-10-12	2	41	Royal Centre for Disease Control	Negative	Negative	Negative	Negative	UND	UND					ILI	ILI
FLU-BHU-SV00713	0.7	Female	Others	1	1	0	0	0	0	0	0	0	0	0	0	1900-01-01	1900-01-01	FLU-BTK-SV1947	Samtse Hospital	2022-09-27	2022-10-10	13	2022-10-12	2	41	Royal Centre for Disease Control	Negative	Negative	Negative	Negative	UND	UND					ILI	ILI
FLU-BHU-SV00714	5	Male	Others	1	1	0	0	0	0	0	0	0	0	0	0	1900-01-01	1900-01-01	FLU-BTK-SV1948	Samtse Hospital	2022-09-27	2022-10-10	13	2022-10-12	2	41	Royal Centre for Disease Control	Negative	Negative	Negative	Negative	UND	UND					ILI	ILI
FLU-BHU-SV00715	1	Male	Others	1	1	0	0	0	0	0	0	0	0	0	0	1900-01-01	1900-01-01	FLU-BTK-SV1949	Samtse Hospital	2022-09-27	2022-10-10	13	2022-10-12	2	41	Royal Centre for Disease Control	Negative	Negative	Negative	Negative	UND	UND					ILI	ILI
FLU-BHU-SV00716	4	Male	Others	1	1	0	0	0	0	0	0	0	0	0	0	1900-01-01	1900-01-01	FLU-BTK-SV1950	Samtse Hospital	2022-09-28	2022-10-10	12	2022-10-12	2	41	Royal Centre for Disease Control	Flu A/H3	Influenza	Positve	Negative	27.1	UND	25.56				ILI	ILI
FLU-BHU-SV00717	7	Female	Others	1	1	0	0	0	0	0	0	0	0	0	0	1900-01-01	1900-01-01	FLU-BTK-SV1951	Samtse Hospital	2022-09-28	2022-10-10	12	2022-10-12	2	41	Royal Centre for Disease Control	Negative	Negative	Negative	Negative	UND	UND					ILI	ILI
FLU-BHU-SV00718	1.1	Female	Others	1	1	0	0	0	0	0	0	0	0	0	0	1900-01-01	1900-01-01	FLU-BTK-SV1952	Samtse Hospital	2022-09-28	2022-10-10	12	2022-10-12	2	41	Royal Centre for Disease Control	Negative	Negative	Negative	Negative	UND	UND					ILI	ILI
FLU-BHU-SV00719	4.6	Male	Others	1	1	0	0	0	0	0	0	0	0	0	0	1900-01-01	1900-01-01	FLU-BTK-SV1953	Samtse Hospital	2022-09-28	2022-10-10	12	2022-10-12	2	41	Royal Centre for Disease Control	Flu A/H3	Influenza	Positve	Negative	31.77	UND	30.87				ILI	ILI
FLU-BHU-SV00720	0.1	Male	Others	1	1	0	0	0	0	0	0	0	0	0	0	1900-01-01	1900-01-01	FLU-BTK-SV1954	Samtse Hospital	2022-09-29	2022-10-10	11	2022-10-12	2	41	Royal Centre for Disease Control	Negative	Negative	Negative	Negative	UND	UND					ILI	ILI
FLU-BHU-SV00721	10	Male	Others	1	1	0	0	0	0	0	0	0	0	0	0	1900-01-01	1900-01-01	FLU-BTK-SV1955	Samtse Hospital	2022-09-29	2022-10-10	11	2022-10-12	2	41	Royal Centre for Disease Control	Flu A/H3	Influenza	Positve	Negative	25.61	UND	24.73				ILI	ILI
FLU-BHU-SV00722	13	Male	Others	1	1	0	0	0	0	0	0	0	0	0	0	1900-01-01	1900-01-01	FLU-BTK-SV1956	Samtse Hospital	2022-09-29	2022-10-10	11	2022-10-12	2	41	Royal Centre for Disease Control	Flu A/H3	Influenza	Positve	Negative	26.06	UND	19.21				ILI	ILI
FLU-BHU-SV00723	5.11	Female	Others	1	1	0	0	0	0	0	0	0	0	0	0	1900-01-01	1900-01-01	FLU-BTK-SV1957	Samtse Hospital	2022-09-30	2022-10-10	10	2022-10-12	2	41	Royal Centre for Disease Control	Negative	Negative	Negative	Negative	UND	UND					ILI	ILI
FLU-BHU-SV00724	2.1	Male	Others	1	1	0	0	0	0	0	0	0	0	0	0	1900-01-01	1900-01-01	FLU-BTK-SV1958	Samtse Hospital	2022-09-30	2022-10-10	10	2022-10-12	2	41	Royal Centre for Disease Control	Negative	Negative	Negative	Negative	UND	UND					ILI	ILI
FLU-BHU-SV00725	6	Female	Others	1	1	0	0	0	0	0	0	0	0	0	0	1900-01-01	1900-01-01	FLU-BTK-SV1959	Samtse Hospital	2022-09-30	2022-10-10	10	2022-10-12	2	41	Royal Centre for Disease Control	Negative	Negative	Negative	Negative	UND	UND					ILI	ILI
FLU-BHU-SV00726	1.6	Male	Others	1	1	0	0	0	0	0	0	0	0	0	0	1900-01-01	1900-01-01	FLU-BTK-SV1960	Samtse Hospital	2022-09-30	2022-10-10	10	2022-10-12	2	41	Royal Centre for Disease Control	Negative	Negative	Negative	Negative	UND	UND					ILI	ILI
FLU-BHU-SV00727	0.7	Male	Others	1	1	0	0	0	0	0	0	0	0	0	0	1900-01-01	1900-01-01	FLU-BTK-SV1961	Samtse Hospital	2022-09-30	2022-10-10	10	2022-10-12	2	41	Royal Centre for Disease Control	Negative	Negative	Negative	Negative	UND	UND					ILI	ILI
FLU-BHU-SV00728	8	Male	Others	1	1	0	0	0	0	0	0	0	0	0	0	1900-01-01	1900-01-01	FLU-BTK-SV1962	Gomtu Hospital	2022-10-01	2022-10-10	9	2022-10-12	2	41	Royal Centre for Disease Control	Flu A/H3	Influenza	Positve	Negative	20.51	UND	18.03				ILI	Non sentinel ILI
FLU-BHU-SV00729	0.1	Male	Others	1	1	0	0	0	0	0	0	0	0	0	0	1900-01-01	1900-01-01	FLU-BTK-SV1963	Samtse Hospital	2022-10-01	2022-10-10	9	2022-10-12	2	41	Royal Centre for Disease Control	Negative	Negative	Negative	Negative	UND	UND					ILI	ILI
FLU-BHU-SV00730	0.1	Male	Others	1	1	0	0	0	0	0	0	0	0	0	0	1900-01-01	1900-01-01	FLU-BTK-SV1964	Samtse Hospital	2022-10-01	2022-10-10	9	2022-10-12	2	41	Royal Centre for Disease Control	Negative	Negative	Negative	Negative	UND	UND					ILI	ILI
FLU-BHU-SV00731	10	Female	Others	1	1	0	0	0	0	0	0	0	0	0	0	1900-01-01	1900-01-01	FLU-BTK-SV1965	Samtse Hospital	2022-10-01	2022-10-10	9	2022-10-12	2	41	Royal Centre for Disease Control	Negative	Negative	Negative	Negative	UND	UND					ILI	ILI
FLU-BHU-SV00732	11	Female	Others	1	1	0	0	0	0	1	0	0	0	0	0	1900-01-01	1900-01-01	FLU-BTK-SV1966	Samtse Hospital	2022-10-03	2022-10-10	7	2022-10-12	2	41	Royal Centre for Disease Control	Flu A/H3	Influenza	Positve	Negative	23.16	UND	21.05				ILI	ILI
FLU-BHU-SV00733	10	Male	Others	1	1	0	0	0	0	0	0	0	0	0	0	1900-01-01	1900-01-01	FLU-BTK-SV1967	Samtse Hospital	2022-10-03	2022-10-10	7	2022-10-12	2	41	Royal Centre for Disease Control	Negative	Negative	Negative	Negative	UND	UND					ILI	ILI
FLU-BHU-SV00734	15	Female	Others	1	1	0	0	0	0	1	0	0	0	0	0	1900-01-01	1900-01-01	FLU-BTK-SV1968	Samtse Hospital	2022-10-03	2022-10-10	7	2022-10-12	2	41	Royal Centre for Disease Control	Negative	Negative	Negative	Negative	UND	UND					ILI	ILI
FLU-BHU-SV00735	1.1	Female	Others	1	1	0	0	0	0	0	0	0	0	0	0	1900-01-01	1900-01-01	FLU-BTK-SV1969	Samtse Hospital	2022-10-03	2022-10-10	7	2022-10-12	2	41	Royal Centre for Disease Control	Negative	Negative	Negative	Negative	UND	UND					ILI	ILI
FLU-BHU-SV00736	9	Female	Others	1	1	0	1	0	0	0	0	0	0	0	0	1900-01-01	1900-01-01	FLU-BTK-SV1970	Samtse Hospital	2022-10-04	2022-10-10	6	2022-10-12	2	41	Royal Centre for Disease Control	Flu A/H3	Influenza	Positve	Negative	36.74	UND	32.04				ILI	ILI
FLU-BHU-SV00737	10	Male	Others	1	1	0	0	0	0	0	0	0	0	0	0	1900-01-01	1900-01-01	FLU-BTK-SV1971	Samtse Hospital	2022-10-04	2022-10-10	6	2022-10-12	2	41	Royal Centre for Disease Control	Flu A/H3	Influenza	Positve	Negative	21.06	UND	19.78				ILI	ILI
FLU-BHU-SV00738	3.9	Male	Others	1	1	0	0	0	0	0	0	0	0	0	0	1900-01-01	1900-01-01	FLU-BTK-SV1972	Samtse Hospital	2022-10-04	2022-10-10	6	2022-10-12	2	41	Royal Centre for Disease Control	Negative	Negative	Negative	Negative	UND	UND					ILI	ILI
FLU-BHU-SV00739	16	Male	Others	1	1	0	1	0	0	0	0	0	0	0	0	1900-01-01	1900-01-01	ILI-LUN-0072	Lungtenphu Military Hospital	2022-09-24	2022-10-12	18	2022-10-18	6	42	Royal Centre for Disease Control	Negative	Negative	Negative	Negative	UND	UND					ILI	Non sentinel ILI
FLU-BHU-SV00740	42	Female	Others	1	1	0	1	0	0	0	0	0	0	0	0	1900-01-01	1900-01-01	ILI-LUN-0073	Lungtenphu Military Hospital	2022-10-05	2022-10-10	5	2022-10-18	8	42	Royal Centre for Disease Control	Negative	Negative	Negative	Negative	UND	UND					ILI	Non sentinel ILI
FLU-BHU-SV00741	12	Male	Others	1	1	0	1	0	0	0	0	0	0	0	0	1900-01-01	1900-01-01	ILI-LUN-0074	Lungtenphu Military Hospital	2022-10-07	2022-10-12	5	2022-10-18	6	42	Royal Centre for Disease Control	Negative	Negative	Negative	Negative	UND	UND					ILI	Non sentinel ILI
FLU-BHU-SV00742	44	Male	Others	1	1	0	1	0	0	0	0	1	0	0	0	1900-01-01	1900-01-01	FLU-BTF-01004	Phuentsholing Hospital	2022-10-06	2022-10-06	0	2022-10-15	9	41	Phuentsholing Hospital	Negative	Negative	Negative	Negative	UND	UND					ILI	ILI
FLU-BHU-SV00743	14	Male	Student	1	1	0	1	0	1	0	0	0	1	1	0	1900-01-01	1900-01-01	FLU-BTF-01005	Phuentsholing Hospital	2022-10-06	2022-10-06	0	2022-10-15	9	41	Phuentsholing Hospital	Negative	Negative	Negative	Negative	UND	UND					ILI	ILI
FLU-BHU-SV00744	45	Male	Others	1	1	0	1	0	0	0	0	0	1	0	0	1900-01-01	1900-01-01	FLU-BTF-01006	Phuentsholing Hospital	2022-10-07	2022-10-07	0	2022-10-15	8	41	Phuentsholing Hospital	Flu A/H3	Influenza	Positve	Negative	26	UND	32.45				ILI	ILI
FLU-BHU-SV00745	41	Female	Others	0	1	0	1	0	1	0	0	0	1	0	0	1900-01-01	1900-01-01	FLU-BTF-01007	Phuentsholing Hospital	2022-10-10	2022-10-10	0	2022-10-15	5	41	Phuentsholing Hospital	Negative	Negative	Negative	Negative	UND	UND					ILI	ILI
FLU-BHU-SV00746	31	Male	Others	1	1	0	1	0	1	0	0	0	0	0	0	1900-01-01	1900-01-01	FLU-BTF-01008	Phuentsholing Hospital	2022-10-11	2022-10-11	0	2022-10-15	4	41	Phuentsholing Hospital	Negative	Negative	Negative	Negative	UND	UND					ILI	ILI
FLU-BHU-SV00747	26	Female	Others	1	1	0	1	0	0	0	0	0	0	0	0	1900-01-01	1900-01-01	FLU-BTF-01009	Phuentsholing Hospital	2022-10-11	2022-10-11	0	2022-10-15	4	41	Phuentsholing Hospital	Negative	Negative	Negative	Negative	UND	UND					ILI	ILI
FLU-BHU-SV00748	3	Female	Others	1	1	1	1	0	0	0	0	0	0	0	0	1900-01-01	1900-01-01	FLU-BTF-01010	Phuentsholing Hospital	2022-10-11	2022-10-11	0	2022-10-15	4	41	Phuentsholing Hospital	Negative	Negative	Negative	Negative	UND	UND					ILI	ILI
FLU-BHU-SV00749	23	Female	Others	1	1	0	1	0	0	0	0	0	0	0	0	1900-01-01	1900-01-01	FLU-BTF-01011	Phuentsholing Hospital	2022-10-11	2022-10-11	0	2022-10-15	4	41	Phuentsholing Hospital	Negative	Negative	Negative	Negative	UND	UND					ILI	ILI
FLU-BHU-SV00750	32	Male	Others	1	1	0	1	0	1	0	0	0	0	0	0	1900-01-01	1900-01-01	FLU-BTF-01012	Phuentsholing Hospital	2022-10-11	2022-10-11	0	2022-10-15	4	41	Phuentsholing Hospital	Negative	Negative	Negative	Negative	UND	UND					ILI	ILI
FLU-BHU-SV00751	37	Male	Others	1	1	0	1	0	1	0	0	0	0	0	0	1900-01-01	1900-01-01	FLU-BTF-01013	Phuentsholing Hospital	2022-10-11	2022-10-11	0	2022-10-15	4	41	Phuentsholing Hospital	Negative	Negative	Negative	Negative	UND	UND					ILI	ILI
FLU-BHU-SV00752	1	Female	Others	0	1	0	0	0	1	0	0	0	1	1	0	1900-01-01	1900-01-01	FLU-BTF-01014	Phuentsholing Hospital	2022-10-14	2022-10-14	0	2022-10-15	1	41	Phuentsholing Hospital	Negative	Negative	Negative	Negative	UND	UND					ILI	ILI
FLU-BHU-SV00753	0.08	Male	Others	0	1	0	0	0	0	0	0	0	1	0	0	1900-01-01	1900-01-01	FLU-BTF-01015	Phuentsholing Hospital	2022-10-14	2022-10-14	0	2022-10-15	1	41	Phuentsholing Hospital	Negative	Negative	Negative	Negative	UND	UND					ILI	ILI
FLU-BHU-SV00754	0.08	Female	Others	0	1	1	1	0	1	0	0	0	1	0	0	1900-01-01	1900-01-01	FLU-BTF-01016	Phuentsholing Hospital	2022-10-14	2022-10-14	0	2022-10-15	1	41	Phuentsholing Hospital	Negative	Negative	Negative	Negative	UND	UND					ILI	ILI
FLU-BHU-SV00755	0.08	Female	Others	0	1	0	1	0	1	0	0	0	1	1	0	1900-01-01	1900-01-01	FLU-BTF-01017	Phuentsholing Hospital	2022-10-14	2022-10-14	0	2022-10-15	1	41	Phuentsholing Hospital	Flu A/H3	Influenza	Positve	Negative	24.5	UND	28.8				ILI	ILI
FLU-BHU-SV00756	0.08	Male	Others	0	1	0	1	0	0	0	0	0	1	1	0	1900-01-01	1900-01-01	FLU-BTF-01018	Phuentsholing Hospital	2022-10-14	2022-10-14	0	2022-10-15	1	41	Phuentsholing Hospital	Flu A/H3	Influenza	Positve	Negative	15.3	UND	23.54				ILI	ILI
FLU-BHU-SV00757	14	Female	Student	1	1	0	1	0	1	0	1	1	1	1	0	1900-01-01	2022-10-14	FLU-BTG-00975	Gelephu CRRH	2022-10-17	2022-10-18	1	2022-10-18	0	42	Gelephu CRRH	Negative	Negative	Negative	Negative	UND	UND					ILI	ILI
FLU-BHU-SV00758	35	Female	House wife	1	1	0	1	0	1	0	1	1	1	1	0	1900-01-01	2022-10-16	FLU-BTG-00976	Gelephu CRRH	2022-10-17	2022-10-18	1	2022-10-18	0	42	Gelephu CRRH	SARS-CoV-2	SARS-CoV-2	Negative	Positive	UND	UND					ILI	ILI
FLU-BHU-SV00759	15	Male	Student	1	1	0	1	0	1	0	0	1	1	1	0	1900-01-01	2022-10-16	FLU-BTG-00977	Gelephu CRRH	2022-10-18	2022-10-18	0	2022-10-18	0	42	Gelephu CRRH	Negative	Negative	Negative	Negative	UND	UND					ILI	ILI
FLU-BHU-SV00760	20	Male	Others	0	0	0	0	0	0	0	0	0	0	0	0	1900-01-01	1900-01-01	FLU-BTA-00749	Monggar ERRH	2022-10-15	2022-10-15	0	2022-10-18	3	42	Monggar ERRH	Flu A/H3	Influenza	Positve	Negative	29.53	UND	30.2				ILI	ILI
FLU-BHU-SV00761	14	Male	Others	1	1	0	1	0	0	0	0	0	0	0	0	1900-01-01	1900-01-01	FLU-BTC-01214	Paro Hospital	2022-10-07	2022-10-17	10	2022-10-18	1	42	Royal Centre for Disease Control	Negative	Negative	Negative	Negative	UND	UND					ILI	ILI
FLU-BHU-SV00762	5	Female	Others	1	1	0	1	0	1	0	0	0	0	0	0	1900-01-01	1900-01-01	FLU-BTC-01215	Paro Hospital	2022-10-07	2022-10-17	10	2022-10-18	1	42	Royal Centre for Disease Control	Negative	Negative	Negative	Negative	UND	UND					ILI	ILI
FLU-BHU-SV00763	67	Male	Others	1	1	0	1	0	0	0	0	0	0	0	0	1900-01-01	1900-01-01	FLU-BTC-01216	Paro Hospital	2022-10-07	2022-10-17	10	2022-10-18	1	42	Royal Centre for Disease Control	SARS-CoV-2	SARS-CoV-2	Negative	Positive	UND	UND			20.2	20.2	ILI	ILI
FLU-BHU-SV00764	6	Male	Student	1	1	0	1	0	0	0	0	0	0	0	0	1900-01-01	1900-01-01	FLU-BTC-01217	Paro Hospital	2022-10-07	2022-10-17	10	2022-10-18	1	42	Royal Centre for Disease Control	Negative	Negative	Negative	Negative	UND	UND					ILI	ILI
FLU-BHU-SV00765	6	Male	Others	1	1	1	0	0	1	0	0	0	0	0	0	1900-01-01	1900-01-01	FLU-BTC-01218	Paro Hospital	2022-10-10	2022-10-17	7	2022-10-18	1	42	Royal Centre for Disease Control	Flu A/Pdm09	Influenza	Positve	Negative	31.91	UND	28.79				ILI	ILI
FLU-BHU-SV00766	11	Male	Student	1	1	0	1	0	0	0	0	0	0	0	0	1900-01-01	1900-01-01	FLU-BTC-01219	Paro Hospital	2022-10-10	2022-10-17	7	2022-10-18	1	42	Royal Centre for Disease Control	Negative	Negative	Negative	Negative	UND	UND					ILI	ILI
FLU-BHU-SV00767	6	Male	Student	1	1	0	1	0	1	0	0	0	0	0	0	1900-01-01	1900-01-01	FLU-BTC-01220	Paro Hospital	2022-10-11	2022-10-17	6	2022-10-18	1	42	Royal Centre for Disease Control	Negative	Negative	Negative	Negative	UND	UND					ILI	ILI
FLU-BHU-SV00768	6	Female	Student	1	1	1	0	0	1	0	1	0	0	0	0	1900-01-01	1900-01-01	FLU-BTC-01221	Paro Hospital	2022-10-13	2022-10-17	4	2022-10-18	1	42	Royal Centre for Disease Control	Flu A/Pdm09	Influenza	Positve	Negative	31.24	UND	27.68				ILI	ILI
FLU-BHU-SV00769	60	Male	Others	1	1	0	1	0	1	0	0	0	0	0	0	1900-01-01	1900-01-01	FLU-BTD-01294	Punakha Hospital	2022-10-10	2022-10-17	7	2022-10-18	1	42	Royal Centre for Disease Control	SARS-CoV-2	SARS-CoV-2	Negative	Positive	UND	UND			20.59	20.59	ILI	ILI
FLU-BHU-SV00770	1.1	Male	Others	1	1	0	0	0	0	0	0	0	0	0	0	1900-01-01	1900-01-01	FLU-BTD-01295	Punakha Hospital	2022-10-11	2022-10-17	6	2022-10-18	1	42	Royal Centre for Disease Control	SARS-CoV-2	SARS-CoV-2	Negative	Positive	UND	UND			26.39	26.39	ILI	ILI
FLU-BHU-SV00771	18	Male	Others	1	1	0	1	0	1	0	0	0	0	0	0	1900-01-01	1900-01-01	FLU-BTD-01296	Punakha Hospital	2022-10-11	2022-10-17	6	2022-10-18	1	42	Royal Centre for Disease Control	Negative	Negative	Negative	Negative	UND	UND					ILI	ILI
FLU-BHU-SV00772	34	Female	Others	1	1	0	1	0	1	0	0	0	0	0	0	1900-01-01	1900-01-01	FLU-BTD-01297	Punakha Hospital	2022-10-11	2022-10-17	6	2022-10-18	1	42	Royal Centre for Disease Control	Negative	Negative	Negative	Negative	UND	UND					ILI	ILI
FLU-BHU-SV00773	16	Male	Others	1	1	0	1	0	0	0	0	0	0	0	0	1900-01-01	1900-01-01	FLU-BTD-01298	Punakha Hospital	2022-10-11	2022-10-17	6	2022-10-18	1	42	Royal Centre for Disease Control	Negative	Negative	Negative	Negative	UND	UND					ILI	ILI
FLU-BHU-SV00774	14	Male	Others	1	1	0	1	0	1	0	0	0	0	0	0	1900-01-01	1900-01-01	FLU-BTD-01299	Punakha Hospital	2022-10-11	2022-10-17	6	2022-10-18	1	42	Royal Centre for Disease Control	Negative	Negative	Negative	Negative	UND	UND					ILI	ILI
FLU-BHU-SV00775	9	Female	Others	1	1	0	1	0	0	0	0	0	0	0	0	1900-01-01	1900-01-01	FLU-BTD-01300	Punakha Hospital	2022-10-11	2022-10-17	6	2022-10-18	1	42	Royal Centre for Disease Control	Negative	Negative	Negative	Negative	UND	UND					ILI	ILI
FLU-BHU-SV00776	18	Male	Others	1	1	0	1	0	1	0	0	0	0	0	0	1900-01-01	1900-01-01	FLU-BTD-01301	Punakha Hospital	2022-10-11	2022-10-17	6	2022-10-18	1	42	Royal Centre for Disease Control	SARS-CoV-2	SARS-CoV-2	Negative	Positive	UND	UND			33.74	33.74	ILI	ILI
FLU-BHU-SV00777	16	Male	Others	1	1	0	1	0	1	0	0	0	0	0	0	1900-01-01	1900-01-01	FLU-BTD-01302	Punakha Hospital	2022-10-11	2022-10-17	6	2022-10-18	1	42	Royal Centre for Disease Control	Negative	Negative	Negative	Negative	UND	UND					ILI	ILI
FLU-BHU-SV00778	25	Male	Others	1	1	0	1	0	1	0	0	0	0	0	0	1900-01-01	1900-01-01	FLU-BTD-01303	Punakha Hospital	2022-10-12	2022-10-17	5	2022-10-18	1	42	Royal Centre for Disease Control	Negative	Negative	Negative	Negative	UND	UND					ILI	ILI
FLU-BHU-SV00779	13	Male	Others	1	1	0	1	0	1	0	0	0	0	0	0	1900-01-01	1900-01-01	FLU-BTD-01304	Punakha Hospital	2022-10-12	2022-10-17	5	2022-10-18	1	42	Royal Centre for Disease Control	Negative	Negative	Negative	Negative	UND	UND					ILI	ILI
FLU-BHU-SV00780	8	Female	Others	1	1	1	1	0	1	0	0	0	1	1	0	1900-01-01	1900-01-01	FLU-BTD-01305	Punakha Hospital	2022-10-12	2022-10-17	5	2022-10-18	1	42	Royal Centre for Disease Control	SARS-CoV-2	SARS-CoV-2	Negative	Positive	UND	UND			21.16	21.16	ILI	ILI
FLU-BHU-SV00781	31	Male	Others	1	0	1	1	1	1	1	1	1	1	1	0	1900-01-01	1900-01-01	FLU-BTD-01306	Punakha Hospital	2022-10-12	2022-10-17	5	2022-10-18	1	42	Royal Centre for Disease Control	Flu A/H3	Influenza	Positve	Negative	23.8	UND	19.5				ILI	ILI
FLU-BHU-SV00782	8	Male	Others	1	1	1	1	0	1	0	1	0	1	1	0	1900-01-01	1900-01-01	FLU-BTD-01307	Punakha Hospital	2022-10-13	2022-10-17	4	2022-10-18	1	42	Royal Centre for Disease Control	Negative	Negative	Negative	Negative	UND	UND					ILI	ILI
FLU-BHU-SV00783	15	Male	Others	1	1	1	1	0	1	0	1	0	1	1	0	1900-01-01	1900-01-01	FLU-BTD-01308	Punakha Hospital	2022-10-13	2022-10-17	4	2022-10-18	1	42	Royal Centre for Disease Control	Negative	Negative	Negative	Negative	UND	UND					ILI	ILI
FLU-BHU-SV00784	36	Female	Farmer	1	1	0	1	0	1	0	0	0	0	0	0	1900-01-01	2022-10-06	FLU-BTE-01087	Trongsa Hospital	2022-10-07	2022-10-18	11	2022-10-18	0	42	Royal Centre for Disease Control	SARS-CoV-2	SARS-CoV-2	Negative	Positive	UND	UND			18.88	18.88	ILI	ILI
FLU-BHU-SV00785	9	Male	Child	1	1	1	1	0	1	0	0	0	0	0	0	1900-01-01	2022-10-06	FLU-BTE-01088	Trongsa Hospital	2022-10-07	2022-10-17	10	2022-10-18	1	42	Royal Centre for Disease Control	Negative	Negative	Negative	Negative	UND	UND					ILI	ILI
FLU-BHU-SV00786	28	Female	Private	1	1	0	1	0	1	0	0	0	0	0	0	1900-01-01	2022-10-05	FLU-BTE-01089	Trongsa Hospital	2022-10-07	2022-10-17	10	2022-10-18	1	42	Royal Centre for Disease Control	Negative	Negative	Negative	Negative	UND	UND					ILI	ILI
FLU-BHU-SV00787	36	Female	House wife	1	1	0	1	0	0	0	0	0	0	0	0	1900-01-01	2022-10-06	FLU-BTE-01090	Trongsa Hospital	2022-10-08	2022-10-17	9	2022-10-18	1	42	Royal Centre for Disease Control	Negative	Negative	Negative	Negative	UND	UND					ILI	ILI
FLU-BHU-SV00788	7	Female	Student	1	1	0	1	0	0	1	0	0	0	0	0	1900-01-01	2022-10-04	FLU-BTE-01091	Trongsa Hospital	2022-10-08	2022-10-17	9	2022-10-18	1	42	Royal Centre for Disease Control	Negative	Negative	Negative	Negative	UND	UND					ILI	ILI
FLU-BHU-SV00789	20	Male	Others	1	1	0	1	0	1	0	0	0	0	0	0	1900-01-01	1900-01-01	FLU-BTE-01092	Trongsa Hospital	2022-10-10	2022-10-17	7	2022-10-18	1	42	Royal Centre for Disease Control	Negative	Negative	Negative	Negative	UND	UND					ILI	ILI
FLU-BHU-SV00790	19	Male	Others	1	1	0	1	0	1	0	0	0	0	0	0	1900-01-01	1900-01-01	FLU-BTE-01093	Trongsa Hospital	2022-10-10	2022-10-17	7	2022-10-18	1	42	Royal Centre for Disease Control	Negative	Negative	Negative	Negative	UND	UND					ILI	ILI
FLU-BHU-SV00791	6	Female	Others	0	0	0	1	0	1	0	0	0	0	0	0	1900-01-01	1900-01-01	FLU-BTE-01094	Trongsa Hospital	2022-10-10	2022-10-17	7	2022-10-18	1	42	Royal Centre for Disease Control	Negative	Negative	Negative	Negative	UND	UND					ILI	ILI
FLU-BHU-SV00792	65	Male	Others	1	1	0	1	0	1	0	0	0	0	0	0	1900-01-01	1900-01-01	FLU-BTE-01095	Trongsa Hospital	2022-10-10	2022-10-17	7	2022-10-18	1	42	Royal Centre for Disease Control	SARS-CoV-2	SARS-CoV-2	Negative	Positive	UND	UND			27.62	27.62	ILI	ILI
FLU-BHU-SV00793	42	Female	Others	1	1	0	1	0	1	0	0	0	0	0	0	1900-01-01	1900-01-01	FLU-BTE-01096	Trongsa Hospital	2022-10-11	2022-10-17	6	2022-10-18	1	42	Royal Centre for Disease Control	Negative	Negative	Negative	Negative	UND	UND					ILI	ILI
FLU-BHU-SV00794	71	Female	Farmer	1	1	0	1	0	1	0	0	0	0	0	0	1900-01-01	1900-01-01	FLU-BTE-01097	Trongsa Hospital	2022-10-11	2022-10-17	6	2022-10-18	1	42	Royal Centre for Disease Control	Negative	Negative	Negative	Negative	UND	UND					ILI	ILI
FLU-BHU-SV00795	8	Female	Others	1	1	0	1	0	1	0	0	0	0	0	0	1900-01-01	1900-01-01	FLU-BTE-01098	Trongsa Hospital	2022-10-11	2022-10-17	6	2022-10-18	1	42	Royal Centre for Disease Control	Negative	Negative	Negative	Negative	UND	UND					ILI	ILI
FLU-BHU-SV00796	37	Female	Others	1	1	0	1	0	0	0	0	0	0	0	0	1900-01-01	1900-01-01	FLU-BTE-01099	Trongsa Hospital	2022-10-12	2022-10-17	5	2022-10-18	1	42	Royal Centre for Disease Control	Negative	Negative	Negative	Negative	UND	UND					ILI	ILI
FLU-BHU-SV00797	18	Female	Others	1	1	0	1	0	1	0	0	0	0	0	0	1900-01-01	1900-01-01	FLU-BTE-01100	Trongsa Hospital	2022-10-12	2022-10-17	5	2022-10-18	1	42	Royal Centre for Disease Control	Negative	Negative	Negative	Negative	UND	UND					ILI	ILI
FLU-BHU-SV00798	6	Female	Others	1	1	0	1	0	1	0	0	0	0	0	0	1900-01-01	1900-01-01	FLU-BTE-01101	Trongsa Hospital	2022-10-12	2022-10-17	5	2022-10-18	1	42	Royal Centre for Disease Control	Negative	Negative	Negative	Negative	UND	UND					ILI	ILI
FLU-BHU-SV00799	18	Male	Others	1	1	0	0	0	0	0	0	0	0	0	0	1900-01-01	1900-01-01	FLU-BTE-01102	Trongsa Hospital	2022-10-12	2022-10-17	5	2022-10-18	1	42	Royal Centre for Disease Control	Negative	Negative	Negative	Negative	UND	UND					ILI	ILI
FLU-BHU-SV00800	76	Male	Others	1	1	0	0	0	1	0	0	0	0	0	0	1900-01-01	1900-01-01	FLU-BTE-01103	Trongsa Hospital	2022-10-10	2022-10-17	7	2022-10-18	1	42	Royal Centre for Disease Control	SARS-CoV-2	SARS-CoV-2	Negative	Positive	UND	UND			34.01	34.01	ILI	ILI
FLU-BHU-SV00801	11	Male	Others	1	1	0	1	0	0	0	0	0	0	0	0	1900-01-01	1900-01-01	FLU-BTE-01104	Trongsa Hospital	2022-10-13	2022-10-17	4	2022-10-18	1	42	Royal Centre for Disease Control	Negative	Negative	Negative	Negative	UND	UND					ILI	ILI
FLU-BHU-SV00802	22	Female	Student	1	1	1	0	0	1	0	0	0	0	0	0	1900-01-01	1900-01-01	FLU-BTI-01375	Tsirang Hospital	2022-10-10	2022-10-17	7	2022-10-18	1	42	Royal Centre for Disease Control	Flu A/H3	Influenza	Positve	Negative	29.03	UND	26.1				ILI	ILI
FLU-BHU-SV00803	8	Male	Student	1	1	0	1	0	1	0	0	0	1	1	0	1900-01-01	1900-01-01	FLU-BTI-01376	Tsirang Hospital	2022-10-11	2022-10-17	6	2022-10-18	1	42	Royal Centre for Disease Control	Negative	Negative	Negative	Negative	UND	UND					ILI	ILI
FLU-BHU-SV00804	16	Female	Student	1	1	0	1	0	0	0	0	0	1	0	0	1900-01-01	1900-01-01	FLU-BTI-01377	Tsirang Hospital	2022-10-11	2022-10-17	6	2022-10-18	1	42	Royal Centre for Disease Control	Flu A/H3	Influenza	Positve	Negative	32.2	UND	28.98				ILI	ILI
FLU-BHU-SV00805	12	Female	Others	1	1	0	0	0	0	0	0	0	1	0	0	1900-01-01	1900-01-01	FLU-BTI-01378	Tsirang Hospital	2022-10-11	2022-10-17	6	2022-10-18	1	42	Royal Centre for Disease Control	Negative	Negative	Negative	Negative	UND	UND					ILI	ILI
FLU-BHU-SV00806	8	Female	Others	1	1	0	1	0	0	0	0	0	1	0	0	1900-01-01	1900-01-01	FLU-BTI-01379	Tsirang Hospital	2022-10-12	2022-10-17	5	2022-10-18	1	42	Royal Centre for Disease Control	Negative	Negative	Negative	Negative	UND	UND					ILI	ILI
FLU-BHU-SV00807	6	Male	Others	1	1	0	1	0	1	0	0	0	1	0	0	1900-01-01	1900-01-01	FLU-BTI-01380	Tsirang Hospital	2022-10-12	2022-10-17	5	2022-10-18	1	42	Royal Centre for Disease Control	Negative	Negative	Negative	Negative	UND	UND					ILI	ILI
FLU-BHU-SV00808	39	Female	Others	1	1	0	1	0	1	0	0	0	1	0	0	1900-01-01	1900-01-01	FLU-BTI-01381	Tsirang Hospital	2022-10-13	2022-10-17	4	2022-10-18	1	42	Royal Centre for Disease Control	Negative	Negative	Negative	Negative	UND	UND					ILI	ILI
FLU-BHU-SV00809	51	Male	Others	1	1	0	1	0	0	0	0	0	0	0	0	1900-01-01	1900-01-01	ILI-LUN-0075	Lungtenphu Military Hospital	2022-10-13	2022-10-17	4	2022-10-18	1	42	Royal Centre for Disease Control	SARS-CoV-2	SARS-CoV-2	Negative	Positive	UND	UND			30.97	30.97	ILI	Non sentinel ILI
FLU-BHU-SV00810	40	Female	Others	0	1	0	1	0	0	0	0	0	0	0	0	1900-01-01	1900-01-01	ILI-LUN-0076	Lungtenphu Military Hospital	2022-10-13	2022-10-17	4	2022-10-18	1	42	Royal Centre for Disease Control	SARS-CoV-2	SARS-CoV-2	Negative	Positive	UND	UND			29.02	29.02	ILI	Non sentinel ILI
FLU-BHU-SV00811	22	Female	Others	1	1	0	1	0	0	0	0	0	0	0	0	1900-01-01	1900-01-01	ILI-LUN-0077	Lungtenphu Military Hospital	2022-10-13	2022-10-17	4	2022-10-18	1	42	Royal Centre for Disease Control	SARS-CoV-2	SARS-CoV-2	Negative	Positive	UND	UND			28.58	28.58	ILI	Non sentinel ILI
FLU-BHU-SV00812	6	Male	Others	0	1	0	1	0	0	0	0	0	0	0	0	1900-01-01	1900-01-01	FLU-BTF-01022	Phuentsholing Hospital	2022-10-17	2022-10-17	0	2022-10-19	2	42	Phuentsholing Hospital	Negative	Negative	Negative	Negative	UND	UND					ILI	ILI
FLU-BHU-SV00813	28	Male	Others	0	1	0	1	0	0	0	0	0	1	0	0	1900-01-01	1900-01-01	FLU-BTF-01021	Phuentsholing Hospital	2022-10-17	2022-10-17	0	2022-10-19	2	42	Phuentsholing Hospital	Negative	Negative	Negative	Negative	UND	UND					ILI	ILI
FLU-BHU-SV00814	23	Female	Others	0	1	0	1	0	0	0	0	0	1	0	0	1900-01-01	1900-01-01	FLU-BTF-01020	Phuentsholing Hospital	2022-10-17	2022-10-17	0	2022-10-19	2	42	Phuentsholing Hospital	Flu A/H3	Influenza	Positve	Negative	27.6	UND	33.11				ILI	ILI
FLU-BHU-SV00815	4	Male	Others	0	1	0	1	0	0	0	0	0	0	0	0	1900-01-01	1900-01-01	FLU-BTF-01019	Phuentsholing Hospital	2022-10-17	2022-10-17	0	2022-10-19	2	42	Phuentsholing Hospital	Negative	Negative	Negative	Negative	UND	UND					ILI	ILI
FLU-BHU-SV00816	20	Female	Others	1	1	0	1	0	0	0	0	0	0	0	0	1900-01-01	1900-01-01	FLU-BTA-00750	Monggar ERRH	2022-10-15	2022-10-15	0	2022-10-18	3	42	Monggar ERRH	SARS-CoV-2	SARS-CoV-2	Negative	Positive	UND	UND			27	27	ILI	ILI
FLU-BHU-SV00817	12	Male	Others	1	1	0	1	0	0	0	0	0	0	0	0	1900-01-01	1900-01-01	FLU-BTA-00751	Monggar ERRH	2022-10-15	2022-10-15	0	2022-10-18	3	42	Monggar ERRH	SARS-CoV-2	SARS-CoV-2	Negative	Positive	UND	UND			19	19	ILI	ILI
FLU-BHU-SV00818	82	Male	Others	1	1	0	1	0	1	0	0	0	1	0	0	1900-01-01	1900-01-01	FLU-BTA-00752	Monggar ERRH	2022-10-17	2022-10-17	0	2022-10-18	1	42	Monggar ERRH	Negative	Negative	Negative	Negative	UND	UND					ILI	ILI
FLU-BHU-SV00819	6	Male	Others	1	1	0	1	0	1	0	0	0	0	0	0	1900-01-01	1900-01-01	FLU-BTA-00753	Monggar ERRH	2022-10-17	2022-10-17	0	2022-10-18	1	42	Monggar ERRH	Negative	Negative	Negative	Negative	UND	UND					ILI	ILI
FLU-BHU-SV00820	8	Female	Others	1	1	0	1	0	1	0	0	0	0	0	0	1900-01-01	1900-01-01	FLU-BTA-00737	Monggar ERRH	2022-09-24	2022-09-24	0	2022-10-18	24	42	Monggar ERRH	Negative	Negative	Negative	Negative	UND	UND					ILI	ILI
FLU-BHU-SV00821	11	Female	Others	1	1	0	1	0	1	1	0	0	0	0	0	1900-01-01	1900-01-01	FLU-BTA-00740	Monggar ERRH	2022-10-12	2022-10-12	0	2022-10-18	6	42	Monggar ERRH	Negative	Negative	Negative	Negative	UND	UND					ILI	ILI
FLU-BHU-SV00822	15	Female	Others	1	1	0	1	0	1	0	0	0	0	0	0	1900-01-01	1900-01-01	FLU-BTA-00738	Monggar ERRH	2022-09-26	2022-09-26	0	2022-10-18	22	42	Monggar ERRH	Negative	Negative	Negative	Negative	UND	UND					ILI	ILI
FLU-BHU-SV00823	7	Male	Others	1	1	0	1	0	1	0	0	0	0	0	0	1900-01-01	1900-01-01	FLU-BTA-00736	Monggar ERRH	2022-09-22	2022-09-22	0	2022-10-18	26	42	Monggar ERRH	Negative	Negative	Negative	Negative	UND	UND					ILI	ILI
FLU-BHU-SV00824	58	Male	Others	1	1	0	1	0	1	0	0	0	0	0	0	1900-01-01	1900-01-01	FLU-BTA-00741	Monggar ERRH	2022-10-12	2022-10-12	0	2022-10-18	6	42	Monggar ERRH	SARS-CoV-2	SARS-CoV-2	Negative	Positive	UND	UND			22	22	ILI	ILI
FLU-BHU-SV00825	10	Male	Others	1	1	0	1	0	1	0	0	0	1	0	0	1900-01-01	1900-01-01	FLU-BTA-00742	Monggar ERRH	2022-10-13	2022-10-13	0	2022-10-18	5	42	Monggar ERRH	Negative	Negative	Negative	Negative	UND	UND					ILI	ILI
FLU-BHU-SV00826	13	Female	Others	1	1	0	1	0	1	0	0	0	1	1	0	1900-01-01	1900-01-01	FLU-BTA-00743	Monggar ERRH	2022-10-14	2022-10-14	0	2022-10-18	4	42	Monggar ERRH	Negative	Negative	Negative	Negative	UND	UND					ILI	ILI
FLU-BHU-SV00827	5	Male	Others	1	1	0	1	1	0	0	0	0	0	0	0	1900-01-01	1900-01-01	FLU-BTA-00744	Monggar ERRH	2022-10-14	2022-10-14	0	2022-10-18	4	42	Monggar ERRH	Negative	Negative	Negative	Negative	UND	UND					ILI	ILI
FLU-BHU-SV00828	2	Male	Others	1	1	0	1	1	1	0	0	0	0	0	0	1900-01-01	1900-01-01	FLU-BTA-00745	Monggar ERRH	2022-10-14	2022-10-14	0	2022-10-18	4	42	Monggar ERRH	Negative	Negative	Negative	Negative	UND	UND					ILI	ILI
FLU-BHU-SV00829	20	Male	Others	1	1	0	1	0	1	1	1	1	1	1	0	1900-01-01	2022-10-12	FLU-BTA-00746	Monggar ERRH	2022-10-14	2022-10-14	0	2022-10-18	4	42	Monggar ERRH	SARS-CoV-2	SARS-CoV-2	Negative	Positive	UND	UND			17	17	ILI	ILI
FLU-BHU-SV00830	55	Female	Others	1	1	0	1	0	1	0	1	1	1	1	0	1900-01-01	1900-01-01	FLU-BTA-00747	Monggar ERRH	2022-10-14	2022-10-14	0	2022-10-18	4	42	Monggar ERRH	Negative	Negative	Negative	Negative	UND	UND					ILI	ILI
FLU-BHU-SV00831	11	Female	Others	1	1	0	1	0	1	0	0	0	0	0	0	1900-01-01	1900-01-01	FLU-BTA-00748	Monggar ERRH	2022-10-15	2022-10-15	0	2022-10-18	3	42	Monggar ERRH	Flu A/H3	Influenza	Positve	Negative	22.16	UND	21.03				ILI	ILI
FLU-BHU-SV00832	11	Male	Others	1	1	0	1	0	1	0	0	0	0	0	0	1900-01-01	1900-01-01	FLU-BTA-00739	Monggar ERRH	2022-09-28	2022-09-28	0	2022-10-18	20	42	Monggar ERRH	Negative	Negative	Negative	Negative	UND	UND					ILI	ILI
FLU-BHU-SV00833	22	Female	Student	1	1	0	1	0	1	0	0	0	1	1	0	1900-01-01	1900-01-01	FLU-BTC-01222	Paro Hospital	2022-10-18	2022-10-24	6	2022-10-25	1	43	Royal Centre for Disease Control	Flu A/H3	Influenza	Positve	Negative	23.17	UND	21.3				ILI	ILI
FLU-BHU-SV00834	7	Female	Student	1	1	0	1	0	1	0	0	0	1	1	0	1900-01-01	1900-01-01	FLU-BTC-01223	Paro Hospital	2022-10-20	2022-10-24	4	2022-10-25	1	43	Royal Centre for Disease Control	Flu A/Pdm09	Influenza	Positve	Negative	24.32	UND	22.98				ILI	ILI
FLU-BHU-SV00835	20	Male	Student	1	1	0	1	0	1	0	0	0	1	1	0	1900-01-01	1900-01-01	FLU-BTC-01224	Paro Hospital	2022-10-20	2022-10-24	4	2022-10-25	1	43	Royal Centre for Disease Control	Flu A/H3	Influenza	Positve	Negative	23.35	UND	21.18				ILI	ILI
FLU-BHU-SV00836	5	Female	Child	1	1	0	1	0	0	0	0	0	1	0	0	1900-01-01	1900-01-01	FLU-BTC-01225	Paro Hospital	2022-10-20	2022-10-24	4	2022-10-25	1	43	Royal Centre for Disease Control	Negative	Negative	Negative	Negative	UND	UND					ILI	ILI
FLU-BHU-SV00837	42	Female	Others	0	1	0	0	0	1	0	0	0	1	0	0	1900-01-01	1900-01-01	FLU-BTF-01023	Phuentsholing Hospital	2022-10-20	2022-10-20	0	2022-10-21	1	42	Phuentsholing Hospital	Flu A/H3	Influenza	Positve	Negative	22.9	UND	26.01				ILI	ILI
FLU-BHU-SV00838	39	Female	Others	0	1	1	0	1	0	0	0	0	1	0	0	1900-01-01	1900-01-01	FLU-BTF-01024	Phuentsholing Hospital	2022-10-20	2022-10-20	0	2022-10-21	1	42	Phuentsholing Hospital	SARS-CoV-2	SARS-CoV-2	Negative	Positive	UND	UND			21.8	21.8	ILI	ILI
FLU-BHU-SV00839	60	Male	Others	0	1	0	0	0	1	0	0	0	0	0	0	1900-01-01	1900-01-01	FLU-BTF-01025	Phuentsholing Hospital	2022-10-20	2022-10-20	0	2022-10-21	1	42	Phuentsholing Hospital	Negative	Negative	Negative	Negative	UND	UND					ILI	ILI
FLU-BHU-SV00840	22	Female	Others	0	1	0	0	0	0	0	0	0	0	0	0	1900-01-01	1900-01-01	FLU-BTF-01026	Phuentsholing Hospital	2022-10-18	2022-10-18	0	2022-10-21	3	42	Phuentsholing Hospital	Negative	Negative	Negative	Negative	UND	UND					ILI	ILI
FLU-BHU-SV00841	42	Female	Others	0	1	0	1	0	1	0	0	0	0	0	0	1900-01-01	1900-01-01	FLU-BTF-01027	Phuentsholing Hospital	2022-10-20	2022-10-20	0	2022-10-21	1	42	Phuentsholing Hospital	Negative	Negative	Negative	Negative	UND	UND					ILI	ILI
FLU-BHU-SV00842	19	Female	Others	0	1	0	1	1	1	0	0	0	1	0	0	1900-01-01	1900-01-01	FLU-BTF-01028	Phuentsholing Hospital	2022-10-20	2022-10-20	0	2022-10-21	1	42	Phuentsholing Hospital	Flu A/H3	Influenza	Positve	Negative	21.3	UND	25.7				ILI	ILI
FLU-BHU-SV00843	9	Female	Others	0	1	0	1	0	1	0	0	0	1	0	0	1900-01-01	1900-01-01	FLU-BTF-01029	Phuentsholing Hospital	2022-10-20	2022-10-20	0	2022-10-21	1	42	Phuentsholing Hospital	Negative	Negative	Negative	Negative	UND	UND					ILI	ILI
FLU-BHU-SV00844	2	Female	Others	0	1	0	0	0	1	0	0	0	1	0	0	1900-01-01	1900-01-01	FLU-BTF-01030	Phuentsholing Hospital	2022-10-20	2022-10-20	0	2022-10-21	1	42	Phuentsholing Hospital	Negative	Negative	Negative	Negative	UND	UND					ILI	ILI
FLU-BHU-SV00845	39	Male	Others	0	1	0	1	0	1	0	0	0	1	0	0	1900-01-01	1900-01-01	FLU-BTF-01031	Phuentsholing Hospital	2022-10-21	2022-10-21	0	2022-10-21	0	42	Phuentsholing Hospital	Negative	Negative	Negative	Negative	UND	UND					ILI	ILI
FLU-BHU-SV00846	21	Female	Others	0	1	0	1	0	1	0	0	0	1	0	0	1900-01-01	1900-01-01	FLU-BTF-01032	Phuentsholing Hospital	2022-10-21	2022-10-21	0	2022-10-21	0	42	Phuentsholing Hospital	Negative	Negative	Negative	Negative	UND	UND					ILI	ILI
FLU-BHU-SV00847	19	Female	Private	1	1	0	1	0	1	0	0	1	0	0	0	1900-01-01	2022-10-18	FLU-BTG-00978	Gelephu CRRH	2022-10-19	2022-10-24	5	2022-10-26	2	43	Gelephu CRRH	Flu A/Pdm09	Influenza	Positve	Negative	35.52	UND	36.3				ILI	ILI
FLU-BHU-SV00848	3	Male	Child	1	1	0	1	0	0	0	0	0	0	0	0	1900-01-01	2022-10-22	FLU-BTG-00979	Gelephu CRRH	2022-10-24	2022-10-26	2	2022-10-26	0	43	Gelephu CRRH	Negative	Negative	Negative	Negative	UND	UND					ILI	ILI
FLU-BHU-SV00849	5	Female	Child	1	1	0	0	0	1	0	0	0	0	0	0	1900-01-01	2022-10-23	FLU-BTG-00980	Gelephu CRRH	2022-10-24	2022-10-26	2	2022-10-26	0	43	Gelephu CRRH	Negative	Negative	Negative	Negative	UND	UND					ILI	ILI
FLU-BHU-SV00850	9	Male	Others	1	1	0	0	0	0	0	0	0	0	0	0	1900-01-01	1900-01-01	FLU-BTK-SV1974	Samtse Hospital	2022-10-06	2022-10-25	19	2022-10-25	0	43	Royal Centre for Disease Control	Flu A/H3	Influenza	Positve	Negative	17.04	UND	15.93				ILI	ILI
FLU-BHU-SV00851	2.4	Female	Others	1	1	0	0	0	0	0	0	0	0	0	0	1900-01-01	1900-01-01	FLU-BTK-SV1975	Samtse Hospital	2022-10-06	2022-10-25	19	2022-10-25	0	43	Royal Centre for Disease Control	Flu A/H3	Influenza	Positve	Negative	20.37	UND	19.7				ILI	ILI
FLU-BHU-SV00852	5.4	Female	Others	1	1	0	0	0	0	0	0	0	0	0	0	1900-01-01	1900-01-01	FLU-BTK-SV1976	Samtse Hospital	2022-10-07	2022-10-25	18	2022-10-25	0	43	Royal Centre for Disease Control	Negative	Negative	Negative	Negative	UND	UND					ILI	ILI
FLU-BHU-SV00853	2.6	Female	Others	1	1	0	0	0	0	0	0	0	0	0	0	1900-01-01	1900-01-01	FLU-BTK-SV1977	Samtse Hospital	2022-10-07	2022-10-25	18	2022-10-25	0	43	Royal Centre for Disease Control	Flu A/H3	Influenza	Positve	Negative	17.04	UND	16.64				ILI	ILI
FLU-BHU-SV00854	2.6	Female	Others	1	1	0	0	0	0	0	0	0	0	0	0	1900-01-01	1900-01-01	FLU-BTK-SV1978	Samtse Hospital	2022-10-08	2022-10-25	17	2022-10-25	0	43	Royal Centre for Disease Control	Negative	Negative	Negative	Negative	UND	UND					ILI	ILI
FLU-BHU-SV00855	1	Female	Others	1	1	0	0	0	0	0	0	0	0	0	0	1900-01-01	1900-01-01	FLU-BTK-SV1979	Samtse Hospital	2022-10-08	2022-10-25	17	2022-10-25	0	43	Royal Centre for Disease Control	Negative	Negative	Negative	Negative	UND	UND					ILI	ILI
FLU-BHU-SV00856	7	Female	Others	1	1	0	0	0	0	0	0	0	0	1	0	1900-01-01	1900-01-01	FLU-BTK-SV1980	Samtse Hospital	2022-10-10	2022-10-10	0	2022-10-25	15	43	Royal Centre for Disease Control	Flu A/H3	Influenza	Positve	Negative	20.2	UND	24.62				ILI	ILI
FLU-BHU-SV00857	12	Male	Others	1	1	0	1	0	0	0	0	0	0	0	0	1900-01-01	1900-01-01	FLU-BTK-SV1981	Samtse Hospital	2022-10-10	2022-10-25	15	2022-10-25	0	43	Royal Centre for Disease Control	Flu A/H3	Influenza	Positve	Negative	21.87	UND	21.22				ILI	ILI
FLU-BHU-SV00858	5	Female	Others	1	1	0	0	0	0	0	0	0	0	1	0	1900-01-01	1900-01-01	FLU-BTK-SV1982	Samtse Hospital	2022-10-10	2022-10-25	15	2022-10-25	0	43	Royal Centre for Disease Control	Negative	Negative	Negative	Negative	UND	UND					ILI	ILI
FLU-BHU-SV00859	17	Female	Others	1	1	0	1	0	1	0	0	0	1	0	0	1900-01-01	1900-01-01	FLU-BTK-SV1983	Samtse Hospital	2022-10-10	2022-10-25	15	2022-10-25	0	43	Royal Centre for Disease Control	Flu A/H3	Influenza	Positve	Negative	24.83	UND	22.4				ILI	ILI
FLU-BHU-SV00860	15	Female	Others	1	1	1	1	0	1	0	1	1	1	1	0	1900-01-01	1900-01-01	FLU-BTK-SV1984	Samtse Hospital	2022-10-10	2022-10-25	15	2022-10-25	0	43	Royal Centre for Disease Control	Negative	Negative	Negative	Negative	UND	UND					ILI	ILI
FLU-BHU-SV00861	15	Male	Others	1	1	1	1	0	1	0	1	1	1	1	0	1900-01-01	1900-01-01	FLU-BTK-SV1985	Samtse Hospital	2022-10-10	2022-10-25	15	2022-10-25	0	43	Royal Centre for Disease Control	Flu A/H3	Influenza	Positve	Negative	33.91	UND	33.79				ILI	ILI
FLU-BHU-SV00862	16	Male	Others	1	1	0	1	0	1	0	0	0	1	0	0	1900-01-01	1900-01-01	FLU-BTK-SV1986	Samtse Hospital	2022-10-10	2022-10-25	15	2022-10-25	0	43	Royal Centre for Disease Control	Flu A/H3	Influenza	Positve	Negative	22.57	UND	22.6				ILI	ILI
FLU-BHU-SV00863	16	Male	Others	1	1	0	1	0	1	0	0	0	0	0	0	1900-01-01	1900-01-01	FLU-BTK-SV1987	Samtse Hospital	2022-10-10	2022-10-25	15	2022-10-25	0	43	Royal Centre for Disease Control	Flu A/H3	Influenza	Positve	Negative	20.02	UND	19.24				ILI	ILI
FLU-BHU-SV00864	1.9	Male	Others	1	1	0	0	0	0	0	0	0	0	0	0	1900-01-01	1900-01-01	FLU-BTK-SV1988	Samtse Hospital	2022-10-11	2022-10-25	14	2022-10-25	0	43	Royal Centre for Disease Control	Negative	Negative	Negative	Negative	UND	UND					ILI	ILI
FLU-BHU-SV00865	19	Female	Others	1	1	0	1	0	1	0	1	1	1	0	0	1900-01-01	1900-01-01	FLU-BTK-SV1989	Samtse Hospital	2022-10-11	2022-10-25	14	2022-10-25	0	43	Royal Centre for Disease Control	Flu A/H3	Influenza	Positve	Negative	17.91	UND	16.6				ILI	ILI
FLU-BHU-SV00866	18	Male	Others	1	1	0	1	0	1	0	1	1	1	0	0	1900-01-01	1900-01-01	FLU-BTK-SV1990	Samtse Hospital	2022-10-11	2022-10-25	14	2022-10-25	0	43	Royal Centre for Disease Control	Flu A/H3	Influenza	Positve	Negative	30.52	UND	30.62				ILI	ILI
FLU-BHU-SV00867	3	Female	Others	1	1	0	0	0	0	0	0	0	0	0	0	1900-01-01	1900-01-01	FLU-BTK-SV1991	Samtse Hospital	2022-10-11	2022-10-25	14	2022-10-25	0	43	Royal Centre for Disease Control	Flu A/H3	Influenza	Positve	Negative	26.82	UND	26.32				ILI	ILI
FLU-BHU-SV00868	21	Female	Others	1	1	0	1	0	1	0	1	0	0	0	0	1900-01-01	1900-01-01	FLU-BTK-SV1992	Samtse Hospital	2022-10-11	2022-10-25	14	2022-10-25	0	43	Royal Centre for Disease Control	SARS-CoV-2	SARS-CoV-2	Negative	Positive	UND	UND			20.81	20.81	ILI	ILI
FLU-BHU-SV00869	8	Male	Others	1	1	0	0	0	0	0	0	0	0	0	0	1900-01-01	1900-01-01	FLU-BTK-SV1993	Samtse Hospital	2022-10-11	2022-10-25	14	2022-10-25	0	43	Royal Centre for Disease Control	Negative	Negative	Negative	Negative	UND	UND					ILI	ILI
FLU-BHU-SV00870	5	Female	Others	1	1	0	0	0	0	0	0	0	0	0	0	1900-01-01	1900-01-01	FLU-BTK-SV1994	Samtse Hospital	2022-10-11	2022-10-25	14	2022-10-25	0	43	Royal Centre for Disease Control	Flu A/H3	Influenza	Positve	Negative	18.51	UND	17.05				ILI	ILI
FLU-BHU-SV00871	6	Male	Others	1	0	0	0	0	1	0	0	0	0	0	0	1900-01-01	1900-01-01	FLU-BTK-SV1995	Samtse Hospital	2022-10-12	2022-10-25	13	2022-10-25	0	43	Royal Centre for Disease Control	Negative	Negative	Negative	Negative	UND	UND					ILI	ILI
FLU-BHU-SV00872	5	Female	Others	1	1	0	1	0	0	0	0	0	0	0	0	1900-01-01	1900-01-01	FLU-BTK-SV1996	Samtse Hospital	2022-10-12	2022-10-25	13	2022-10-25	0	43	Royal Centre for Disease Control	Flu A/H3	Influenza	Positve	Negative	24.51	UND	24.06				ILI	ILI
FLU-BHU-SV00873	7	Male	Others	1	1	0	0	0	1	0	0	0	0	1	0	1900-01-01	1900-01-01	FLU-BTK-SV1997	Samtse Hospital	2022-10-12	2022-10-25	13	2022-10-25	0	43	Royal Centre for Disease Control	Flu A/H3	Influenza	Positve	Negative	25.39	UND	25.13				ILI	ILI
FLU-BHU-SV00874	0.9	Male	Others	1	1	0	0	0	0	0	0	0	0	0	0	1900-01-01	1900-01-01	FLU-BTK-SV1998	Samtse Hospital	2022-10-13	2022-10-25	12	2022-10-25	0	43	Royal Centre for Disease Control	Flu A/H3	Influenza	Positve	Negative	19.55	UND	19.61				ILI	ILI
FLU-BHU-SV00875	32	Male	Others	1	1	0	1	0	0	0	0	0	1	0	0	1900-01-01	1900-01-01	FLU-BTD-01309	Punakha Hospital	2022-10-17	2022-10-28	11	2022-10-28	0	43	Royal Centre for Disease Control	Negative	Negative	Negative	Negative	UND	UND					ILI	ILI
FLU-BHU-SV00876	18	Male	Student	1	1	0	1	0	1	0	0	0	1	0	0	1900-01-01	1900-01-01	FLU-BTD-01310	Punakha Hospital	2022-10-17	2022-10-28	11	2022-10-28	0	43	Royal Centre for Disease Control	Negative	Negative	Negative	Negative	UND	UND					ILI	ILI
FLU-BHU-SV00877	29	Male	Others	1	1	0	0	0	0	0	0	0	1	0	0	1900-01-01	1900-01-01	FLU-BTD-01311	Punakha Hospital	2022-10-20	2022-10-28	8	2022-10-28	0	43	Royal Centre for Disease Control	Flu A/H3	Influenza	Positve	Negative	26.39	UND	23.73				ILI	ILI
FLU-BHU-SV00878	32	Female	Others	0	1	0	1	0	0	0	0	0	0	0	0	1900-01-01	1900-01-01	ILI-LUN-0078	Lungtenphu Military Hospital	2022-10-25	2022-10-28	3	2022-10-28	0	43	Royal Centre for Disease Control	Negative	Negative	Negative	Negative	UND	UND					ILI	Non sentinel ILI
FLU-BHU-SV00879	15	Male	Others	0	1	0	1	0	0	0	0	0	0	0	0	1900-01-01	1900-01-01	ILI-LUN-0079	Lungtenphu Military Hospital	2022-10-25	2022-10-28	3	2022-10-28	0	43	Royal Centre for Disease Control	Flu A/H3	Influenza	Positve	Negative	24.55	UND	21.85				ILI	Non sentinel ILI
FLU-BHU-SV00880	33	Male	Others	0	1	0	1	0	0	0	0	0	0	0	0	1900-01-01	1900-01-01	ILI-LUN-0080	Lungtenphu Military Hospital	2022-10-25	2022-10-28	3	2022-10-28	0	43	Royal Centre for Disease Control	Negative	Negative	Negative	Negative	UND	UND					ILI	Non sentinel ILI
FLU-BHU-SV00881	31	Male	Others	0	1	0	1	0	0	0	0	0	0	0	0	1900-01-01	1900-01-01	ILI-LUN-0081	Lungtenphu Military Hospital	2022-10-25	2022-10-28	3	2022-10-28	0	43	Royal Centre for Disease Control	Negative	Negative	Negative	Negative	UND	UND					ILI	Non sentinel ILI
FLU-BHU-SV00882	30	Male	Others	0	1	0	1	0	0	0	0	0	0	0	0	1900-01-01	1900-01-01	ILI-LUN-0082	Lungtenphu Military Hospital	2022-10-27	2022-10-28	1	2022-10-28	0	43	Royal Centre for Disease Control	Negative	Negative	Negative	Negative	UND	UND					ILI	Non sentinel ILI
FLU-BHU-SV00883	42	Female	Others	0	1	0	1	0	0	0	0	0	0	0	0	1900-01-01	1900-01-01	ILI-LUN-0083	Lungtenphu Military Hospital	2022-10-27	2022-10-28	1	2022-10-28	0	43	Royal Centre for Disease Control	Negative	Negative	Negative	Negative	UND	UND					ILI	Non sentinel ILI
FLU-BHU-SV00884	27	Female	Others	0	0	0	0	0	1	0	0	1	1	0	0	1900-01-01	1900-01-01	FLU-BTF-01033	Phuentsholing Hospital	2022-10-24	2022-10-24	0	2022-10-29	5	43	Phuentsholing Hospital	Negative	Negative	Negative	Negative	UND	UND					ILI	ILI
FLU-BHU-SV00885	22	Male	Others	0	1	1	0	0	0	0	0	0	0	0	0	1900-01-01	1900-01-01	FLU-BTF-01034	Phuentsholing Hospital	2022-10-22	2022-10-22	0	2022-10-29	7	43	Phuentsholing Hospital	Negative	Negative	Negative	Negative	UND	UND					ILI	ILI
FLU-BHU-SV00886	36	Female	Others	0	1	0	0	0	1	0	0	0	1	0	0	1900-01-01	1900-01-01	FLU-BTF-01035	Phuentsholing Hospital	2022-10-25	2022-10-25	0	2022-10-29	4	43	Phuentsholing Hospital	Negative	Negative	Negative	Negative	UND	UND					ILI	ILI
FLU-BHU-SV00887	27	Female	Others	0	1	0	1	1	1	0	0	1	1	0	0	1900-01-01	1900-01-01	FLU-BTF-01036	Phuentsholing Hospital	2022-10-25	2022-10-25	0	2022-10-29	4	43	Phuentsholing Hospital	Negative	Negative	Negative	Negative	UND	UND					ILI	ILI
FLU-BHU-SV00888	21	Male	Others	0	1	0	0	0	1	0	0	0	0	0	0	1900-01-01	1900-01-01	FLU-BTF-01037	Phuentsholing Hospital	2022-10-25	2022-10-25	0	2022-10-29	4	43	Phuentsholing Hospital	Negative	Negative	Negative	Negative	UND	UND					ILI	ILI
FLU-BHU-SV00889	30	Female	Others	0	1	0	1	0	1	0	0	0	1	0	0	1900-01-01	1900-01-01	FLU-BTF-01038	Phuentsholing Hospital	2022-10-24	2022-10-24	0	2022-10-29	5	43	Phuentsholing Hospital	Negative	Negative	Negative	Negative	UND	UND					ILI	ILI
FLU-BHU-SV00890	3	Female	Others	0	1	0	1	0	1	0	0	0	0	0	0	1900-01-01	1900-01-01	FLU-BTF-01039	Phuentsholing Hospital	2022-10-24	2022-10-24	0	2022-10-29	5	43	Phuentsholing Hospital	Negative	Negative	Negative	Negative	UND	UND					ILI	ILI
FLU-BHU-SV00891	62	Male	Others	0	1	0	1	0	0	0	0	0	1	0	0	1900-01-01	1900-01-01	FLU-BTF-01040	Phuentsholing Hospital	2022-10-24	2022-10-24	0	2022-10-29	5	43	Phuentsholing Hospital	Negative	Negative	Negative	Negative	UND	UND					ILI	ILI
FLU-BHU-SV00892	26	Female	Others	0	1	0	1	0	1	0	0	0	0	0	0	1900-01-01	1900-01-01	FLU-BTF-01041	Phuentsholing Hospital	2022-10-27	2022-10-27	0	2022-10-29	2	43	Phuentsholing Hospital	Negative	Negative	Negative	Negative	UND	UND					ILI	ILI
FLU-BHU-SV00893	37	Female	Others	0	1	0	0	0	1	0	0	0	1	0	0	1900-01-01	1900-01-01	FLU-BTF-01042	Phuentsholing Hospital	2022-10-27	2022-10-27	0	2022-10-29	2	43	Phuentsholing Hospital	Negative	Negative	Negative	Negative	UND	UND					ILI	ILI
FLU-BHU-SV00894	13	Male	Others	0	1	0	1	0	0	0	0	0	1	0	0	1900-01-01	1900-01-01	FLU-BTF-01043	Phuentsholing Hospital	2022-10-26	2022-10-26	0	2022-10-29	3	43	Phuentsholing Hospital	Negative	Negative	Negative	Negative	UND	UND					ILI	ILI
FLU-BHU-SV00895	29	Female	Others	0	1	0	1	0	1	0	0	0	1	0	0	1900-01-01	1900-01-01	FLU-BTF-01044	Phuentsholing Hospital	2022-10-26	2022-10-26	0	2022-10-29	3	43	Phuentsholing Hospital	Flu A/H3	Influenza	Positve	Negative	29.4	UND	37.5				ILI	ILI
FLU-BHU-SV00896	32	Male	Others	0	1	0	1	0	0	0	0	0	1	0	0	1900-01-01	1900-01-01	FLU-BTF-01045	Phuentsholing Hospital	2022-10-26	2022-10-26	0	2022-10-29	3	43	Phuentsholing Hospital	SARS-CoV-2	SARS-CoV-2	Negative	Positive	UND	UND			28.1	28.1	ILI	ILI
FLU-BHU-SV00897	17	Female	Others	1	1	0	1	0	1	0	0	0	0	0	0	1900-01-01	1900-01-01	FLU-BTF-01046	Phuentsholing Hospital	2022-10-28	2022-10-28	0	2022-10-29	1	43	Phuentsholing Hospital	Negative	Negative	Negative	Negative	UND	UND					ILI	ILI
FLU-BHU-SV00898	22	Male	Others	1	1	0	1	0	1	0	0	0	1	0	0	1900-01-01	1900-01-01	FLU-BTF-01047	Phuentsholing Hospital	2022-10-28	2022-10-28	0	2022-10-29	1	43	Phuentsholing Hospital	Negative	Negative	Negative	Negative	UND	UND					ILI	ILI
FLU-BHU-SV00899	19	Male	Others	1	1	0	1	0	1	0	0	0	1	0	0	1900-01-01	1900-01-01	FLU-BTF-01048	Phuentsholing Hospital	2022-10-28	2022-10-28	0	2022-10-29	1	43	Phuentsholing Hospital	Negative	Negative	Negative	Negative	UND	UND					ILI	ILI
FLU-BHU-SV00900	13	Male	Student	1	1	0	0	0	1	1	0	1	1	1	0	1900-01-01	1900-01-01	FLU-BTJ-SV1075	Samdrup Jongkhar Hospital	2022-10-03	2022-10-12	9	2022-10-29	17	43	Dewathang Hospital	Negative	Negative	Negative	Negative	UND	UND	UND	UND			ILI	ILI
FLU-BHU-SV00901	8	Male	Student	1	1	0	0	0	0	0	0	0	0	0	0	1900-01-01	1900-01-01	FLU-BTJ-SV1076	Samdrup Jongkhar Hospital	2022-10-04	2022-10-12	8	2022-10-29	17	43	Dewathang Hospital	Negative	Negative	Negative	Negative	UND	UND	UND	UND			ILI	ILI
FLU-BHU-SV00902	15	Male	Student	1	1	1	1	0	1	0	1	1	1	1	0	1900-01-01	2022-10-01	FLU-BTJ-SV1077	Samdrup Jongkhar Hospital	2022-10-06	2022-10-12	6	2022-10-29	17	43	Dewathang Hospital	Negative	Negative	Negative	Negative	UND	UND	UND	UND			ILI	ILI
FLU-BHU-SV00903	11	Female	Student	1	1	0	1	1	1	1	1	0	1	1	0	1900-01-01	2022-09-29	FLU-BTJ-SV1078	Samdrup Jongkhar Hospital	2022-10-07	2022-10-12	5	2022-10-29	17	43	Dewathang Hospital	Negative	Negative	Negative	Negative	UND	UND	UND	UND			ILI	ILI
FLU-BHU-SV00904	12	Male	Student	1	1	0	0	0	1	0	0	1	0	0	0	1900-01-01	2022-09-30	FLU-BTJ-SV1079	Samdrup Jongkhar Hospital	2022-10-10	2022-10-12	2	2022-10-29	17	43	Dewathang Hospital	Negative	Negative	Negative	Negative	UND	UND	UND	UND			ILI	ILI
FLU-BHU-SV00905	15	Male	Student	1	1	0	1	0	1	1	0	0	0	0	0	1900-01-01	1900-01-01	FLU-BTJ-SV1080	Samdrup Jongkhar Hospital	2022-10-14	2022-10-17	3	2022-10-29	12	43	Dewathang Hospital	Negative	Negative	Negative	Negative	UND	UND	UND	UND			ILI	ILI
FLU-BHU-SV00906	3	Female	Others	1	1	0	0	0	1	1	0	1	0	0	0	1900-01-01	1900-01-01	FLU-BTJ-SV1081	Samdrup Jongkhar Hospital	2022-10-12	2022-10-17	5	2022-10-29	12	43	Dewathang Hospital	Negative	Negative	Negative	Negative	UND	UND	UND	UND			ILI	ILI
FLU-BHU-SV00907	10	Male	Student	1	1	1	1	1	1	1	1	1	1	1	0	1900-01-01	2022-10-05	FLU-BTJ-SV1082	Samdrup Jongkhar Hospital	2022-10-13	2022-10-17	4	2022-10-29	12	43	Dewathang Hospital	Negative	Negative	Negative	Negative	UND	UND	UND	UND			ILI	ILI
FLU-BHU-SV00908	12	Male	Student	1	1	1	1	1	1	1	1	1	1	1	0	1900-01-01	2022-10-04	FLU-BTJ-SV1084	Samdrup Jongkhar Hospital	2022-10-13	2022-10-17	4	2022-10-29	12	43	Dewathang Hospital	Negative	Negative	Negative	Negative	UND	UND	UND	UND			ILI	ILI
FLU-BHU-SV00909	44	Female	House wife	1	1	0	1	0	1	0	0	0	0	0	0	1900-01-01	1900-01-01	FLU-BTJ-SV1085	Samdrup Jongkhar Hospital	2022-10-14	2022-10-17	3	2022-10-29	12	43	Dewathang Hospital	Flu A/H3	Influenza	Positve	Negative	33.2	UND	33.1				ILI	ILI
FLU-BHU-SV00910	27	Female	Private	1	1	1	1	1	1	1	1	1	1	1	0	1900-01-01	2022-10-12	FLU-BTJ-SV1086	Samdrup Jongkhar Hospital	2022-10-15	2022-10-17	2	2022-10-29	12	43	Dewathang Hospital	Negative	Negative	Negative	Negative	UND	UND	UND	UND			ILI	ILI
FLU-BHU-SV00911	8	Female	Student	1	1	1	1	1	1	1	1	1	1	1	0	1900-01-01	1900-01-01	FLU-BTJ-SV1087	Samdrup Jongkhar Hospital	2022-10-15	2022-10-17	2	2022-10-29	12	43	Dewathang Hospital	Negative	Negative	Negative	Negative	UND	UND	UND	UND			ILI	ILI
FLU-BHU-SV00912	20	Male	Monk	0	0	0	0	0	0	0	0	0	0	0	0	1900-01-01	2022-10-13	FLU-BTJ-SV1088	Samdrup Jongkhar Hospital	2022-10-15	2022-10-17	2	2022-10-29	12	43	Dewathang Hospital	Negative	Negative	Negative	Negative	UND	UND	UND	UND			ILI	ILI
FLU-BHU-SV00913	13	Male	Student	1	1	1	1	1	1	1	1	1	1	1	0	1900-01-01	1900-01-01	FLU-BTJ-SV1089	Samdrup Jongkhar Hospital	2022-10-17	2022-10-28	11	2022-10-29	1	43	Dewathang Hospital	Negative	Negative	Negative	Negative	UND	UND	UND	UND			ILI	ILI
FLU-BHU-SV00914	28	Female	House wife	1	1	1	1	1	1	1	1	1	1	1	0	1900-01-01	1900-01-01	FLU-BTJ-SV1090	Samdrup Jongkhar Hospital	2022-10-17	2022-10-28	11	2022-10-29	1	43	Dewathang Hospital	Negative	Negative	Negative	Negative	UND	UND	UND	UND			ILI	ILI
FLU-BHU-SV00915	15	Female	Student	1	1	1	1	1	1	1	1	1	1	1	0	1900-01-01	2022-10-16	FLU-BTJ-SV1091	Samdrup Jongkhar Hospital	2022-10-19	2022-10-28	9	2022-10-29	1	43	Dewathang Hospital	Negative	Negative	Negative	Negative	UND	UND	UND	UND			ILI	ILI
FLU-BHU-SV00916	30	Female	Private	1	1	1	1	1	1	1	1	1	1	1	0	1900-01-01	1900-01-01	FLU-BTJ-SV1092	Samdrup Jongkhar Hospital	2022-10-19	2022-10-28	9	2022-10-29	1	43	Dewathang Hospital	Negative	Negative	Negative	Negative	UND	UND	UND	UND			ILI	ILI
FLU-BHU-SV00917	35	Female	Private	1	1	1	1	1	1	1	1	1	1	1	0	1900-01-01	1900-01-01	FLU-BTJ-SV1093	Samdrup Jongkhar Hospital	2022-10-19	2022-10-28	9	2022-10-29	1	43	Dewathang Hospital	Negative	Negative	Negative	Negative	UND	UND	UND	UND			ILI	ILI
FLU-BHU-SV00918	12	Female	Student	1	1	1	1	1	1	1	1	1	1	1	0	1900-01-01	1900-01-01	FLU-BTJ-SV1094	Samdrup Jongkhar Hospital	2022-10-20	2022-10-28	8	2022-10-29	1	43	Dewathang Hospital	Negative	Negative	Negative	Negative	UND	UND	UND	UND			ILI	ILI
FLU-BHU-SV00919	11	Female	Student	1	1	1	1	1	1	1	1	1	1	1	0	1900-01-01	1900-01-01	FLU-BTJ-SV1095	Samdrup Jongkhar Hospital	2022-10-28	2022-10-28	0	2022-10-29	1	43	Dewathang Hospital	Negative	Negative	Negative	Negative	UND	UND	UND	UND			ILI	ILI
FLU-BHU-SV00920	24	Male	Private	1	1	1	1	1	1	1	1	1	1	1	0	1900-01-01	1900-01-01	FLU-BTJ-SV1096	Samdrup Jongkhar Hospital	2022-10-20	2022-10-28	8	2022-10-29	1	43	Dewathang Hospital	Negative	Negative	Negative	Negative	UND	UND	UND	UND			ILI	ILI
FLU-BHU-SV00921	18	Female	Private	1	1	1	1	1	1	1	1	1	1	1	0	1900-01-01	1900-01-01	FLU-BTJ-SV1097	Samdrup Jongkhar Hospital	2022-10-21	2022-10-28	7	2022-10-29	1	43	Dewathang Hospital	Negative	Negative	Negative	Negative	UND	UND	UND	UND			ILI	ILI
FLU-BHU-SV00922	8	Male	Student	1	1	1	1	1	1	1	1	1	1	1	0	1900-01-01	2022-10-18	FLU-BTJ-SV1098	Samdrup Jongkhar Hospital	2022-10-21	2022-10-28	7	2022-10-29	1	43	Dewathang Hospital	Negative	Negative	Negative	Negative	UND	UND	UND	UND			ILI	ILI
FLU-BHU-SV00923	63	Female	Farmer	1	1	1	1	1	1	1	1	1	1	1	0	1900-01-01	2022-10-19	FLU-BTJ-SV1099	Samdrup Jongkhar Hospital	2022-10-24	2022-10-28	4	2022-10-29	1	43	Dewathang Hospital	Negative	Negative	Negative	Negative	UND	UND	UND	UND			ILI	ILI
FLU-BHU-SV00924	23	Male	Private	1	1	1	1	1	1	1	1	1	1	1	0	1900-01-01	2022-10-19	FLU-BTJ-SV1100	Samdrup Jongkhar Hospital	2022-10-24	2022-10-28	4	2022-10-30	2	43	Dewathang Hospital	Negative	Negative	Negative	Negative	UND	UND	UND	UND			ILI	ILI
FLU-BHU-SV00925	70	Female	Farmer	1	1	1	1	1	1	1	1	1	1	1	0	1900-01-01	2022-10-20	FLU-BTJ-SV1101	Samdrup Jongkhar Hospital	2022-10-24	2022-10-28	4	2022-10-30	2	43	Dewathang Hospital	Negative	Negative	Negative	Negative	UND	UND	UND	UND			ILI	ILI
FLU-BHU-SV00926	15	Female	House wife	1	1	1	1	1	1	1	1	1	1	1	0	1900-01-01	2022-10-23	FLU-BTJ-SV1102	Samdrup Jongkhar Hospital	2022-10-25	2022-10-28	3	2022-10-30	2	43	Dewathang Hospital	Negative	Negative	Negative	Negative	UND	UND	UND	UND			ILI	ILI
FLU-BHU-SV00927	12	Female	Private	1	1	1	1	1	1	1	1	1	1	1	0	1900-01-01	2022-10-23	FLU-BTJ-SV1103	Samdrup Jongkhar Hospital	2022-10-25	2022-10-28	3	2022-10-30	2	43	Dewathang Hospital	Negative	Negative	Negative	Negative	UND	UND	UND	UND			ILI	ILI
FLU-BHU-SV00928	11	Male	Student	1	1	1	1	1	1	1	1	1	1	1	0	1900-01-01	2022-10-24	FLU-BTJ-SV1104	Samdrup Jongkhar Hospital	2022-10-26	2022-10-28	2	2022-10-30	2	43	Dewathang Hospital	Negative	Negative	Negative	Negative	UND	UND	UND	UND			ILI	ILI
FLU-BHU-SV00929	27	Female	House wife	1	1	1	1	1	1	1	1	1	1	1	0	1900-01-01	2022-10-24	FLU-BTJ-SV1105	Samdrup Jongkhar Hospital	2022-10-27	2022-10-28	1	2022-10-30	2	43	Dewathang Hospital	Flu A/Pdm09	Influenza	Positve	Negative	28.4	UND	28.94				ILI	ILI
FLU-BHU-SV00930	2	Female	Others	1	1	1	0	0	1	0	1	1	0	0	0	1900-01-01	2022-10-09	FLU-BTJ-SV1083	Samdrup Jongkhar Hospital	2022-10-13	2022-10-17	4	2022-10-29	12	43	Dewathang Hospital	Negative	Negative	Negative	Negative	UND	UND	UND	UND			ILI	ILI
FLU-BHU-SV00931	4	Female	Others	1	1	0	0	0	0	0	0	0	0	0	0	1900-01-01	1900-01-01	FLU-BTE-01105	Trongsa Hospital	2022-10-14	2022-10-28	14	2022-10-28	0	43	Royal Centre for Disease Control	Negative	Negative	Negative	Negative	UND	UND					ILI	ILI
FLU-BHU-SV00932	8	Male	Others	1	1	0	1	0	1	0	0	0	0	0	0	1900-01-01	1900-01-01	FLU-BTE-01106	Trongsa Hospital	2022-10-14	2022-10-28	14	2022-10-28	0	43	Royal Centre for Disease Control	Negative	Negative	Negative	Negative	UND	UND					ILI	ILI
FLU-BHU-SV00933	14	Male	Others	0	1	0	1	0	1	0	0	0	0	0	0	1900-01-01	1900-01-01	FLU-BTE-01107	Trongsa Hospital	2022-10-15	2022-10-28	13	2022-10-28	0	43	Royal Centre for Disease Control	Negative	Negative	Negative	Negative	UND	UND					ILI	ILI
FLU-BHU-SV00934	8	Female	Others	0	1	0	1	0	1	0	0	0	0	0	0	1900-01-01	1900-01-01	FLU-BTE-01108	Trongsa Hospital	2022-10-15	2022-10-28	13	2022-10-28	0	43	Royal Centre for Disease Control	Negative	Negative	Negative	Negative	UND	UND					ILI	ILI
FLU-BHU-SV00935	39	Female	Others	0	1	0	1	0	1	0	0	0	0	0	0	1900-01-01	1900-01-01	FLU-BTE-01109	Trongsa Hospital	2022-10-17	2022-10-28	11	2022-10-28	0	43	Royal Centre for Disease Control	Negative	Negative	Negative	Negative	UND	UND					ILI	ILI
FLU-BHU-SV00936	39	Female	Others	0	1	0	1	0	1	0	0	0	0	0	0	1900-01-01	1900-01-01	FLU-BTE-01110	Trongsa Hospital	2022-10-17	2022-10-28	11	2022-10-28	0	43	Royal Centre for Disease Control	Negative	Negative	Negative	Negative	UND	UND					ILI	ILI
FLU-BHU-SV00937	27	Female	Others	1	1	0	1	0	1	0	0	0	0	0	0	1900-01-01	1900-01-01	FLU-BTE-01111	Trongsa Hospital	2022-10-17	2022-10-28	11	2022-10-28	0	43	Royal Centre for Disease Control	Negative	Negative	Negative	Negative	UND	UND					ILI	ILI
FLU-BHU-SV00938	50	Female	Farmer	1	1	0	0	0	1	0	0	0	0	0	0	1900-01-01	1900-01-01	FLU-BTE-01112	Trongsa Hospital	2022-10-18	2022-10-28	10	2022-10-28	0	43	Royal Centre for Disease Control	Negative	Negative	Negative	Negative	UND	UND					ILI	ILI
FLU-BHU-SV00939	24	Female	Others	1	1	1	1	0	1	0	0	0	1	1	0	1900-01-01	1900-01-01	FLU-BTE-01113	Trongsa Hospital	2022-10-18	2022-10-28	10	2022-10-28	0	43	Royal Centre for Disease Control	Negative	Negative	Negative	Negative	UND	UND					ILI	ILI
FLU-BHU-SV00940	4	Male	Others	1	1	0	1	0	1	0	0	0	0	0	0	1900-01-01	1900-01-01	FLU-BTE-01114	Trongsa Hospital	2022-10-20	2022-10-28	8	2022-10-28	0	43	Royal Centre for Disease Control	Negative	Negative	Negative	Negative	UND	UND					ILI	ILI
FLU-BHU-SV00941	17	Female	Others	1	1	0	1	0	1	0	0	0	1	0	0	1900-01-01	1900-01-01	FLU-BTE-01115	Trongsa Hospital	2022-10-20	2022-10-28	8	2022-10-28	0	43	Royal Centre for Disease Control	Negative	Negative	Negative	Negative	UND	UND					ILI	ILI
FLU-BHU-SV00942	6	Male	Others	1	1	0	0	0	1	0	0	0	0	0	0	1900-01-01	1900-01-01	FLU-BTI-01383	Tsirang Hospital	2022-10-14	2022-10-28	14	2022-10-28	0	43	Royal Centre for Disease Control	Negative	Negative	Negative	Negative	UND	UND					ILI	ILI
FLU-BHU-SV00943	11	Male	Student	0	1	0	0	0	1	0	0	0	0	0	0	1900-01-01	1900-01-01	FLU-BTI-01384	Tsirang Hospital	2022-10-14	2022-10-28	14	2022-10-28	0	43	Royal Centre for Disease Control	Flu A/H3	Influenza	Positve	Negative	37.18	UND	35.39				ILI	ILI
FLU-BHU-SV00944	6	Female	Others	1	1	0	0	0	1	0	0	0	0	0	0	1900-01-01	1900-01-01	FLU-BTI-01385	Tsirang Hospital	2022-10-14	2022-10-28	14	2022-10-28	0	43	Royal Centre for Disease Control	Negative	Negative	Negative	Negative	UND	UND					ILI	ILI
FLU-BHU-SV00945	60	Male	Private	0	1	0	0	0	0	0	0	0	0	0	0	1900-01-01	1900-01-01	FLU-BTI-01386	Tsirang Hospital	2022-10-15	2022-10-28	13	2022-10-28	0	43	Royal Centre for Disease Control	Negative	Negative	Negative	Negative	UND	UND					ILI	ILI
FLU-BHU-SV00946	12	Female	Student	1	0	0	0	0	1	0	0	0	0	0	0	1900-01-01	1900-01-01	FLU-BTI-01387	Tsirang Hospital	2022-10-15	2022-10-28	13	2022-10-28	0	43	Royal Centre for Disease Control	Flu A/H3	Influenza	Positve	Negative	28.95	UND	28.85				ILI	ILI
FLU-BHU-SV00947	15	Male	Student	1	1	0	0	0	1	0	0	0	0	0	0	1900-01-01	1900-01-01	FLU-BTI-01388	Tsirang Hospital	2022-10-15	2022-10-28	13	2022-10-28	0	43	Royal Centre for Disease Control	Flu A/H3	Influenza	Positve	Negative	28.07	UND	26.02				ILI	ILI
FLU-BHU-SV00948	6	Male	Student	0	1	0	0	0	0	0	0	0	0	0	0	1900-01-01	1900-01-01	FLU-BTI-01389	Tsirang Hospital	2022-10-15	2022-10-28	13	2022-10-28	0	43	Royal Centre for Disease Control	Negative	Negative	Negative	Negative	UND	UND					ILI	ILI
FLU-BHU-SV00949	5	Female	Student	1	1	0	0	0	0	0	0	0	0	0	0	1900-01-01	1900-01-01	FLU-BTI-01390	Tsirang Hospital	2022-10-15	2022-10-28	13	2022-10-28	0	43	Royal Centre for Disease Control	Negative	Negative	Negative	Negative	UND	UND					ILI	ILI
FLU-BHU-SV00950	7	Female	Others	0	1	0	0	0	1	0	0	0	0	0	0	1900-01-01	1900-01-01	FLU-BTI-01391	Tsirang Hospital	2022-10-17	2022-10-28	11	2022-10-28	0	43	Royal Centre for Disease Control	Negative	Negative	Negative	Negative	UND	UND					ILI	ILI
FLU-BHU-SV00951	60	Male	Others	1	1	0	0	0	1	0	0	0	1	0	0	1900-01-01	1900-01-01	FLU-BTI-01392	Tsirang Hospital	2022-10-17	2022-10-28	11	2022-10-28	0	43	Royal Centre for Disease Control	Negative	Negative	Negative	Negative	UND	UND					ILI	ILI
FLU-BHU-SV00952	15	Male	Student	0	1	0	0	0	1	0	0	0	0	0	0	1900-01-01	1900-01-01	FLU-BTI-01393	Tsirang Hospital	2022-10-17	2022-10-28	11	2022-10-28	0	43	Royal Centre for Disease Control	Negative	Negative	Negative	Negative	UND	UND					ILI	ILI
FLU-BHU-SV00953	4	Female	Others	0	1	0	0	0	0	0	0	0	0	0	0	1900-01-01	1900-01-01	FLU-BTI-01394	Tsirang Hospital	2022-10-17	2022-10-28	11	2022-10-28	0	43	Royal Centre for Disease Control	Negative	Negative	Negative	Negative	UND	UND					ILI	ILI
FLU-BHU-SV00954	17	Male	Others	0	1	0	1	0	1	0	0	0	0	0	0	1900-01-01	1900-01-01	FLU-BTI-01395	Tsirang Hospital	2022-10-17	2022-10-28	11	2022-10-28	0	43	Royal Centre for Disease Control	Flu A/H3	Influenza	Positve	Negative	23.2	UND	19.58				ILI	ILI
FLU-BHU-SV00955	12	Male	Student	0	1	0	0	0	1	0	0	0	0	0	0	1900-01-01	1900-01-01	FLU-BTI-01396	Tsirang Hospital	2022-10-18	2022-10-28	10	2022-10-28	0	43	Royal Centre for Disease Control	Flu A/H3	Influenza	Positve	Negative	29.78	UND	26.48				ILI	ILI
FLU-BHU-SV00956	29	Male	Others	1	1	0	0	0	1	0	0	0	0	0	0	1900-01-01	1900-01-01	FLU-BTI-01397	Tsirang Hospital	2022-10-18	2022-10-28	10	2022-10-28	0	43	Royal Centre for Disease Control	Flu A/H3	Influenza	Positve	Negative	23.77	UND	18.43				ILI	ILI
FLU-BHU-SV00957	49	Female	Others	1	1	0	0	0	1	0	0	0	0	0	0	1900-01-01	1900-01-01	FLU-BTI-01398	Tsirang Hospital	2022-10-19	2022-10-28	9	2022-10-28	0	43	Royal Centre for Disease Control	Flu A/H3	Influenza	Positve	Negative	25.84	UND	21.69				ILI	ILI
FLU-BHU-SV00958	11	Female	Student	1	1	0	1	0	1	0	0	0	0	0	0	1900-01-01	1900-01-01	FLU-BTI-01399	Tsirang Hospital	2022-10-19	2022-10-28	9	2022-10-28	0	43	Royal Centre for Disease Control	Flu A/H3	Influenza	Positve	Negative	27.3	UND	25				ILI	ILI
FLU-BHU-SV00959	6	Female	Others	1	1	0	0	0	0	1	0	0	0	1	0	1900-01-01	1900-01-01	FLU-BTK-SV1999	Samtse Hospital	2022-10-13	2022-10-28	15	2022-10-28	0	43	Royal Centre for Disease Control	Negative	Negative	Negative	Negative	UND	UND					ILI	ILI
FLU-BHU-SV00960	33	Female	Others	1	1	0	1	0	1	0	1	0	1	0	0	1900-01-01	1900-01-01	FLU-BTK-SV2000	Samtse Hospital	2022-10-13	2022-10-28	15	2022-10-28	0	43	Royal Centre for Disease Control	Flu A/H3	Influenza	Positve	Negative	27.01	UND	24.17				ILI	ILI
FLU-BHU-SV00961	7	Male	Others	1	1	0	0	0	0	1	1	0	0	0	0	1900-01-01	1900-01-01	FLU-BTK-SV2001	Samtse Hospital	2022-10-13	2022-10-28	15	2022-10-28	0	43	Royal Centre for Disease Control	Negative	Negative	Negative	Negative	UND	UND					ILI	ILI
FLU-BHU-SV00962	4.7	Female	Others	1	1	0	0	0	1	0	0	0	0	0	0	1900-01-01	1900-01-01	FLU-BTK-SV2002	Samtse Hospital	2022-10-14	2022-10-28	14	2022-10-28	0	43	Royal Centre for Disease Control	Negative	Negative	Negative	Negative	UND	UND					ILI	ILI
FLU-BHU-SV00963	0.7	Female	Others	1	1	0	0	0	0	0	0	0	0	0	0	1900-01-01	1900-01-01	FLU-BTK-SV2003	Samtse Hospital	2022-10-14	2022-10-28	14	2022-10-28	0	43	Royal Centre for Disease Control	Negative	Negative	Negative	Negative	UND	UND					ILI	ILI
FLU-BHU-SV00964	15	Male	Others	1	1	0	1	0	1	0	0	0	1	0	0	1900-01-01	1900-01-01	FLU-BTK-SV2004	Samtse Hospital	2022-10-14	2022-10-28	14	2022-10-28	0	43	Royal Centre for Disease Control	Flu A/H3	Influenza	Positve	Negative	38.21	UND	34.87				ILI	ILI
FLU-BHU-SV00965	30	Male	Others	1	1	0	1	0	1	0	0	0	1	0	0	1900-01-01	1900-01-01	FLU-BTK-SV2005	Samtse Hospital	2022-10-14	2022-10-28	14	2022-10-28	0	43	Royal Centre for Disease Control	Flu A/H3	Influenza	Positve	Negative	29.06	UND	26.64				ILI	ILI
FLU-BHU-SV00966	60	Female	Others	1	1	0	1	0	1	1	0	0	1	0	0	1900-01-01	1900-01-01	FLU-BTK-SV2006	Samtse Hospital	2022-10-14	2022-10-28	14	2022-10-28	0	43	Royal Centre for Disease Control	Negative	Negative	Negative	Negative	UND	UND					ILI	ILI
FLU-BHU-SV00967	9	Female	Others	1	1	0	0	0	0	0	0	0	0	0	0	1900-01-01	1900-01-01	FLU-BTK-SV2007	Samtse Hospital	2022-10-14	2022-10-28	14	2022-10-28	0	43	Royal Centre for Disease Control	Negative	Negative	Negative	Negative	UND	UND					ILI	ILI
FLU-BHU-SV00968	5	Female	Others	1	0	0	0	0	0	0	0	0	0	0	0	1900-01-01	1900-01-01	FLU-BTK-SV2008	Samtse Hospital	2022-10-14	2022-10-28	14	2022-10-28	0	43	Royal Centre for Disease Control	Negative	Negative	Negative	Negative	UND	UND					ILI	ILI
FLU-BHU-SV00969	3	Female	Others	1	1	0	0	0	0	0	0	0	0	0	0	1900-01-01	1900-01-01	FLU-BTK-SV2009	Samtse Hospital	2022-10-15	2022-10-28	13	2022-10-28	0	43	Royal Centre for Disease Control	Flu A/H3	Influenza	Positve	Negative	24.13	UND	22.18				ILI	ILI
FLU-BHU-SV00970	8	Male	Others	1	1	0	0	0	0	0	0	0	0	0	0	1900-01-01	1900-01-01	FLU-BTK-SV2010	Samtse Hospital	2022-10-15	2022-10-28	13	2022-10-28	0	43	Royal Centre for Disease Control	Negative	Negative	Negative	Negative	UND	UND					ILI	ILI
FLU-BHU-SV00971	11	Male	Others	1	1	0	0	0	0	0	0	0	0	0	0	1900-01-01	1900-01-01	FLU-BTK-SV2011	Samtse Hospital	2022-10-17	2022-10-28	11	2022-10-28	0	43	Royal Centre for Disease Control	Flu A/H3	Influenza	Positve	Negative	19.02	UND	17.09				ILI	ILI
FLU-BHU-SV00972	6	Male	Others	1	1	0	0	0	1	0	0	0	0	0	0	1900-01-01	1900-01-01	FLU-BTK-SV2012	Samtse Hospital	2022-10-17	2022-10-28	11	2022-10-28	0	43	Royal Centre for Disease Control	Negative	Negative	Negative	Negative	UND	UND					ILI	ILI
FLU-BHU-SV00973	11	Male	Others	1	1	0	0	0	1	0	0	0	0	0	0	1900-01-01	1900-01-01	FLU-BTK-SV2013	Samtse Hospital	2022-10-17	2022-10-28	11	2022-10-28	0	43	Royal Centre for Disease Control	Negative	Negative	Negative	Negative	UND	UND					ILI	ILI
FLU-BHU-SV00974	12	Male	Others	1	1	0	0	0	1	0	0	0	0	0	0	1900-01-01	1900-01-01	FLU-BTK-SV2014	Samtse Hospital	2022-10-17	2022-10-28	11	2022-10-28	0	43	Royal Centre for Disease Control	Negative	Negative	Negative	Negative	UND	UND					ILI	ILI
FLU-BHU-SV00975	4.3	Female	Others	1	1	0	0	0	0	0	0	0	0	0	0	1900-01-01	1900-01-01	FLU-BTK-SV2015	Samtse Hospital	2022-10-18	2022-10-28	10	2022-10-28	0	43	Royal Centre for Disease Control	Negative	Negative	Negative	Negative	UND	UND					ILI	ILI
FLU-BHU-SV00976	18	Male	Others	1	1	0	1	0	0	0	0	0	0	0	0	1900-01-01	1900-01-01	FLU-BTK-SV2016	Samtse Hospital	2022-10-18	2022-10-28	10	2022-10-28	0	43	Royal Centre for Disease Control	Flu A/H3	Influenza	Positve	Negative	32.97	UND	30.01				ILI	ILI
FLU-BHU-SV00977	40	Male	Others	1	1	0	0	0	0	0	0	0	1	1	0	1900-01-01	1900-01-01	FLU-BTI-01382	Tsirang Hospital	2022-10-14	2022-10-28	14	2022-10-28	0	43	Royal Centre for Disease Control	Negative	Negative	Negative	Negative	UND	UND					ILI	ILI
FLU-BHU-SV00978	16	Female	Others	0	1	1	1	0	1	0	0	0	0	0	0	1900-01-01	1900-01-01	FLU-BTD-01312	Punakha Hospital	2022-10-24	2022-11-02	9	2022-11-02	0	44	Royal Centre for Disease Control	SARS-CoV-2	SARS-CoV-2	Negative	Positive	UND	UND			31.13	31.13	ILI	ILI
FLU-BHU-SV00979	18	Male	Others	0	1	1	1	0	1	0	0	0	0	0	0	1900-01-01	1900-01-01	FLU-BTD-01313	Punakha Hospital	2022-10-24	2022-11-02	9	2022-11-02	0	44	Royal Centre for Disease Control	Negative	Negative	Negative	Negative	UND	UND					ILI	ILI
FLU-BHU-SV00980	16	Male	Others	0	1	1	1	0	1	0	0	0	1	0	0	1900-01-01	1900-01-01	FLU-BTD-01314	Punakha Hospital	2022-10-24	2022-11-02	9	2022-11-02	0	44	Royal Centre for Disease Control	Negative	Negative	Negative	Negative	UND	UND					ILI	ILI
FLU-BHU-SV00981	21	Male	Others	1	1	1	0	0	1	0	1	1	1	0	0	1900-01-01	1900-01-01	FLU-BTD-01315	Punakha Hospital	2022-10-24	2022-11-02	9	2022-11-02	0	44	Royal Centre for Disease Control	Negative	Negative	Negative	Negative	UND	UND					ILI	ILI
FLU-BHU-SV00982	21	Female	Student	0	1	1	1	0	1	0	1	1	1	0	0	1900-01-01	1900-01-01	FLU-BTD-01316	Punakha Hospital	2022-10-24	2022-11-02	9	2022-11-02	0	44	Royal Centre for Disease Control	Negative	Negative	Negative	Negative	UND	UND					ILI	ILI
FLU-BHU-SV00983	14	Male	Student	0	1	1	1	0	1	0	1	1	1	0	0	1900-01-01	1900-01-01	FLU-BTD-01317	Punakha Hospital	2022-10-24	2022-11-02	9	2022-11-02	0	44	Royal Centre for Disease Control	Negative	Negative	Negative	Negative	UND	UND					ILI	ILI
FLU-BHU-SV00984	16	Female	Student	0	1	0	1	0	1	0	0	0	1	0	0	1900-01-01	1900-01-01	FLU-BTD-01319	Punakha Hospital	2022-10-27	2022-11-02	6	2022-11-02	0	44	Royal Centre for Disease Control	Negative	Negative	Negative	Negative	UND	UND					ILI	ILI
FLU-BHU-SV00985	16	Female	Others	0	1	0	1	0	1	0	0	0	1	0	0	1900-01-01	1900-01-01	FLU-BTD-01320	Punakha Hospital	2022-10-27	2022-11-02	6	2022-11-02	0	44	Royal Centre for Disease Control	SARS-CoV-2	SARS-CoV-2	Negative	Positive	UND	UND			16.44	16.44	ILI	ILI
FLU-BHU-SV00986	4	Female	Student	0	1	1	1	0	0	0	0	0	1	0	0	1900-01-01	1900-01-01	FLU-BTD-01321	Punakha Hospital	2022-10-27	2022-11-02	6	2022-11-02	0	44	Royal Centre for Disease Control	Flu A/H3	Influenza	Positve	Negative	16.63	UND	15.3				ILI	ILI
FLU-BHU-SV00987	14	Male	Others	1	1	0	1	0	1	0	0	0	1	0	0	1900-01-01	1900-01-01	FLU-BTD-01322	Punakha Hospital	2022-10-27	2022-11-02	6	2022-11-02	0	44	Royal Centre for Disease Control	Negative	Negative	Negative	Negative	UND	UND					ILI	ILI
FLU-BHU-SV00988	4	Male	Others	0	1	0	1	0	0	0	0	0	0	0	0	1900-01-01	1900-01-01	FLU-BTE-01116	Trongsa Hospital	2022-10-21	2022-11-02	12	2022-11-02	0	44	Royal Centre for Disease Control	Negative	Negative	Negative	Negative	UND	UND					ILI	ILI
FLU-BHU-SV00989	3	Female	Others	1	1	0	0	0	0	0	0	0	0	0	0	1900-01-01	1900-01-01	FLU-BTE-01117	Trongsa Hospital	2022-10-22	2022-11-02	11	2022-11-02	0	44	Royal Centre for Disease Control	Negative	Negative	Negative	Negative	UND	UND					ILI	ILI
FLU-BHU-SV00990	7	Female	Student	1	1	0	0	0	1	0	0	0	0	0	0	1900-01-01	1900-01-01	FLU-BTE-01118	Trongsa Hospital	2022-10-22	2022-11-02	11	2022-11-02	0	44	Royal Centre for Disease Control	Negative	Negative	Negative	Negative	UND	UND					ILI	ILI
FLU-BHU-SV00991	14	Male	Student	1	1	0	0	0	1	0	0	0	1	0	0	1900-01-01	1900-01-01	FLU-BTE-01119	Trongsa Hospital	2022-10-24	2022-11-02	9	2022-11-02	0	44	Royal Centre for Disease Control	Negative	Negative	Negative	Negative	UND	UND					ILI	ILI
FLU-BHU-SV00992	18	Male	Student	1	1	0	1	0	1	0	0	0	0	0	0	1900-01-01	1900-01-01	FLU-BTE-01120	Trongsa Hospital	2022-10-24	2022-11-02	9	2022-11-02	0	44	Royal Centre for Disease Control	Negative	Negative	Negative	Negative	UND	UND					ILI	ILI
FLU-BHU-SV00993	6	Male	Child	1	1	1	1	0	0	0	0	0	1	0	0	1900-01-01	1900-01-01	FLU-BTE-01121	Trongsa Hospital	2022-10-25	2022-11-02	8	2022-11-02	0	44	Royal Centre for Disease Control	Negative	Negative	Negative	Negative	UND	UND					ILI	ILI
FLU-BHU-SV00994	3	Male	Child	1	1	0	1	0	1	0	0	0	0	0	0	1900-01-01	1900-01-01	FLU-BTE-01122	Trongsa Hospital	2022-10-25	2022-11-02	8	2022-11-02	0	44	Royal Centre for Disease Control	Negative	Negative	Negative	Negative	UND	UND					ILI	ILI
FLU-BHU-SV00995	12	Male	Student	1	1	0	1	0	1	0	0	0	1	0	0	1900-01-01	1900-01-01	FLU-BTE-01123	Trongsa Hospital	2022-10-26	2022-11-02	7	2022-11-02	0	44	Royal Centre for Disease Control	Negative	Negative	Negative	Negative	UND	UND					ILI	ILI
FLU-BHU-SV00996	16	Male	Student	1	1	0	1	0	1	0	0	0	0	0	0	1900-01-01	1900-01-01	FLU-BTE-01124	Trongsa Hospital	2022-10-27	2022-11-02	6	2022-11-02	0	44	Royal Centre for Disease Control	Negative	Negative	Negative	Negative	UND	UND					ILI	ILI
FLU-BHU-SV00997	48	Female	Others	1	1	0	1	0	0	0	0	1	0	0	0	1900-01-01	1900-01-01	FLU-BTE-01125	Trongsa Hospital	2022-10-27	2022-11-02	6	2022-11-02	0	44	Royal Centre for Disease Control	Negative	Negative	Negative	Negative	UND	UND					ILI	ILI
FLU-BHU-SV00998	14	Female	Others	1	1	0	1	0	0	0	0	0	0	0	0	1900-01-01	1900-01-01	FLU-BTH-00721	Trongsa Hospital	2022-10-04	2022-11-02	29	2022-11-02	0	44	Royal Centre for Disease Control	Flu A/H3	Influenza	Positve	Negative	30.84	UND	32.48				ILI	ILI
FLU-BHU-SV00999	50	Female	Others	1	1	1	1	0	1	0	0	1	1	0	0	1900-01-01	1900-01-01	FLU-BTH-00722	Trashigang Hospital	2022-10-10	2022-11-02	23	2022-11-02	0	44	Royal Centre for Disease Control	SARS-CoV-2	SARS-CoV-2	Negative	Positive	UND	UND			25.88	25.88	ILI	ILI
FLU-BHU-SV01000	34	Male	Others	1	1	0	0	0	1	0	0	0	1	0	0	1900-01-01	1900-01-01	FLU-BTH-00723	Trashigang Hospital	2022-10-11	2022-11-02	22	2022-11-02	0	44	Royal Centre for Disease Control	Negative	Negative	Negative	Negative	UND	UND					ILI	ILI
FLU-BHU-SV01001	9	Male	Student	1	1	0	1	0	0	0	0	0	0	0	0	1900-01-01	1900-01-01	FLU-BTH-00724	Trashigang Hospital	2022-10-12	2022-11-02	21	2022-11-02	0	44	Royal Centre for Disease Control	Negative	Negative	Negative	Negative	UND	UND					ILI	ILI
FLU-BHU-SV01002	50	Female	Others	1	1	1	1	0	1	0	0	1	1	0	0	1900-01-01	1900-01-01	FLU-BTH-00725	Trashigang Hospital	2022-10-11	2022-11-02	22	2022-11-02	0	44	Royal Centre for Disease Control	Flu A/H3	Influenza	Positve	Negative	20.98	UND	19.81				ILI	ILI
FLU-BHU-SV01003	10	Female	Student	1	1	0	1	0	1	0	0	1	1	0	0	1900-01-01	1900-01-01	FLU-BTH-00726	Trashigang Hospital	2022-10-13	2022-11-02	20	2022-11-02	0	44	Royal Centre for Disease Control	Negative	Negative	Negative	Negative	UND	UND					ILI	ILI
FLU-BHU-SV01004	13	Male	Others	1	1	0	1	0	1	0	0	1	1	0	0	1900-01-01	1900-01-01	FLU-BTH-00727	Trashigang Hospital	2022-10-13	2022-11-02	20	2022-11-02	0	44	Royal Centre for Disease Control	Negative	Negative	Negative	Negative	UND	UND					ILI	ILI
FLU-BHU-SV01005	3	Male	Others	0	1	0	1	0	0	0	0	0	0	0	0	1900-01-01	1900-01-01	FLU-BTH-00728	Trashigang Hospital	2022-10-14	2022-11-02	19	2022-11-02	0	44	Royal Centre for Disease Control	Negative	Negative	Negative	Negative	UND	UND					ILI	ILI
FLU-BHU-SV01006	23	Male	Others	1	1	0	1	0	0	0	0	0	0	0	0	1900-01-01	1900-01-01	FLU-BTH-00729	Trashigang Hospital	2022-10-14	2022-11-02	19	2022-11-02	0	44	Royal Centre for Disease Control	Negative	Negative	Negative	Negative	UND	UND					ILI	ILI
FLU-BHU-SV01007	37	Male	Others	1	1	0	1	0	0	0	0	0	0	0	0	1900-01-01	1900-01-01	FLU-BTH-00730	Trashigang Hospital	2022-10-17	2022-11-02	16	2022-11-02	0	44	Royal Centre for Disease Control	SARS-CoV-2	SARS-CoV-2	Negative	Positive	UND	UND			16.26	16.26	ILI	ILI
FLU-BHU-SV01008	30	Female	Others	0	1	0	0	0	0	0	0	1	1	0	0	1900-01-01	1900-01-01	FLU-BTH-00731	Trashigang Hospital	2022-10-20	2022-11-02	13	2022-11-02	0	44	Royal Centre for Disease Control	Negative	Negative	Negative	Negative	UND	UND					ILI	ILI
FLU-BHU-SV01009	17	Female	Others	0	1	0	1	0	1	0	0	0	1	0	0	1900-01-01	1900-01-01	FLU-BTH-00733	Trashigang Hospital	2022-10-24	2022-11-02	9	2022-11-02	0	44	Royal Centre for Disease Control	Negative	Negative	Negative	Negative	UND	UND					ILI	ILI
FLU-BHU-SV01010	33	Female	Others	0	1	0	1	0	1	0	0	0	0	0	0	1900-01-01	1900-01-01	FLU-BTH-00734	Trashigang Hospital	2022-10-25	2022-11-02	8	2022-11-02	0	44	Royal Centre for Disease Control	Negative	Negative	Negative	Negative	UND	UND					ILI	ILI
FLU-BHU-SV01011	56	Male	Others	0	1	0	1	0	1	0	0	0	1	0	0	1900-01-01	1900-01-01	FLU-BTH-00732	Trashigang Hospital	2022-10-24	2022-11-02	9	2022-11-02	0	44	Royal Centre for Disease Control	Negative	Negative	Negative	Negative	UND	UND					ILI	ILI
FLU-BHU-SV01012	4	Female	Others	1	1	0	0	0	0	0	0	0	0	0	0	1900-01-01	1900-01-01	FLU-BTK-SV2017	Samtse Hospital	2022-10-24	2022-11-02	9	2022-11-02	0	44	Royal Centre for Disease Control	Negative	Negative	Negative	Negative	UND	UND					ILI	ILI
FLU-BHU-SV01013	5	Female	Others	1	1	0	0	0	0	0	0	0	0	1	0	1900-01-01	1900-01-01	FLU-BTK-SV2018	Samtse Hospital	2022-10-24	2022-11-02	9	2022-11-02	0	44	Royal Centre for Disease Control	Negative	Negative	Negative	Negative	UND	UND					ILI	ILI
FLU-BHU-SV01014	2.9	Female	Others	1	1	0	0	0	0	0	0	0	0	0	0	1900-01-01	1900-01-01	FLU-BTK-SV2019	Samtse Hospital	2022-10-25	2022-11-02	8	2022-11-02	0	44	Royal Centre for Disease Control	SARS-CoV-2	SARS-CoV-2	Negative	Positive	UND	UND			31.23	31.23	ILI	ILI
FLU-BHU-SV01015	3.6	Female	Others	1	1	0	0	0	0	0	0	0	0	0	0	1900-01-01	1900-01-01	FLU-BTK-SV2020	Samtse Hospital	2022-10-25	2022-11-02	8	2022-11-02	0	44	Royal Centre for Disease Control	Negative	Negative	Negative	Negative	UND	UND					ILI	ILI
FLU-BHU-SV01016	11	Male	Student	1	1	0	1	0	1	0	0	0	0	0	0	1900-01-01	1900-01-01	FLU-BTE-01126	Trongsa Hospital	2022-10-27	2022-11-02	6	2022-11-02	0	44	Royal Centre for Disease Control	Negative	Negative	Negative	Negative	UND	UND					ILI	ILI
FLU-BHU-SV01017	30	Female	House wife	1	1	0	1	0	1	0	0	0	1	1	0	1900-01-01	1900-01-01	FLU-BTJ-SV1106	Samdrup Jongkhar Hospital	2022-10-31	2022-11-04	4	2022-11-07	3	45	Dewathang Hospital	Negative	Negative	Negative	Negative	UND	UND	UND	UND			ILI	ILI
FLU-BHU-SV01018	32	Female	Private	1	1	0	1	0	1	1	0	0	0	0	0	1900-01-01	1900-01-01	FLU-BTJ-SV1107	Samdrup Jongkhar Hospital	2022-10-31	2022-11-04	4	2022-11-07	3	45	Dewathang Hospital	Negative	Negative	Negative	Negative	UND	UND					ILI	ILI
FLU-BHU-SV01019	25	Male	Government Service	1	1	0	1	0	1	1	1	1	1	1	0	1900-01-01	1900-01-01	FLU-BTJ-SV1108	Samdrup Jongkhar Hospital	2022-10-31	2022-11-04	4	2022-11-07	3	45	Dewathang Hospital	Negative	Negative	Negative	Negative	UND	UND					ILI	ILI
FLU-BHU-SV01020	39	Male	Government Service	0	0	0	0	0	0	0	0	0	0	0	0	1900-01-01	2022-10-03	FLU-BTJ-SV1109	Samdrup Jongkhar Hospital	2022-11-02	2022-11-04	2	2022-11-07	3	45	Dewathang Hospital	Negative	Negative	Negative	Negative	UND	UND	UND	UND			ILI	ILI
FLU-BHU-SV01021	38	Male	Government Service	0	0	0	0	0	0	0	0	0	0	0	0	1900-01-01	2022-10-03	FLU-BTJ-SV1110	Samdrup Jongkhar Hospital	2022-11-02	2022-11-04	2	2022-11-07	3	45	Dewathang Hospital	Negative	Negative	Negative	Negative	UND	UND	UND	UND			ILI	ILI
FLU-BHU-SV01022	28	Male	Private	1	1	0	1	0	1	0	1	1	1	0	0	1900-01-01	2022-10-27	FLU-BTJ-SV1111	Samdrup Jongkhar Hospital	2022-11-04	2022-11-04	0	2022-11-07	3	45	Dewathang Hospital	Negative	Negative	Negative	Negative	UND	UND	UND	UND			ILI	ILI
FLU-BHU-SV01023	50	Male	Others	1	1	0	1	0	0	0	0	1	0	0	0	1900-01-01	1900-01-01	FLU-BTA-00761	Monggar ERRH	2022-10-22	2022-10-22	0	2022-11-08	17	45	Monggar ERRH	Negative	Negative	Negative	Negative	UND	UND			28.2	28.2	ILI	ILI
FLU-BHU-SV01024	17	Male	Others	1	1	0	1	0	0	0	0	0	0	0	0	1900-01-01	1900-01-01	FLU-BTA-00762	Monggar ERRH	2022-10-25	2022-10-25	0	2022-11-08	14	45	Monggar ERRH	Negative	Negative	Negative	Negative	UND	UND					ILI	ILI
FLU-BHU-SV01025	15	Male	Others	0	1	0	1	0	1	0	0	0	0	0	0	1900-01-01	1900-01-01	FLU-BTA-00763	Monggar ERRH	2022-10-27	2022-10-27	0	2022-11-08	12	45	Monggar ERRH	Negative	Negative	Negative	Negative	UND	UND					ILI	ILI
FLU-BHU-SV01026	34	Male	Others	0	1	0	1	0	1	0	0	0	0	0	0	1900-01-01	1900-01-01	FLU-BTA-00764	Monggar ERRH	2022-10-27	2022-10-27	0	2022-11-08	12	45	Monggar ERRH	Flu A/H3	Influenza	Positve	Negative	31.5	UND	33.7				ILI	ILI
FLU-BHU-SV01027	42	Male	Others	0	1	0	1	0	1	0	0	0	1	0	0	1900-01-01	1900-01-01	FLU-BTA-00765	Monggar ERRH	2022-10-31	2022-10-31	0	2022-11-08	8	45	Monggar ERRH	SARS-CoV-2	SARS-CoV-2	Negative	Positive	UND	UND			24.8	24.8	ILI	ILI
FLU-BHU-SV01028	10	Female	Others	1	1	0	1	0	1	0	0	0	0	0	0	1900-01-01	1900-01-01	FLU-BTA-00766	Monggar ERRH	2022-11-02	2022-11-02	0	2022-11-08	6	45	Monggar ERRH	Negative	Negative	Negative	Negative	UND	UND					ILI	ILI
FLU-BHU-SV01029	11	Female	Others	1	1	0	1	0	1	0	0	0	0	0	0	1900-01-01	1900-01-01	FLU-BTA-00767	Monggar ERRH	2022-11-03	2022-11-03	0	2022-11-08	5	45	Monggar ERRH	Negative	Negative	Negative	Negative	UND	UND					ILI	ILI
FLU-BHU-SV01030	10	Female	Others	1	1	0	1	0	1	0	0	0	0	0	0	1900-01-01	1900-01-01	FLU-BTA-00768	Monggar ERRH	2022-11-03	2022-11-03	0	2022-11-08	5	45	Monggar ERRH	Negative	Negative	Negative	Negative	UND	UND					ILI	ILI
FLU-BHU-SV01031	41	Female	Others	1	1	0	0	0	1	0	0	0	1	0	0	1900-01-01	1900-01-01	FLU-BTA-00769	Monggar ERRH	2022-11-04	2022-11-04	0	2022-11-08	4	45	Monggar ERRH	Negative	Negative	Negative	Negative	UND	UND					ILI	ILI
FLU-BHU-SV01032	9	Female	Others	1	1	0	1	0	1	0	0	0	0	0	0	1900-01-01	1900-01-01	FLU-BTA-00770	Monggar ERRH	2022-11-07	2022-11-07	0	2022-11-08	1	45	Monggar ERRH	Negative	Negative	Negative	Negative	UND	UND					ILI	ILI
FLU-BHU-SV01033	22	Female	Others	1	1	0	0	0	1	0	0	0	0	0	0	1900-01-01	1900-01-01	FLU-BTA-00771	Monggar ERRH	2022-11-07	2022-11-07	0	2022-11-08	1	45	Monggar ERRH	SARS-CoV-2	SARS-CoV-2	Negative	Positive	UND	UND			19.66	19.66	ILI	ILI
FLU-BHU-SV01034	28	Male	Others	1	1	0	1	0	1	0	0	0	0	0	0	1900-01-01	1900-01-01	FLU-BTA-00772	Gyalposhing BHU I	2022-11-07	2022-11-07	0	2022-11-08	1	45	Monggar ERRH	SARS-CoV-2	SARS-CoV-2	Negative	Positive	UND	UND			28.2	28.2	ILI	Non sentinel ILI
FLU-BHU-SV01035	40	Male	Others	1	0	0	0	0	0	0	0	0	0	0	0	1900-01-01	1900-01-01	FLU-BTA-00773	Monggar ERRH	2022-11-08	2022-11-08	0	2022-11-08	0	45	Monggar ERRH	Negative	Negative	Negative	Negative	UND	UND					ILI	ILI
FLU-BHU-SV01036	50	Male	Others	1	0	0	0	0	0	0	0	0	0	0	0	1900-01-01	1900-01-01	FLU-BTA-00774	Monggar ERRH	2022-11-08	2022-11-08	0	2022-11-08	0	45	Monggar ERRH	Negative	Negative	Negative	Negative	UND	UND					ILI	ILI
FLU-BHU-SV01037	12	Female	Others	1	1	0	1	0	1	0	0	0	0	0	0	1900-01-01	1900-01-01	FLU-BTA-00754	Monggar ERRH	2022-10-18	2022-10-18	0	2022-11-08	21	45	Monggar ERRH	Negative	Negative	Negative	Negative	UND	UND					ILI	ILI
FLU-BHU-SV01038	13	Male	Others	1	1	0	1	0	1	0	0	0	0	0	0	1900-01-01	1900-01-01	FLU-BTA-00755	Monggar ERRH	2022-10-18	2022-10-18	0	2022-11-08	21	45	Monggar ERRH	Negative	Negative	Negative	Negative	UND	UND					ILI	ILI
FLU-BHU-SV01039	46	Female	Others	1	1	0	1	0	1	0	0	0	0	0	0	1900-01-01	1900-01-01	FLU-BTA-00756	Monggar ERRH	2022-10-18	2022-10-18	0	2022-11-08	21	45	Monggar ERRH	Negative	Negative	Negative	Negative	UND	UND					ILI	ILI
FLU-BHU-SV01040	8	Female	Others	1	1	0	1	0	1	0	0	0	0	0	0	1900-01-01	1900-01-01	FLU-BTA-00757	Monggar ERRH	2022-10-18	2022-10-18	0	2022-11-08	21	45	Monggar ERRH	Negative	Negative	Negative	Negative	UND	UND					ILI	ILI
FLU-BHU-SV01041	7	Female	Others	1	1	0	1	0	1	0	0	0	0	0	0	1900-01-01	1900-01-01	FLU-BTA-00758	Monggar ERRH	2022-10-19	2022-10-19	0	2022-11-08	20	45	Monggar ERRH	Negative	Negative	Negative	Negative	UND	UND					ILI	ILI
FLU-BHU-SV01042	36	Female	Farmer	1	0	0	0	0	0	0	0	0	0	0	0	1900-01-01	1900-01-01	FLU-BTA-00759	Monggar ERRH	2022-10-19	2022-10-19	0	2022-11-08	20	45	Monggar ERRH	SARS-CoV-2	SARS-CoV-2	Negative	Positive	UND	UND			25.8	25.8	ILI	ILI
FLU-BHU-SV01043	24	Female	Others	0	0	0	0	0	0	0	0	0	0	0	0	1900-01-01	1900-01-01	FLU-BTA-00760	Monggar ERRH	2022-10-21	2022-10-21	0	2022-11-08	18	45	Monggar ERRH	SARS-CoV-2	SARS-CoV-2	Negative	Positive	UND	UND			21.8	21.8	ILI	ILI
FLU-BHU-SV01044	21	Male	Others	0	1	1	1	0	1	0	0	0	1	0	0	1900-01-01	1900-01-01	FLU-BTD-01324	Punakha Hospital	2022-10-31	2022-11-04	4	2022-11-08	4	45	Royal Centre for Disease Control	Negative	Negative	Negative	Negative	UND	UND					ILI	ILI
FLU-BHU-SV01045	9	Male	Others	0	1	1	1	0	1	0	1	1	1	0	0	1900-01-01	1900-01-01	FLU-BTD-01326	Punakha Hospital	2022-10-31	2022-11-04	4	2022-11-08	4	45	Royal Centre for Disease Control	Flu A/H3 and SARS-CoV-2	Co-infection	Positve	Positive	17.67	UND	21.33		33.79	33.79	ILI	ILI
FLU-BHU-SV01046	15	Male	Others	0	1	1	1	0	1	0	0	0	1	0	0	1900-01-01	1900-01-01	FLU-BTD-01328	Punakha Hospital	2022-11-02	2022-11-04	2	2022-11-08	4	45	Royal Centre for Disease Control	Flu A/H3	Influenza	Positve	Negative	22.17	UND	24.74				ILI	ILI
FLU-BHU-SV01047	11	Female	Student	0	1	1	1	0	1	0	0	0	1	0	0	1900-01-01	1900-01-01	FLU-BTD-01329	Punakha Hospital	2022-11-02	2022-11-04	2	2022-11-08	4	45	Royal Centre for Disease Control	Negative	Negative	Negative	Negative	UND	UND					ILI	ILI
FLU-BHU-SV01048	14	Male	Others	0	1	0	1	0	1	0	0	0	1	0	0	1900-01-01	1900-01-01	FLU-BTD-01330	Punakha Hospital	2022-11-02	2022-11-04	2	2022-11-08	4	45	Royal Centre for Disease Control	Flu A/H3 and SARS-CoV-2	Co-infection	Positve	Positive	26.99	UND	29.7		29.67	29.67	ILI	ILI
FLU-BHU-SV01049	13	Female	Others	0	1	0	1	0	0	0	0	0	1	0	0	1900-01-01	1900-01-01	FLU-BTD-01332	Punakha Hospital	2022-11-02	2022-11-04	2	2022-11-08	4	45	Royal Centre for Disease Control	Flu A/H3	Influenza	Positve	Negative	21.06	UND	23.6				ILI	ILI
FLU-BHU-SV01050	15	Female	Student	1	1	0	1	0	0	0	0	0	1	0	0	1900-01-01	1900-01-01	FLU-BTD-01333	Punakha Hospital	2022-11-03	2022-11-04	1	2022-11-08	4	45	Royal Centre for Disease Control	Flu A/H3	Influenza	Positve	Negative	27.91	UND	30.8				ILI	ILI
FLU-BHU-SV01051	9	Female	Student	1	1	0	1	0	1	1	0	0	0	0	0	1900-01-01	1900-01-01	FLU-BTD-01335	Punakha Hospital	2022-11-03	2022-11-04	1	2022-11-08	4	45	Royal Centre for Disease Control	Flu A/H3	Influenza	Positve	Negative	19.44	UND	22				ILI	ILI
FLU-BHU-SV01052	47	Male	Others	1	1	1	0	0	1	0	0	0	0	0	0	1900-01-01	1900-01-01	FLU-BTE-01127	Trongsa Hospital	2022-10-28	2022-11-08	11	2022-11-08	0	45	Royal Centre for Disease Control	Negative	Negative	Negative	Negative	UND	UND					ILI	ILI
FLU-BHU-SV01053	36	Female	Others	0	1	1	1	0	1	0	0	0	1	0	0	1900-01-01	1900-01-01	FLU-BTE-01128	Trongsa Hospital	2022-10-28	2022-11-08	11	2022-11-08	0	45	Royal Centre for Disease Control	Negative	Negative	Negative	Negative	UND	UND					ILI	ILI
FLU-BHU-SV01054	34	Male	Others	0	1	0	1	0	1	0	0	0	0	0	0	1900-01-01	1900-01-01	FLU-BTE-01129	Trongsa Hospital	2022-10-29	2022-11-08	10	2022-11-08	0	45	Royal Centre for Disease Control	Negative	Negative	Negative	Negative	UND	UND					ILI	ILI
FLU-BHU-SV01055	3	Female	Others	1	1	0	1	0	1	0	0	0	0	0	0	1900-01-01	1900-01-01	FLU-BTE-01130	Trongsa Hospital	2022-10-31	2022-11-08	8	2022-11-08	0	45	Royal Centre for Disease Control	Negative	Negative	Negative	Negative	UND	UND					ILI	ILI
FLU-BHU-SV01056	14	Female	Others	0	1	0	1	0	1	0	0	0	1	0	0	1900-01-01	1900-01-01	FLU-BTE-01131	Trongsa Hospital	2022-10-31	2022-11-08	8	2022-11-08	0	45	Royal Centre for Disease Control	Negative	Negative	Negative	Negative	UND	UND					ILI	ILI
FLU-BHU-SV01057	6	Female	Others	0	1	0	1	0	1	0	0	0	0	0	0	1900-01-01	1900-01-01	FLU-BTE-01132	Trongsa Hospital	2022-11-02	2022-11-08	6	2022-11-08	0	45	Royal Centre for Disease Control	Negative	Negative	Negative	Negative	UND	UND					ILI	ILI
FLU-BHU-SV01058	35	Female	Others	1	1	1	1	0	1	0	0	0	1	0	0	1900-01-01	1900-01-01	FLU-BTE-01133	Trongsa Hospital	2022-11-02	2022-11-08	6	2022-11-08	0	45	Royal Centre for Disease Control	Negative	Negative	Negative	Negative	UND	UND					ILI	ILI
FLU-BHU-SV01059	67	Male	Others	1	1	0	1	0	0	0	0	0	1	0	0	1900-01-01	1900-01-01	FLU-BTE-01134	Trongsa Hospital	2022-11-03	2022-11-08	5	2022-11-08	0	45	Royal Centre for Disease Control	Negative	Negative	Negative	Negative	UND	UND					ILI	ILI
FLU-BHU-SV01060	7	Male	Student	1	1	0	1	0	1	0	0	0	1	0	0	1900-01-01	1900-01-01	FLU-BTI-01400	Tsirang Hospital	2022-10-21	2022-11-08	18	2022-11-08	0	45	Royal Centre for Disease Control	Flu A/H3	Influenza	Positve	Negative	25.18	UND	27.7				ILI	ILI
FLU-BHU-SV01061	35	Female	House wife	1	1	0	1	0	1	0	0	0	1	0	0	1900-01-01	1900-01-01	FLU-BTI-01402	Tsirang Hospital	2022-10-22	2022-11-08	17	2022-11-08	0	45	Royal Centre for Disease Control	Negative	Negative	Negative	Negative	UND	UND					ILI	ILI
FLU-BHU-SV01062	52	Male	Others	1	1	0	1	0	1	0	0	0	0	0	0	1900-01-01	1900-01-01	FLU-BTI-01403	Tsirang Hospital	2022-10-22	2022-11-08	17	2022-11-08	0	45	Royal Centre for Disease Control	Flu A/H3	Influenza	Positve	Negative	24.99	UND	27.2				ILI	ILI
FLU-BHU-SV01063	11	Female	Student	0	1	0	1	0	1	0	0	0	0	0	0	1900-01-01	1900-01-01	FLU-BTI-01404	Tsirang Hospital	2022-10-22	2022-11-08	17	2022-11-08	0	45	Royal Centre for Disease Control	Negative	Negative	Negative	Negative	UND	UND					ILI	ILI
FLU-BHU-SV01064	6	Female	Student	0	1	0	1	0	0	0	0	0	0	0	0	1900-01-01	1900-01-01	FLU-BTI-01405	Tsirang Hospital	2022-10-22	2022-11-08	17	2022-11-08	0	45	Royal Centre for Disease Control	Negative	Negative	Negative	Negative	UND	UND					ILI	ILI
FLU-BHU-SV01065	10	Male	Others	1	1	0	1	0	1	0	0	0	0	0	0	1900-01-01	1900-01-01	FLU-BTI-01406	Tsirang Hospital	2022-10-25	2022-11-08	14	2022-11-08	0	45	Royal Centre for Disease Control	Negative	Negative	Negative	Negative	UND	UND					ILI	ILI
FLU-BHU-SV01066	57	Male	Government Service	1	1	0	1	0	1	0	1	1	1	0	0	1900-01-01	1900-01-01	FLU-BTI-01407	Tsirang Hospital	2022-10-26	2022-11-08	13	2022-11-08	0	45	Royal Centre for Disease Control	Flu A/H3	Influenza	Positve	Negative	36.43	UND	40.33				ILI	ILI
FLU-BHU-SV01067	37	Female	Private	1	1	0	0	0	1	0	0	0	0	0	0	1900-01-01	1900-01-01	FLU-BTI-01408	Tsirang Hospital	2022-10-26	2022-11-08	13	2022-11-08	0	45	Royal Centre for Disease Control	Negative	Negative	Negative	Negative	UND	UND					ILI	ILI
FLU-BHU-SV01068	54	Male	Others	0	1	0	0	0	1	0	0	0	1	0	0	1900-01-01	1900-01-01	FLU-BTI-01409	Tsirang Hospital	2022-10-26	2022-11-08	13	2022-11-08	0	45	Royal Centre for Disease Control	Negative	Negative	Negative	Negative	UND	UND					ILI	ILI
FLU-BHU-SV01069	19	Female	Student	1	1	0	1	0	1	0	0	0	1	0	0	1900-01-01	1900-01-01	FLU-BTI-01410	Tsirang Hospital	2022-10-26	2022-11-08	13	2022-11-08	0	45	Royal Centre for Disease Control	Negative	Negative	Negative	Negative	UND	UND					ILI	ILI
FLU-BHU-SV01070	43	Male	Others	1	1	0	1	0	1	0	0	0	1	0	0	1900-01-01	1900-01-01	FLU-BTI-01411	Tsirang Hospital	2022-10-27	2022-11-08	12	2022-11-08	0	45	Royal Centre for Disease Control	Flu A/H3	Influenza	Positve	Negative	24.67	UND	27.1				ILI	ILI
FLU-BHU-SV01071	7	Male	Others	1	1	0	1	0	1	0	0	0	0	0	0	1900-01-01	1900-01-01	FLU-BTI-01412	Tsirang Hospital	2022-10-27	2022-11-08	12	2022-11-08	0	45	Royal Centre for Disease Control	Negative	Negative	Negative	Negative	UND	UND					ILI	ILI
FLU-BHU-SV01072	10	Female	Others	1	1	0	1	0	1	0	0	0	1	0	0	1900-01-01	1900-01-01	FLU-BTI-01413	Tsirang Hospital	2022-10-28	2022-11-08	11	2022-11-08	0	45	Royal Centre for Disease Control	Negative	Negative	Negative	Negative	UND	UND					ILI	ILI
FLU-BHU-SV01073	23	Female	Others	0	1	0	1	0	1	0	0	0	0	0	0	1900-01-01	1900-01-01	FLU-BTI-01414	Tsirang Hospital	2022-10-28	2022-11-08	11	2022-11-08	0	45	Royal Centre for Disease Control	Negative	Negative	Negative	Negative	UND	UND					ILI	ILI
FLU-BHU-SV01074	5	Male	Others	0	1	0	0	0	0	0	0	0	0	0	0	1900-01-01	1900-01-01	FLU-BTI-01415	Tsirang Hospital	2022-11-02	2022-11-08	6	2022-11-08	0	45	Royal Centre for Disease Control	Negative	Negative	Negative	Negative	UND	UND					ILI	ILI
FLU-BHU-SV01075	3	Female	Others	0	1	0	0	0	0	0	0	0	0	0	0	1900-01-01	1900-01-01	FLU-BTI-01416	Tsirang Hospital	2022-11-02	2022-11-08	6	2022-11-08	0	45	Royal Centre for Disease Control	Negative	Negative	Negative	Negative	UND	UND					ILI	ILI
FLU-BHU-SV01076	11	Male	Student	1	1	0	1	0	1	0	0	0	1	0	0	1900-01-01	1900-01-01	FLU-BTI-01417	Tsirang Hospital	2022-11-03	2022-11-08	5	2022-11-08	0	45	Royal Centre for Disease Control	Negative	Negative	Negative	Negative	UND	UND					ILI	ILI
FLU-BHU-SV01077	12	Male	Others	1	1	0	0	0	0	0	0	0	0	0	0	1900-01-01	1900-01-01	FLU-BTK-SV2028	Samtse Hospital	2022-11-02	2022-11-08	6	2022-11-08	0	45	Royal Centre for Disease Control	Negative	Negative	Negative	Negative	UND	UND					ILI	ILI
FLU-BHU-SV01078	35	Female	Others	1	0	0	1	0	1	0	1	0	1	1	0	1900-01-01	1900-01-01	FLU-BTF-01049	Phuentsholing Hospital	2022-10-28	2022-11-05	8	2022-11-09	4	45	Phuentsholing Hospital	Flu A/Not Subtyped	Influenza	Positve	Negative	34.4	UND					ILI	ILI
FLU-BHU-SV01079	36	Female	Others	1	1	0	0	0	1	0	0	0	0	0	0	1900-01-01	1900-01-01	FLU-BTF-01050	Phuentsholing Hospital	2022-10-29	2022-11-05	7	2022-11-09	4	45	Phuentsholing Hospital	Flu A/H3	Influenza	Positve	Negative	29.29	UND	29.85				ILI	ILI
FLU-BHU-SV01080	29	Female	Others	1	1	0	1	0	1	0	0	0	0	0	0	1900-01-01	1900-01-01	FLU-BTF-01051	Phuentsholing Hospital	2022-10-29	2022-11-05	7	2022-11-09	4	45	Phuentsholing Hospital	Negative	Negative	Negative	Negative	UND	UND					ILI	ILI
FLU-BHU-SV01081	19	Female	Others	1	1	0	0	0	1	0	1	0	1	1	0	1900-01-01	1900-01-01	FLU-BTF-01052	Phuentsholing Hospital	2022-10-29	2022-11-05	7	2022-11-09	4	45	Phuentsholing Hospital	Negative	Negative	Negative	Negative	UND	UND					ILI	ILI
FLU-BHU-SV01082	5	Female	Others	1	1	0	1	0	1	0	1	0	0	0	0	1900-01-01	1900-01-01	FLU-BTF-01053	Phuentsholing Hospital	2022-10-29	2022-11-05	7	2022-11-09	4	45	Phuentsholing Hospital	Negative	Negative	Negative	Negative	UND	UND					ILI	ILI
FLU-BHU-SV01083	45	Male	Others	1	0	0	0	0	1	0	1	0	1	1	0	1900-01-01	1900-01-01	FLU-BTF-01054	Phuentsholing Hospital	2022-10-28	2022-11-05	8	2022-11-09	4	45	Phuentsholing Hospital	Negative	Negative	Negative	Negative	UND	UND					ILI	ILI
FLU-BHU-SV01084	1	Female	Others	1	1	0	1	0	1	0	1	0	0	0	0	1900-01-01	1900-01-01	FLU-BTF-01055	Phuentsholing Hospital	2022-10-29	2022-11-05	7	2022-11-09	4	45	Phuentsholing Hospital	Negative	Negative	Negative	Negative	UND	UND					ILI	ILI
FLU-BHU-SV01085	8	Female	Others	1	1	0	0	0	0	0	0	0	0	0	0	1900-01-01	1900-01-01	FLU-BTK-SV2021	Samtse Hospital	2022-10-27	2022-11-08	12	2022-11-08	0	45	Royal Centre for Disease Control	Negative	Negative	Negative	Negative	UND	UND					ILI	ILI
FLU-BHU-SV01086	7	Male	Others	1	1	0	0	0	0	0	0	0	0	0	0	1900-01-01	1900-01-01	FLU-BTK-SV2022	Samtse Hospital	2022-10-28	2022-11-08	11	2022-11-08	0	45	Royal Centre for Disease Control	Flu A/H3	Influenza	Positve	Negative	21.67	UND	23.9				ILI	ILI
FLU-BHU-SV01087	5	Female	Others	1	1	0	0	0	0	0	0	0	0	0	0	1900-01-01	1900-01-01	FLU-BTK-SV2023	Samtse Hospital	2022-10-28	2022-11-08	11	2022-11-08	0	45	Royal Centre for Disease Control	Negative	Negative	Negative	Negative	UND	UND					ILI	ILI
FLU-BHU-SV01088	9	Male	Others	1	1	0	0	0	0	0	0	0	0	1	0	1900-01-01	1900-01-01	FLU-BTK-SV2024	Samtse Hospital	2022-10-29	2022-11-08	10	2022-11-08	0	45	Royal Centre for Disease Control	Negative	Negative	Negative	Negative	UND	UND					ILI	ILI
FLU-BHU-SV01089	3	Male	Others	1	1	0	0	0	0	0	0	0	0	1	0	1900-01-01	1900-01-01	FLU-BTK-SV2025	Samtse Hospital	2022-10-29	2022-11-08	10	2022-11-08	0	45	Royal Centre for Disease Control	Negative	Negative	Negative	Negative	UND	UND					ILI	ILI
FLU-BHU-SV01090	1	Male	Others	1	1	0	0	0	0	0	0	0	0	0	0	1900-01-01	1900-01-01	FLU-BTK-SV2026	Samtse Hospital	2022-10-31	2022-11-08	8	2022-11-08	0	45	Royal Centre for Disease Control	Negative	Negative	Negative	Negative	UND	UND					ILI	ILI
FLU-BHU-SV01091	1.8	Male	Others	1	1	0	0	0	0	0	0	0	0	0	0	1900-01-01	1900-01-01	FLU-BTK-SV2027	Samtse Hospital	2022-11-02	2022-11-08	6	2022-11-08	0	45	Royal Centre for Disease Control	Negative	Negative	Negative	Negative	UND	UND					ILI	ILI
FLU-BHU-SV01092	29	Male	Others	1	1	0	1	0	0	0	0	0	0	0	0	1900-01-01	1900-01-01	ILI-LUN-0084	Lungtenphu Military Hospital	2022-10-31	2022-11-08	8	2022-11-08	0	45	Royal Centre for Disease Control	Negative	Negative	Negative	Negative	UND	UND					ILI	Non sentinel ILI
FLU-BHU-SV01093	25	Female	Others	1	1	0	1	0	0	0	0	0	0	0	0	1900-01-01	1900-01-01	ILI-LUN-0085	Lungtenphu Military Hospital	2022-10-28	2022-11-08	11	2022-11-08	0	45	Royal Centre for Disease Control	Negative	Negative	Negative	Negative	UND	UND					ILI	Non sentinel ILI
FLU-BHU-SV01094	28	Male	Others	1	1	0	1	0	0	0	0	0	0	0	0	1900-01-01	1900-01-01	ILI-LUN-0086	Lungtenphu Military Hospital	2022-10-28	2022-11-08	11	2022-11-08	0	45	Royal Centre for Disease Control	Flu A/H3	Influenza	Positve	Negative	17.82	UND	20.49				ILI	Non sentinel ILI
FLU-BHU-SV01095	26	Male	Others	0	1	0	1	0	0	0	0	0	0	0	0	1900-01-01	1900-01-01	ILI-LUN-0087	Lungtenphu Military Hospital	2022-10-28	2022-11-08	11	2022-11-08	0	45	Royal Centre for Disease Control	Negative	Negative	Negative	Negative	UND	UND					ILI	Non sentinel ILI
FLU-BHU-SV01096	65	Female	Others	1	1	0	1	0	0	0	0	0	0	0	0	1900-01-01	1900-01-01	ILI-LUN-0088	Lungtenphu Military Hospital	2022-10-28	2022-11-08	11	2022-11-08	0	45	Royal Centre for Disease Control	Negative	Negative	Negative	Negative	UND	UND					ILI	Non sentinel ILI
FLU-BHU-SV01097	31	Female	Others	1	1	1	1	0	1	0	0	0	1	0	0	1900-01-01	1900-01-01	FLU-BTD-01323	Punakha Hospital	2022-10-31	2022-11-04	4	2022-11-08	4	45	Royal Centre for Disease Control	Flu A/H3	Influenza	Positve	Negative	21.12	UND	24.58				ILI	ILI
FLU-BHU-SV01098	61	Female	Others	0	1	1	1	0	1	0	1	0	1	0	0	1900-01-01	1900-01-01	FLU-BTD-01325	Punakha Hospital	2022-10-31	2022-11-04	4	2022-11-08	4	45	Royal Centre for Disease Control	Negative	Negative	Negative	Negative	UND	UND					ILI	ILI
FLU-BHU-SV01099	17	Male	Others	0	1	1	1	0	1	0	0	0	1	0	0	1900-01-01	1900-01-01	FLU-BTD-01327	Punakha Hospital	2022-10-31	2022-11-04	4	2022-11-08	4	45	Royal Centre for Disease Control	Negative	Negative	Negative	Negative	UND	UND					ILI	ILI
FLU-BHU-SV01100	15	Female	Others	0	1	1	1	0	1	0	0	0	1	0	0	1900-01-01	1900-01-01	FLU-BTD-01331	Punakha Hospital	2022-11-02	2022-11-04	2	2022-11-08	4	45	Royal Centre for Disease Control	Flu A/H3	Influenza	Positve	Negative	21.45	UND	23.8				ILI	ILI
FLU-BHU-SV01101	8	Male	Others	0	1	1	1	0	1	0	0	0	1	0	0	1900-01-01	1900-01-01	FLU-BTD-013344	Punakha Hospital	2022-11-03	2022-11-04	1	2022-11-08	4	45	Royal Centre for Disease Control	Flu A/H3	Influenza	Positve	Negative	22.74	UND	25.11				ILI	ILI
FLU-BHU-SV01102	15	Male	Others	0	1	1	1	0	1	0	0	0	1	0	0	1900-01-01	1900-01-01	FLU-BTD-01336	Punakha Hospital	2022-11-03	2022-11-04	1	2022-11-08	4	45	Royal Centre for Disease Control	Flu A/H3	Influenza	Positve	Negative	30.76	UND	33				ILI	ILI
FLU-BHU-SV01103	9	Female	Others	0	1	0	1	0	0	0	0	1	0	0	0	1900-01-01	1900-01-01	FLU-BTE-01135	Trongsa Hospital	2022-10-29	2022-11-08	10	2022-11-08	0	45	Royal Centre for Disease Control	Negative	Negative	Negative	Negative	UND	UND					ILI	ILI
FLU-BHU-SV01104	31	Male	Others	1	1	1	1	0	1	0	0	0	0	0	0	2022-11-08	2022-11-04	FLU-BTG-00982	Gelephu CRRH	2022-11-08	2022-11-09	1	2022-11-09	0	45	Gelephu CRRH	Negative	Negative	Negative	Negative	UND	UND					ILI	ILI
FLU-BHU-SV01105	22	Female	House wife	1	1	0	1	0	1	0	0	0	1	0	0	1900-01-01	2022-11-01	FLU-BTG-00981	Gelephu CRRH	2022-11-02	2022-11-09	7	2022-11-09	0	45	Gelephu CRRH	Negative	Negative	Negative	Negative	UND	UND					ILI	ILI
FLU-BHU-SV01106	5	Male	Others	1	1	0	1	0	0	0	0	0	0	0	0	1900-01-01	1900-01-01	FLU-BTC-01226	Paro Hospital	2022-10-31	2022-11-09	9	2022-11-10	1	45	Royal Centre for Disease Control	Negative	Negative	Negative	Negative	UND	UND					ILI	ILI
FLU-BHU-SV01107	7	Female	Student	1	1	0	1	0	1	0	0	0	0	0	0	1900-01-01	1900-01-01	FLU-BTC-01227	Paro Hospital	2022-11-02	2022-11-09	7	2022-11-10	1	45	Royal Centre for Disease Control	Negative	Negative	Negative	Negative	UND	UND					ILI	ILI
FLU-BHU-SV01108	19	Male	Student	1	1	0	1	0	0	0	0	0	0	0	0	1900-01-01	1900-01-01	FLU-BTC-01228	Paro Hospital	2022-11-04	2022-11-09	5	2022-11-10	1	45	Royal Centre for Disease Control	Flu A/H3	Influenza	Positve	Negative	26.6	UND	27.9				ILI	ILI
FLU-BHU-SV01109	30	Male	Student	0	1	0	1	0	0	0	0	0	0	0	0	1900-01-01	1900-01-01	FLU-BTI-01401	Tsirang Hospital	2022-10-22	2022-11-08	17	2022-11-08	0	45	Royal Centre for Disease Control	Negative	Negative	Negative	Negative	UND	UND					ILI	ILI
FLU-BHU-SV01110	40	Female	Farmer	1	1	1	0	0	1	0	0	1	1	0	0	1900-01-01	1900-01-01	FLU-BTJ-SV1112	Samdrup Jongkhar Hospital	2022-11-05	2022-11-10	5	2022-11-13	3	45	Dewathang Hospital	Negative	Negative	Negative	Negative	UND	UND	UND	UND			ILI	ILI
FLU-BHU-SV01111	45	Female	Private	1	1	0	1	0	0	0	0	1	1	0	0	1900-01-01	1900-01-01	FLU-BTJ-SV1113	Samdrup Jongkhar Hospital	2022-11-05	2022-11-10	5	2022-11-13	3	45	Dewathang Hospital	Negative	Negative	Negative	Negative	UND	UND	UND	UND			ILI	ILI
FLU-BHU-SV01112	30	Male	Government Service	1	1	1	1	0	0	0	0	1	1	0	0	1900-01-01	2022-10-31	FLU-BTJ-SV1114	Samdrup Jongkhar Hospital	2022-11-07	2022-11-10	3	2022-11-13	3	45	Dewathang Hospital	Negative	Negative	Negative	Negative	UND	UND	UND	UND			ILI	ILI
FLU-BHU-SV01113	57	Female	House wife	1	1	0	1	1	1	1	0	0	0	0	0	1900-01-01	2022-10-31	FLU-BTJ-SV1115	Samdrup Jongkhar Hospital	2022-11-08	2022-11-10	2	2022-11-13	3	45	Dewathang Hospital	Negative	Negative	Negative	Negative	UND	UND	UND	UND			ILI	ILI
FLU-BHU-SV01114	14	Male	Student	1	1	0	1	0	1	1	0	1	1	0	0	1900-01-01	1900-01-01	FLU-BTJ-SV1116	Samdrup Jongkhar Hospital	2022-11-08	2022-11-10	2	2022-11-13	3	45	Dewathang Hospital	Negative	Negative	Negative	Negative	UND	UND	UND	UND			ILI	ILI
FLU-BHU-SV01115	2	Female	Child	0	1	0	0	1	0	0	0	0	0	0	0	1900-01-01	1900-01-01	FLU-BTJ-SV1117	Samdrup Jongkhar Hospital	2022-11-09	2022-11-10	1	2022-11-13	3	45	Dewathang Hospital	Negative	Negative	Negative	Negative	UND	UND	UND	UND			ILI	ILI
FLU-BHU-SV01116	25	Female	House wife	1	1	0	1	0	1	0	1	1	0	0	0	1900-01-01	2022-11-06	FLU-BTJ-SV1118	Samdrup Jongkhar Hospital	2022-11-09	2022-11-10	1	2022-11-13	3	45	Dewathang Hospital	Negative	Negative	Negative	Negative	UND	UND	UND	UND			ILI	ILI
FLU-BHU-SV01117	32	Male	Private	1	1	0	1	0	1	0	0	1	1	0	0	1900-01-01	2022-10-29	FLU-BTJ-SV1119	Samdrup Jongkhar Hospital	2022-11-10	2022-11-10	0	2022-11-13	3	45	Dewathang Hospital	Negative	Negative	Negative	Negative	UND	UND	UND	UND			ILI	ILI
FLU-BHU-SV01118	15	Female	Student	1	1	0	0	0	1	0	0	0	0	0	0	1900-01-01	2022-11-13	FLU-BTG-00983	Gelephu CRRH	2022-11-14	2022-11-16	2	2022-11-16	0	46	Gelephu CRRH	Flu B/Victoria	Influenza	Positve	Negative	UND	17.05		23.05			ILI	ILI
FLU-BHU-SV01119	64	Female	House wife	1	1	0	1	0	1	0	0	0	0	0	1	1900-01-01	2022-11-10	FLU-BTG-00984	Gelephu CRRH	2022-11-14	2022-11-16	2	2022-11-16	0	46	Gelephu CRRH	Negative	Negative	Negative	Negative	UND	UND					ILI	ILI
FLU-BHU-SV01120	5	Female	Child	1	1	0	0	0	1	0	0	0	0	0	0	1900-01-01	2022-11-14	FLU-BTG-00985	Gelephu CRRH	2022-11-15	2022-11-16	1	2022-11-16	0	46	Gelephu CRRH	Flu A/Pdm09	Influenza	Positve	Negative	27.12	UND	30.24				ILI	ILI
FLU-BHU-SV01121	17	Male	Others	0	1	1	0	0	1	0	0	0	1	0	0	1900-01-01	1900-01-01	FLU-BTD-01337	Punakha Hospital	2022-11-07	2022-11-16	9	2022-11-16	0	46	Royal Centre for Disease Control	Flu A/Pdm09	Influenza	Positve	Negative	27.85	UND	29.03				ILI	ILI
FLU-BHU-SV01122	48	Male	Farmer	0	1	1	1	0	1	0	0	0	1	0	0	1900-01-01	1900-01-01	FLU-BTD-01338	Punakha Hospital	2022-11-07	2022-11-16	9	2022-11-16	0	46	Royal Centre for Disease Control	Negative	Negative	Negative	Negative	UND	UND					ILI	ILI
FLU-BHU-SV01123	29	Female	Others	1	1	1	1	0	1	0	0	0	1	0	0	1900-01-01	1900-01-01	FLU-BTD-01339	Punakha Hospital	2022-11-07	2022-11-16	9	2022-11-16	0	46	Royal Centre for Disease Control	Flu A/H3	Influenza	Positve	Negative	20.8	UND	23.73				ILI	ILI
FLU-BHU-SV01124	25	Female	House wife	1	1	1	1	0	1	0	0	0	1	0	0	1900-01-01	1900-01-01	FLU-BTD-01340	Punakha Hospital	2022-11-07	2022-11-16	9	2022-11-16	0	46	Royal Centre for Disease Control	Flu A/H3	Influenza	Positve	Negative	24.66	UND	30.39				ILI	ILI
FLU-BHU-SV01125	18	Female	Student	1	1	1	1	0	1	0	0	0	1	0	0	1900-01-01	1900-01-01	FLU-BTD-01341	Punakha Hospital	2022-11-07	2022-11-08	1	2022-11-16	8	46	Royal Centre for Disease Control	Flu A/Pdm09	Influenza	Positve	Negative	22.66	UND	24.05				ILI	ILI
FLU-BHU-SV01126	14	Male	Others	0	1	1	1	0	1	0	0	0	1	0	0	1900-01-01	1900-01-01	FLU-BTD-01342	Punakha Hospital	2022-11-08	2022-11-16	8	2022-11-16	0	46	Royal Centre for Disease Control	Flu A/H3	Influenza	Positve	Negative	20.71	UND	21.42				ILI	ILI
FLU-BHU-SV01127	65	Female	House wife	0	1	1	1	0	1	0	0	0	1	0	0	1900-01-01	1900-01-01	FLU-BTD-01343	Punakha Hospital	2022-11-08	2022-11-16	8	2022-11-16	0	46	Royal Centre for Disease Control	Flu A/H3	Influenza	Positve	Negative	36.54	UND	36.45				ILI	ILI
FLU-BHU-SV01128	11	Female	Student	0	1	1	1	0	1	0	0	0	1	0	0	1900-01-01	1900-01-01	FLU-BTD-01344	Punakha Hospital	2022-11-09	2022-11-16	7	2022-11-16	0	46	Royal Centre for Disease Control	Flu A/H3	Influenza	Positve	Negative	22.94	UND	31.59				ILI	ILI
FLU-BHU-SV01129	10	Female	Student	0	1	0	1	0	1	0	0	0	0	0	0	1900-01-01	1900-01-01	FLU-BTE-01136	Trongsa Hospital	2022-11-05	2022-11-16	11	2022-11-16	0	46	Royal Centre for Disease Control	Negative	Negative	Negative	Negative	UND	UND					ILI	ILI
FLU-BHU-SV01130	6	Female	Others	1	1	0	1	0	1	0	0	0	1	0	0	1900-01-01	1900-01-01	FLU-BTE-01137	Trongsa Hospital	2022-11-08	2022-11-16	8	2022-11-16	0	46	Royal Centre for Disease Control	Negative	Negative	Negative	Negative	UND	UND					ILI	ILI
FLU-BHU-SV01131	30	Male	Others	1	1	1	1	0	1	0	0	0	1	0	0	1900-01-01	1900-01-01	FLU-BTE-01138	Trongsa Hospital	2022-11-08	2022-11-16	8	2022-11-16	0	46	Royal Centre for Disease Control	Negative	Negative	Negative	Negative	UND	UND					ILI	ILI
FLU-BHU-SV01132	7	Female	Others	0	1	1	1	0	1	0	0	0	0	0	0	1900-01-01	1900-01-01	FLU-BTE-01139	Trongsa Hospital	2022-11-08	2022-11-16	8	2022-11-16	0	46	Royal Centre for Disease Control	Negative	Negative	Negative	Negative	UND	UND					ILI	ILI
FLU-BHU-SV01133	26	Female	House wife	1	1	1	1	0	1	0	0	0	1	0	0	1900-01-01	1900-01-01	FLU-BTE-01140	Trongsa Hospital	2022-11-09	2022-11-16	7	2022-11-16	0	46	Royal Centre for Disease Control	Negative	Negative	Negative	Negative	UND	UND					ILI	ILI
FLU-BHU-SV01134	27	Female	Others	0	1	1	1	0	1	0	0	0	1	0	0	1900-01-01	1900-01-01	FLU-BTE-01141	Trongsa Hospital	2022-11-09	2022-11-16	7	2022-11-16	0	46	Royal Centre for Disease Control	Flu A/H3	Influenza	Positve	Negative	25.7	UND	26.29				ILI	ILI
FLU-BHU-SV01135	34	Female	Others	0	1	0	1	0	1	0	0	0	1	0	0	1900-01-01	1900-01-01	FLU-BTE-01142	Trongsa Hospital	2022-11-04	2022-11-16	12	2022-11-16	0	46	Royal Centre for Disease Control	Negative	Negative	Negative	Negative	UND	UND					ILI	ILI
FLU-BHU-SV01136	8	Female	Student	0	1	1	0	0	0	0	0	0	0	0	0	1900-01-01	1900-01-01	FLU-BTE-01143	Trongsa Hospital	2022-11-10	2022-11-14	4	2022-11-16	2	46	Royal Centre for Disease Control	Flu A/H3	Influenza	Positve	Negative	28.5	UND	31.65				ILI	ILI
FLU-BHU-SV01137	3	Male	Others	0	1	0	0	0	0	0	0	0	0	0	0	1900-01-01	1900-01-01	FLU-BTI-01418	Tsirang Hospital	2022-11-04	2022-11-16	12	2022-11-16	0	46	Royal Centre for Disease Control	Negative	Negative	Negative	Negative	UND	UND					ILI	ILI
FLU-BHU-SV01138	0.4	Male	Others	0	1	0	0	0	0	0	0	0	0	0	0	1900-01-01	1900-01-01	FLU-BTI-01419	Tsirang Hospital	2022-11-04	2022-11-16	12	2022-11-16	0	46	Royal Centre for Disease Control	Flu A/H3	Influenza	Positve	Negative	30.96	UND	31.41				ILI	ILI
FLU-BHU-SV01139	18	Female	Student	0	1	0	0	0	1	0	0	0	0	0	0	1900-01-01	1900-01-01	FLU-BTI-01420	Tsirang Hospital	2022-11-04	2022-11-16	12	2022-11-16	0	46	Royal Centre for Disease Control	Negative	Negative	Negative	Negative	UND	UND					ILI	ILI
FLU-BHU-SV01140	8	Female	Others	0	1	0	0	0	1	0	0	0	0	0	0	1900-01-01	1900-01-01	FLU-BTI-01421	Tsirang Hospital	2022-11-07	2022-11-16	9	2022-11-16	0	46	Royal Centre for Disease Control	Negative	Negative	Negative	Negative	UND	UND					ILI	ILI
FLU-BHU-SV01141	36	Female	House wife	0	1	0	1	0	1	0	0	0	0	0	0	1900-01-01	1900-01-01	FLU-BTI-01422	Tsirang Hospital	2022-11-08	2022-11-16	8	2022-11-16	0	46	Royal Centre for Disease Control	Negative	Negative	Negative	Negative	UND	UND					ILI	ILI
FLU-BHU-SV01142	72	Male	Others	0	1	0	0	0	0	0	0	0	0	0	0	1900-01-01	1900-01-01	FLU-BTI-01423	Tsirang Hospital	2022-11-09	2022-11-16	7	2022-11-16	0	46	Royal Centre for Disease Control	SARS-CoV-2	SARS-CoV-2	Negative	Positive	UND	UND			16.49	16.49	ILI	ILI
FLU-BHU-SV01143	16	Male	Others	0	1	0	1	0	1	0	0	0	0	0	0	1900-01-01	1900-01-01	FLU-BTI-01424	Tsirang Hospital	2022-11-10	2022-11-16	6	2022-11-16	0	46	Royal Centre for Disease Control	Flu A/H3	Influenza	Positve	Negative	27.34	UND	28.39				ILI	ILI
FLU-BHU-SV01144	4.5	Male	Others	1	1	0	0	0	0	0	0	0	0	0	0	1900-01-01	1900-01-01	FLU-BTK-SV2036	Samtse Hospital	2022-11-08	2022-11-16	8	2022-11-16	0	46	Royal Centre for Disease Control	Negative	Negative	Negative	Negative	UND	UND					ILI	ILI
FLU-BHU-SV01145	16	Male	Others	1	1	0	1	0	0	0	0	0	0	0	0	1900-01-01	1900-01-01	FLU-BTK-SV2029	Samtse Hospital	2022-11-04	2022-11-16	12	2022-11-16	0	46	Royal Centre for Disease Control	Negative	Negative	Negative	Negative	UND	UND					ILI	ILI
FLU-BHU-SV01146	1	Male	Others	1	1	0	0	0	0	0	0	0	0	0	0	1900-01-01	1900-01-01	FLU-BTK-SV2030	Samtse Hospital	2022-11-04	2022-11-16	12	2022-11-16	0	46	Royal Centre for Disease Control	Negative	Negative	Negative	Negative	UND	UND					ILI	ILI
FLU-BHU-SV01147	1	Female	Others	1	1	0	0	0	0	0	0	0	0	0	0	1900-01-01	1900-01-01	FLU-BTK-SV2031	Samtse Hospital	2022-11-04	2022-11-16	12	2022-11-16	0	46	Royal Centre for Disease Control	Negative	Negative	Negative	Negative	UND	UND					ILI	ILI
FLU-BHU-SV01148	9	Male	Others	1	1	0	0	0	0	0	0	0	0	0	0	1900-01-01	1900-01-01	FLU-BTK-SV2032	Samtse Hospital	2022-11-05	2022-11-16	11	2022-11-16	0	46	Royal Centre for Disease Control	Negative	Negative	Negative	Negative	UND	UND					ILI	ILI
FLU-BHU-SV01149	4	Male	Others	1	1	0	0	0	0	0	0	0	0	0	0	1900-01-01	1900-01-01	FLU-BTK-SV2033	Samtse Hospital	2022-11-05	2022-11-16	11	2022-11-16	0	46	Royal Centre for Disease Control	Negative	Negative	Negative	Negative	UND	UND					ILI	ILI
FLU-BHU-SV01150	0.6	Female	Others	1	1	0	0	0	0	0	0	0	0	0	0	1900-01-01	1900-01-01	FLU-BTK-SV2034	Samtse Hospital	2022-11-07	2022-11-16	9	2022-11-16	0	46	Royal Centre for Disease Control	Negative	Negative	Negative	Negative	UND	UND					ILI	ILI
FLU-BHU-SV01151	6	Female	Others	1	1	0	0	0	0	0	0	0	0	0	0	1900-01-01	1900-01-01	FLU-BTK-SV2035	Samtse Hospital	2022-11-07	2022-11-16	9	2022-11-16	0	46	Royal Centre for Disease Control	Negative	Negative	Negative	Negative	UND	UND					ILI	ILI
FLU-BHU-SV01152	31	Female	Others	1	1	0	1	0	1	0	0	1	1	1	0	1900-01-01	1900-01-01	FLU-BTF-01056	Phuentsholing Hospital	2022-11-16	2022-11-17	1	2022-11-18	1	46	Phuentsholing Hospital	Negative	Negative	Negative	Negative	UND	UND					ILI	ILI
FLU-BHU-SV01153	30	Female	Others	1	1	1	1	0	1	0	0	0	1	1	0	1900-01-01	1900-01-01	FLU-BTF-01057	Phuentsholing Hospital	2022-11-14	2022-11-17	3	2022-11-18	1	46	Phuentsholing Hospital	Negative	Negative	Negative	Negative	UND	UND					ILI	ILI
FLU-BHU-SV01154	23	Female	Others	1	0	0	1	0	1	0	1	0	0	0	0	1900-01-01	1900-01-01	FLU-BTF-01058	Phuentsholing Hospital	2022-11-09	2022-11-17	8	2022-11-18	1	46	Phuentsholing Hospital	Negative	Negative	Negative	Negative	UND	UND					ILI	ILI
FLU-BHU-SV01155	5	Female	Others	1	1	1	1	0	0	0	1	0	0	0	0	1900-01-01	1900-01-01	FLU-BTF-01059	Phuentsholing Hospital	2022-11-09	2022-11-17	8	2022-11-18	1	46	Phuentsholing Hospital	Negative	Negative	Negative	Negative	UND	UND					ILI	ILI
FLU-BHU-SV01156	46	Female	Others	0	1	0	1	0	1	0	0	0	0	0	0	1900-01-01	1900-01-01	FLU-BTF-01060	Phuentsholing Hospital	2022-11-07	2022-11-17	10	2022-11-18	1	46	Phuentsholing Hospital	Negative	Negative	Negative	Negative	UND	UND					ILI	ILI
FLU-BHU-SV01157	39	Female	Others	0	1	0	1	0	1	0	1	0	0	0	0	1900-01-01	1900-01-01	FLU-BTF-01061	Phuentsholing Hospital	2022-11-05	2022-11-17	12	2022-11-18	1	46	Phuentsholing Hospital	Negative	Negative	Negative	Negative	UND	UND					ILI	ILI
FLU-BHU-SV01158	35	Female	Others	0	1	0	1	0	1	0	1	0	0	0	0	1900-01-01	1900-01-01	FLU-BTF-01062	Phuentsholing Hospital	2022-11-07	2022-11-17	10	2022-11-18	1	46	Phuentsholing Hospital	Flu A/H3	Influenza	Positve	Negative	25.4	UND	32.3				ILI	ILI
FLU-BHU-SV01159	7	Female	Others	0	1	0	1	0	0	0	0	0	0	0	0	1900-01-01	1900-01-01	FLU-BTF-01063	Phuentsholing Hospital	2022-11-07	2022-11-17	10	2022-11-18	1	46	Phuentsholing Hospital	Negative	Negative	Negative	Negative	UND	UND					ILI	ILI
FLU-BHU-SV01160	12	Female	Others	0	1	1	1	0	1	0	1	0	1	0	0	1900-01-01	1900-01-01	FLU-BTF-01064	Phuentsholing Hospital	2022-10-28	2022-11-17	20	2022-11-18	1	46	Phuentsholing Hospital	Negative	Negative	Negative	Negative	UND	UND					ILI	ILI
FLU-BHU-SV01161	30	Male	Others	1	1	0	1	0	1	0	1	0	1	0	0	1900-01-01	1900-01-01	FLU-BTF-01065	Phuentsholing Hospital	2022-11-18	2022-11-18	0	2022-11-18	0	46	Phuentsholing Hospital	Negative	Negative	Negative	Negative	UND	UND					ILI	ILI
FLU-BHU-SV01162	42	Female	Others	0	1	0	1	1	0	0	0	1	0	0	0	1900-01-01	1900-01-01	FLU-BTF-01066	Phuentsholing Hospital	2022-11-16	2022-11-17	1	2022-11-18	1	46	Phuentsholing Hospital	Negative	Negative	Negative	Negative	UND	UND					ILI	ILI
FLU-BHU-SV01163	65	Female	Others	0	1	0	1	1	0	0	0	1	0	0	0	1900-01-01	1900-01-01	FLU-BTF-01067	Phuentsholing Hospital	2022-11-14	2022-11-17	3	2022-11-18	1	46	Phuentsholing Hospital	Negative	Negative	Negative	Negative	UND	UND					ILI	ILI
FLU-BHU-SV01164	46	Female	Others	0	1	0	1	1	1	0	0	0	0	0	0	1900-01-01	1900-01-01	FLU-BTF-01068	Phuentsholing Hospital	2022-11-18	2022-11-18	0	2022-11-18	0	46	Phuentsholing Hospital	Negative	Negative	Negative	Negative	UND	UND					ILI	ILI
FLU-BHU-SV01165	17	Female	Student	1	1	1	1	0	0	0	0	1	1	0	0	1900-01-01	2022-11-12	FLU-BTJ-SV1120	Samdrup Jongkhar Hospital	2022-11-14	2022-11-18	4	2022-11-20	2	46	Dewathang Hospital	Negative	Negative	Negative	Negative	UND	UND	UND	UND			ILI	ILI
FLU-BHU-SV01166	36	Female	House wife	0	1	1	1	0	1	1	1	1	1	0	0	1900-01-01	2022-11-13	FLU-BTJ-SV1121	Samdrup Jongkhar Hospital	2022-11-14	2022-11-18	4	2022-11-20	2	46	Dewathang Hospital	Negative	Negative	Negative	Negative	UND	UND	UND	UND			ILI	ILI
FLU-BHU-SV01167	29	Male	Farmer	1	1	0	1	0	1	0	0	1	0	0	0	1900-01-01	2022-11-10	FLU-BTJ-SV1122	Samdrup Jongkhar Hospital	2022-11-16	2022-11-18	2	2022-11-20	2	46	Dewathang Hospital	Negative	Negative	Negative	Negative	UND	UND	UND	UND			ILI	ILI
FLU-BHU-SV01168	26	Female	House wife	1	1	0	0	0	1	1	0	1	1	0	0	1900-01-01	2022-11-15	FLU-BTJ-SV1123	Samdrup Jongkhar Hospital	2022-11-16	2022-11-18	2	2022-11-20	2	46	Dewathang Hospital	Negative	Negative	Negative	Negative	UND	UND	UND	UND			ILI	ILI
FLU-BHU-SV01169	24	Female	Private	1	1	0	1	0	0	0	0	0	1	0	0	1900-01-01	1900-01-01	FLU-BTC-01229	Paro Hospital	2022-11-10	2022-11-21	11	2022-11-23	2	47	Royal Centre for Disease Control	Flu A/H3	Influenza	Positve	Negative	22.2	UND	24.3				ILI	ILI
FLU-BHU-SV01170	29	Male	Others	1	1	0	1	0	1	0	0	0	1	0	0	1900-01-01	1900-01-01	FLU-BTC-01230	Paro Hospital	2022-11-14	2022-11-21	7	2022-11-23	2	47	Royal Centre for Disease Control	Negative	Negative	Negative	Negative	UND	UND					ILI	ILI
FLU-BHU-SV01171	17	Male	Others	1	1	0	1	0	1	0	0	0	0	0	0	1900-01-01	1900-01-01	FLU-BTC-01231	Paro Hospital	2022-11-14	2022-11-21	7	2022-11-23	2	47	Royal Centre for Disease Control	Flu A/H3	Influenza	Positve	Negative	19.6	UND	21.1				ILI	ILI
FLU-BHU-SV01172	20	Male	Others	1	1	0	1	0	0	0	0	0	1	0	0	1900-01-01	1900-01-01	FLU-BTC-01232	Paro Hospital	2022-11-16	2022-11-21	5	2022-11-23	2	47	Royal Centre for Disease Control	Flu A/H3	Influenza	Positve	Negative	21.3	UND	33.1				ILI	ILI
FLU-BHU-SV01173	6	Male	Others	1	1	0	1	0	0	0	0	0	0	0	0	1900-01-01	1900-01-01	FLU-BTC-01233	Paro Hospital	2022-11-16	2022-11-21	5	2022-11-23	2	47	Royal Centre for Disease Control	Negative	Negative	Negative	Negative	UND	UND					ILI	ILI
FLU-BHU-SV01174	22	Male	Others	1	1	0	1	0	1	0	0	0	1	0	0	1900-01-01	1900-01-01	FLU-BTC-01234	Paro Hospital	2022-11-16	2022-11-21	5	2022-11-23	2	47	Royal Centre for Disease Control	Flu A/H3	Influenza	Positve	Negative	28.3	UND	29.6				ILI	ILI
FLU-BHU-SV01175	41	Female	House wife	1	1	0	1	0	0	0	0	0	0	0	0	1900-01-01	1900-01-01	FLU-BTC-01235	Paro Hospital	2022-11-17	2022-11-21	4	2022-11-23	2	47	Royal Centre for Disease Control	Flu A/H3	Influenza	Positve	Negative	32.1	UND	33.8				ILI	ILI
FLU-BHU-SV01176	12	Female	Student	1	1	0	0	0	1	0	0	0	0	0	0	1900-01-01	1900-01-01	FLU-BTE-01144	Trongsa Hospital	2022-11-12	2022-11-21	9	2022-11-23	2	47	Royal Centre for Disease Control	Negative	Negative	Negative	Negative	UND	UND					ILI	ILI
FLU-BHU-SV01177	27	Male	Others	1	1	0	1	0	1	0	0	0	1	0	0	1900-01-01	1900-01-01	FLU-BTE-01145	Trongsa Hospital	2022-11-14	2022-11-21	7	2022-11-23	2	47	Royal Centre for Disease Control	Negative	Negative	Negative	Negative	UND	UND					ILI	ILI
FLU-BHU-SV01178	15	Male	Others	1	1	0	0	0	1	0	0	0	1	0	0	1900-01-01	1900-01-01	FLU-BTE-01146	Trongsa Hospital	2022-11-14	2022-11-21	7	2022-11-23	2	47	Royal Centre for Disease Control	Flu A/H3	Influenza	Positve	Negative	30.1	UND	32.1				ILI	ILI
FLU-BHU-SV01179	25	Female	Others	0	1	0	1	0	1	0	0	0	0	0	0	1900-01-01	1900-01-01	FLU-BTE-01147	Trongsa Hospital	2022-11-16	2022-11-21	5	2022-11-23	2	47	Royal Centre for Disease Control	Negative	Negative	Negative	Negative	UND	UND					ILI	ILI
FLU-BHU-SV01180	1.5	Female	Others	0	1	1	1	0	1	0	0	0	1	0	0	1900-01-01	1900-01-01	FLU-BTE-01148	Trongsa Hospital	2022-11-18	2022-11-21	3	2022-11-23	2	47	Royal Centre for Disease Control	Flu A/H3	Influenza	Positve	Negative	30.8	UND	32.7				ILI	ILI
FLU-BHU-SV01181	65	Male	Farmer	0	1	0	1	0	1	0	0	0	1	0	0	1900-01-01	1900-01-01	FLU-BTE-01149	Trongsa Hospital	2022-11-18	2022-11-21	3	2022-11-23	2	47	Royal Centre for Disease Control	Flu A/H3	Influenza	Positve	Negative	31.9	UND	33.6				ILI	ILI
FLU-BHU-SV01182	90	Female	Farmer	1	1	1	0	0	0	0	0	0	0	0	0	1900-01-01	1900-01-01	ILI-LUN-0089	Lungtenphu Military Hospital	2022-11-08	2022-11-21	13	2022-11-23	2	47	Royal Centre for Disease Control	Negative	Negative	Negative	Negative	UND	UND					ILI	Non sentinel ILI
FLU-BHU-SV01183	22	Male	Monk	1	1	0	1	0	0	0	0	0	0	0	0	1900-01-01	1900-01-01	ILI-LUN-0090	Lungtenphu Military Hospital	2022-11-16	2022-11-21	5	2022-11-23	2	47	Royal Centre for Disease Control	Negative	Negative	Negative	Negative	UND	UND					ILI	Non sentinel ILI
FLU-BHU-SV01184	25	Female	Others	1	1	0	1	0	0	0	0	0	0	0	0	1900-01-01	1900-01-01	ILI-LUN-0091	Lungtenphu Military Hospital	2022-11-14	2022-11-21	7	2022-11-23	2	47	Royal Centre for Disease Control	Negative	Negative	Negative	Negative	UND	UND					ILI	Non sentinel ILI
FLU-BHU-SV01185	42	Male	Government Service	0	1	0	1	0	0	0	0	0	0	0	0	1900-01-01	1900-01-01	FLU-RCDC-0001	Royal Centre for Disease Control	2022-11-22	2022-11-22	0	2022-11-23	1	47	Royal Centre for Disease Control	SARS-CoV-2	SARS-CoV-2	Negative	Positive	UND	UND			21.5	21.5	ILI	Non sentinel ILI
FLU-BHU-SV01186	30	Female	Government Service	1	1	0	0	0	1	0	0	0	1	0	0	0000-00-00	2022-11-16	FLU-BTG-00986	Gelephu CRRH	2022-11-17	2022-11-17	0	2022-11-23	6	47	Gelephu CRRH	Flu A/H3	Influenza	Positve	Negative	23.32	UND	28.2				ILI	ILI
FLU-BHU-SV01187	4	Female	Child	1	1	1	1	0	1	1	0	1	1	0	0	0000-00-00	1900-01-01	FLU-BTG-0987	Gelephu CRRH	2022-11-21	2022-11-21	0	2022-11-23	2	47	Gelephu CRRH	Negative	Negative	Negative	Negative	UND	UND	UND	UND			ILI	ILI
FLU-BHU-SV01188	33	Male	Others	0	1	0	1	0	0	0	0	0	1	0	0	1900-01-01	1900-01-01	FLU-BTA-00775	Monggar ERRH	2022-11-08	2022-11-21	13	2022-11-29	8	48	Royal Centre for Disease Control	SARS-CoV-2	SARS-CoV-2	Negative	Positive	UND	UND			27.6	27.6	ILI	ILI
FLU-BHU-SV01189	17	Male	Others	1	1	0	1	0	0	0	0	0	0	0	0	1900-01-01	1900-01-01	FLU-BTA-00776	Monggar ERRH	2022-11-09	2022-11-21	12	2022-11-29	8	48	Royal Centre for Disease Control	Negative	Negative	Negative	Negative	UND	UND					ILI	ILI
FLU-BHU-SV01190	3	Female	Others	1	1	1	0	0	0	0	0	0	0	0	0	1900-01-01	1900-01-01	FLU-BTA-00777	Monggar ERRH	2022-11-10	2022-11-21	11	2022-11-29	8	48	Royal Centre for Disease Control	Negative	Negative	Negative	Negative	UND	UND					ILI	ILI
FLU-BHU-SV01191	11	Female	Others	0	1	0	1	0	1	0	0	0	0	0	0	1900-01-01	1900-01-01	FLU-BTA-00778	Monggar ERRH	2022-11-12	2022-11-21	9	2022-11-29	8	48	Royal Centre for Disease Control	Negative	Negative	Negative	Negative	UND	UND					ILI	ILI
FLU-BHU-SV01192	27	Female	Others	0	0	0	1	0	1	0	0	0	0	0	0	1900-01-01	1900-01-01	FLU-BTA-00779	Monggar ERRH	2022-11-12	2022-11-21	9	2022-11-29	8	48	Royal Centre for Disease Control	Negative	Negative	Negative	Negative	UND	UND					ILI	ILI
FLU-BHU-SV01193	10	Male	Others	1	1	0	1	0	1	0	0	0	0	0	0	1900-01-01	1900-01-01	FLU-BTD-01345	Punakha Hospital	2022-11-14	2022-11-21	7	2022-11-23	2	47	Royal Centre for Disease Control	Flu A/Pdm09	Influenza	Positve	Negative	21.9	UND	23.2				ILI	ILI
FLU-BHU-SV01194	29	Male	Others	0	1	0	1	0	1	0	0	0	1	0	0	1900-01-01	1900-01-01	FLU-BTD-01346	Punakha Hospital	2022-11-16	2022-11-21	5	2022-11-23	2	47	Royal Centre for Disease Control	Flu A/H3	Influenza	Positve	Negative	34.2	UND	34.3				ILI	ILI
FLU-BHU-SV01195	25	Female	House wife	1	1	1	1	0	1	0	0	0	1	0	0	1900-01-01	1900-01-01	FLU-BTD-01347	Punakha Hospital	2022-11-16	2022-11-21	5	2022-11-23	2	47	Royal Centre for Disease Control	Negative	Negative	Negative	Negative	UND	UND					ILI	ILI
FLU-BHU-SV01196	12	Male	Others	0	1	1	1	0	1	0	0	0	1	0	0	1900-01-01	1900-01-01	FLU-BTD-01348	Punakha Hospital	2022-11-16	2022-11-21	5	2022-11-23	2	47	Royal Centre for Disease Control	Flu A/Pdm09	Influenza	Positve	Negative	30.8	UND	26.4				ILI	ILI
FLU-BHU-SV01197	22	Female	Others	0	1	1	1	0	1	0	0	0	1	0	0	1900-01-01	1900-01-01	FLU-BTD-01349	Punakha Hospital	2022-11-16	2022-11-21	5	2022-11-23	2	47	Royal Centre for Disease Control	Flu A/H3	Influenza	Positve	Negative	31.8	UND	25.9				ILI	ILI
FLU-BHU-SV01198	21	Female	Student	0	1	1	1	0	1	0	0	0	1	0	0	1900-01-01	1900-01-01	FLU-BTD-01350	Punakha Hospital	2022-11-16	2022-11-21	5	2022-11-23	2	47	Royal Centre for Disease Control	Negative	Negative	Negative	Negative	UND	UND					ILI	ILI
FLU-BHU-SV01199	23	Male	Others	1	1	0	1	0	1	0	0	0	1	0	0	1900-01-01	1900-01-01	FLU-BTD-01351	Punakha Hospital	2022-11-16	2022-11-21	5	2022-11-23	2	47	Royal Centre for Disease Control	Negative	Negative	Negative	Negative	UND	UND					ILI	ILI
FLU-BHU-SV01200	44	Male	Others	1	1	1	0	0	0	0	0	0	0	0	0	1900-01-01	1900-01-01	FLU-BTH-00735	Trashigang Hospital	2022-11-04	2022-11-21	17	2022-11-23	2	47	Royal Centre for Disease Control	Flu A/H3	Influenza	Positve	Negative	27.7	UND	29.9				ILI	ILI
FLU-BHU-SV01201	32	Female	Others	1	1	0	1	0	0	0	0	0	0	0	0	1900-01-01	1900-01-01	FLU-BTH-00736	Trashigang Hospital	2022-11-04	2022-11-21	17	2022-11-23	2	47	Royal Centre for Disease Control	Negative	Negative	Negative	Negative	UND	UND					ILI	ILI
FLU-BHU-SV01202	15	Male	Others	1	1	0	0	0	1	0	0	0	0	0	0	1900-01-01	1900-01-01	FLU-BTH-00737	Trashigang Hospital	2022-11-05	2022-11-21	16	2022-11-23	2	47	Royal Centre for Disease Control	Negative	Negative	Negative	Negative	UND	UND					ILI	ILI
FLU-BHU-SV01203	70	Male	Others	1	1	0	0	0	0	0	0	0	0	0	0	1900-01-01	1900-01-01	FLU-BTH-00738	Trashigang Hospital	2022-11-05	2022-11-21	16	2022-11-23	2	47	Royal Centre for Disease Control	Flu A/H3	Influenza	Positve	Negative	27.7	UND	29.5				ILI	ILI
FLU-BHU-SV01204	46	Female	Others	1	1	0	0	0	0	0	0	0	0	0	0	1900-01-01	1900-01-01	FLU-BTH-00739	Trashigang Hospital	2022-11-05	2022-11-21	16	2022-11-23	2	47	Royal Centre for Disease Control	Negative	Negative	Negative	Negative	UND	UND					ILI	ILI
FLU-BHU-SV01205	32	Female	Others	1	1	0	1	0	0	0	0	0	0	0	0	1900-01-01	1900-01-01	FLU-BTH-00740	Trashigang Hospital	2022-11-08	2022-11-21	13	2022-11-23	2	47	Royal Centre for Disease Control	Negative	Negative	Negative	Negative	UND	UND					ILI	ILI
FLU-BHU-SV01206	40	Female	Others	1	1	0	1	0	0	0	0	0	0	0	0	1900-01-01	1900-01-01	FLU-BTH-00741	Trashigang Hospital	2022-11-08	2022-11-21	13	2022-11-23	2	47	Royal Centre for Disease Control	Negative	Negative	Negative	Negative	UND	UND					ILI	ILI
FLU-BHU-SV01207	60	Female	Others	1	1	0	0	0	0	0	0	0	0	0	0	1900-01-01	1900-01-01	FLU-BTH-00742	Trashigang Hospital	2022-11-09	2022-11-21	12	2022-11-23	2	47	Royal Centre for Disease Control	Negative	Negative	Negative	Negative	UND	UND					ILI	ILI
FLU-BHU-SV01208	38	Female	Others	1	1	0	0	0	1	0	0	0	0	0	0	1900-01-01	1900-01-01	FLU-BTH-00743	Trashigang Hospital	2022-11-09	2022-11-21	12	2022-11-23	2	47	Royal Centre for Disease Control	Negative	Negative	Negative	Negative	UND	UND					ILI	ILI
FLU-BHU-SV01209	62	Male	Others	1	1	1	0	1	0	0	0	0	1	0	0	1900-01-01	1900-01-01	ILI-LUN-0092	Lungtenphu Military Hospital	2022-11-24	2022-11-24	0	2022-11-25	1	47	Royal Centre for Disease Control	Negative	Negative	Negative	Negative	UND	UND					ILI	Non sentinel ILI
FLU-BHU-SV01210	69	Male	Others	1	1	1	0	0	0	0	0	0	0	0	0	1900-01-01	2022-11-19	ILI-LUN-0093	Lungtenphu Military Hospital	2022-11-24	2022-11-24	0	2022-11-25	1	47	Royal Centre for Disease Control	Negative	Negative	Negative	Negative	UND	UND					ILI	Non sentinel ILI
FLU-BHU-SV01211	45	Male	Others	1	1	0	1	0	0	0	0	0	1	0	0	1900-01-01	1900-01-01	FLU-BTC-01236	Paro Hospital	2022-11-18	2022-11-25	7	2022-11-25	0	47	Royal Centre for Disease Control	Flu A/H3	Influenza	Positve	Negative	30.2	UND	29.4				ILI	ILI
FLU-BHU-SV01212	28	Male	Others	1	1	0	1	0	0	0	0	1	1	0	0	1900-01-01	1900-01-01	FLU-BTC-01237	Paro Hospital	2022-11-18	2022-11-25	7	2022-11-25	0	47	Royal Centre for Disease Control	SARS-CoV-2	SARS-CoV-2	Negative	Positive	UND	UND			16.7	16.7	ILI	ILI
FLU-BHU-SV01213	18	Male	Others	1	1	0	1	0	1	0	0	0	1	0	0	1900-01-01	1900-01-01	FLU-BTC-01238	Paro Hospital	2022-11-24	2022-11-25	1	2022-11-25	0	47	Royal Centre for Disease Control	Flu A/H3	Influenza	Positve	Negative	23.1	UND	22.1				ILI	ILI
FLU-BHU-SV01214	20	Male	Others	1	1	0	1	0	1	0	0	0	0	0	0	1900-01-01	1900-01-01	FLU-BTA-00780	Monggar ERRH	2022-11-18	2022-11-18	0	2022-11-29	11	48	Monggar ERRH	Negative	Negative	Negative	Negative	UND	UND					ILI	ILI
FLU-BHU-SV01215	30	Female	Others	1	1	0	1	0	1	0	0	0	0	0	0	1900-01-01	1900-01-01	FLU-BTA-00781	Monggar ERRH	2022-11-23	2022-11-23	0	2022-11-29	6	48	Monggar ERRH	Negative	Negative	Negative	Negative	UND	UND					ILI	ILI
FLU-BHU-SV01216	6	Male	Child	1	1	0	0	0	1	1	0	0	0	0	0	1900-01-01	2022-11-20	FLU-BTK-SV2037	Samtse Hospital	2022-11-21	2022-11-28	7	2022-12-01	3	48	Royal Centre for Disease Control	Negative	Negative	Negative	Negative	UND	UND					ILI	ILI
FLU-BHU-SV01217	10	Male	Student	1	1	0	0	0	0	0	0	0	0	0	0	1900-01-01	2022-11-20	FLU-BTK-SV2038	Samtse Hospital	2022-11-21	2022-11-28	7	2022-12-01	3	48	Royal Centre for Disease Control	Flu B/Victoria	Influenza	Positve	Negative	UND	24.13		24.23			ILI	ILI
FLU-BHU-SV01218	34	Male	Private	1	1	1	1	0	1	0	0	1	1	1	0	1900-01-01	2022-11-19	FLU-BTB-01352	Punakha Hospital	2022-11-21	2022-11-28	7	2022-12-01	3	48	Royal Centre for Disease Control	Flu A/H3	Influenza	Positve	Negative	23.42	UND	24.2				ILI	ILI
FLU-BHU-SV01219	3	Female	Child	1	1	0	0	0	0	0	0	0	0	0	0	1900-01-01	2022-11-20	FLU-BTK-SV2039	Samtse Hospital	2022-11-21	2022-11-28	7	2022-12-01	3	48	Royal Centre for Disease Control	Negative	Negative	Negative	Negative	UND	UND					ILI	ILI
FLU-BHU-SV01220	4	Female	Others	1	1	0	1	0	1	0	0	0	0	0	0	1900-01-01	1900-01-01	FLU-BTE-01154	Trongsa Hospital	2022-11-23	2022-11-28	5	2022-12-01	3	48	Royal Centre for Disease Control	Negative	Negative	Negative	Negative	UND	UND					ILI	ILI
FLU-BHU-SV01221	10	Female	Student	1	1	0	1	0	1	0	0	1	1	1	0	1900-01-01	2022-11-18	FLU-BTE-01150	Trongsa Hospital	2022-11-21	2022-11-28	7	2022-12-01	3	48	Royal Centre for Disease Control	Flu A/H3	Influenza	Positve	Negative	30.37	UND	30.99				ILI	ILI
FLU-BHU-SV01222	20	Male	Private	1	1	0	1	0	1	0	0	1	1	0	0	1900-01-01	2022-11-20	FLU-BTE-01155	Trongsa Hospital	2022-11-23	2022-11-23	0	2022-12-01	8	48	Royal Centre for Disease Control	Flu B/Victoria	Influenza	Positve	Negative	UND	32.12		34.1			ILI	ILI
FLU-BHU-SV01223	10	Female	Student	1	1	0	1	0	1	0	0	0	1	1	0	1900-01-01	2022-11-14	FLU-BTE-01151	Trongsa Hospital	2022-11-21	2022-11-28	7	2022-12-01	3	48	Royal Centre for Disease Control	Flu A/H3	Influenza	Positve	Negative	28.29	UND	29.1				ILI	ILI
FLU-BHU-SV01224	16	Female	Student	1	1	0	1	0	1	0	0	1	1	0	0	1900-01-01	2022-11-23	FLU-BTE-01156	Trongsa Hospital	2022-11-24	2022-11-28	4	2022-12-01	3	48	Royal Centre for Disease Control	Negative	Negative	Negative	Negative	UND	UND					ILI	ILI
FLU-BHU-SV01225	0.3	Female	Child	1	1	0	0	0	0	0	0	0	0	0	0	1900-01-01	2022-11-21	FLU-BTK-SV2040	Samtse Hospital	2022-11-22	2022-11-28	6	2022-12-01	3	48	Royal Centre for Disease Control	Negative	Negative	Negative	Negative	UND	UND					ILI	ILI
FLU-BHU-SV01226	19	Male	Student	1	1	0	0	0	1	0	0	0	1	0	0	1900-01-01	2022-11-22	FLU-BTE-01157	Trongsa Hospital	2022-11-24	2022-11-28	4	2022-12-01	3	48	Royal Centre for Disease Control	Flu A/H3	Influenza	Positve	Negative	32.76	UND	33.5				ILI	ILI
FLU-BHU-SV01227	3	Male	Child	1	1	0	0	0	0	0	0	0	0	0	0	1900-01-01	2022-11-21	FLU-BTK-SV2041	Samtse Hospital	2022-11-23	2022-11-28	5	2022-12-01	3	48	Royal Centre for Disease Control	Negative	Negative	Negative	Negative	UND	UND					ILI	ILI
FLU-BHU-SV01228	20	Male	Others	1	1	0	1	0	1	0	0	0	0	0	0	1900-01-01	2022-11-19	FLU-BTE-01152	Trongsa Hospital	2022-11-22	2022-11-28	6	2022-12-01	3	48	Royal Centre for Disease Control	Negative	Negative	Negative	Negative	UND	UND					ILI	ILI
FLU-BHU-SV01229	15	Male	Child	1	1	0	1	0	0	0	0	0	0	0	0	1900-01-01	2022-11-21	FLU-BTE-01153	Trongsa Hospital	2022-11-22	2022-11-28	6	2022-12-01	3	48	Royal Centre for Disease Control	Flu A/H3	Influenza	Positve	Negative	30.89	UND	31.29				ILI	ILI
FLU-BHU-SV01230	4	Female	Child	1	1	0	1	0	0	0	0	1	1	0	0	0000-00-00	2022-11-28	FLU-BTG-0989	Gelephu CRRH	2022-11-29	2022-11-29	0	2022-11-30	1	48	Gelephu CRRH	Negative	Negative	Negative	Negative	UND	UND					ILI	ILI
FLU-BHU-SV01231	51	Male	Army	1	1	1	1	0	1	0	0	0	0	0	0	1900-01-01	2022-11-25	ILI-LUN-0094	Lungtenphu Military Hospital	2022-11-30	2022-11-30	0	2022-12-01	1	48	Royal Centre for Disease Control	Negative	Negative	Negative	Negative	UND	UND					ILI	Non sentinel ILI
FLU-BHU-SV01232	24	Male	Others	0	1	0	0	0	1	0	0	1	1	0	0	1900-01-01	1900-01-01	FLU-BTF-01069	Phuentsholing Hospital	2022-11-23	2022-11-23	0	2022-11-29	6	48	Phuentsholing Hospital	Negative	Negative	Negative	Negative	UND	UND					ILI	ILI
FLU-BHU-SV01233	38	Female	Others	0	1	0	1	0	1	0	0	0	1	0	0	1900-01-01	1900-01-01	FLU-BTF-01070	Phuentsholing Hospital	2022-11-23	2022-11-23	0	2022-11-29	6	48	Phuentsholing Hospital	Negative	Negative	Negative	Negative	UND	UND					ILI	ILI
FLU-BHU-SV01234	21	Male	Others	0	1	0	1	0	1	0	0	0	1	0	0	1900-01-01	1900-01-01	FLU-BTF-01071	Phuentsholing Hospital	2022-11-22	2022-11-22	0	2022-11-29	7	48	Phuentsholing Hospital	Negative	Negative	Negative	Negative	UND	UND					ILI	ILI
FLU-BHU-SV01235	25	Female	Others	0	1	0	1	0	1	0	0	0	0	0	0	1900-01-01	1900-01-01	FLU-BTF-01072	Phuentsholing Hospital	2022-11-22	2022-11-22	0	2022-11-29	7	48	Phuentsholing Hospital	Negative	Negative	Negative	Negative	UND	UND					ILI	ILI
FLU-BHU-SV01236	30	Female	Others	0	1	0	1	0	1	0	0	1	1	0	0	1900-01-01	1900-01-01	FLU-BTF-01073	Phuentsholing Hospital	2022-11-21	2022-11-21	0	2022-11-29	8	48	Phuentsholing Hospital	Negative	Negative	Negative	Negative	UND	UND					ILI	ILI
FLU-BHU-SV01237	35	Male	Others	0	1	0	1	0	1	0	0	1	0	0	0	1900-01-01	1900-01-01	FLU-BTF-01074	Phuentsholing Hospital	2022-11-25	2022-11-25	0	2022-11-29	4	48	Phuentsholing Hospital	Negative	Negative	Negative	Negative	UND	UND					ILI	ILI
FLU-BHU-SV01238	56	Male	Others	0	1	0	1	0	1	0	0	1	0	0	0	1900-01-01	1900-01-01	FLU-BTF-01075	Phuentsholing Hospital	2022-11-25	2022-11-25	0	2022-11-29	4	48	Phuentsholing Hospital	Negative	Negative	Negative	Negative	UND	UND					ILI	ILI
FLU-BHU-SV01239	35	Male	Others	0	1	0	1	0	1	0	0	1	1	0	0	1900-01-01	1900-01-01	FLU-BTF-01076	Phuentsholing Hospital	2022-11-25	2022-11-25	0	2022-11-29	4	48	Phuentsholing Hospital	Negative	Negative	Negative	Negative	UND	UND					ILI	ILI
FLU-BHU-SV01240	28	Female	Others	0	1	0	1	0	1	0	0	0	1	0	0	1900-01-01	1900-01-01	FLU-BTF-01077	Phuentsholing Hospital	2022-11-26	2022-11-26	0	2022-11-29	3	48	Phuentsholing Hospital	Negative	Negative	Negative	Negative	UND	UND					ILI	ILI
FLU-BHU-SV01241	33	Female	Others	0	1	0	1	0	0	0	0	0	1	0	0	1900-01-01	1900-01-01	FLU-BTF-01078	Phuentsholing Hospital	2022-11-24	2022-11-24	0	2022-11-29	5	48	Phuentsholing Hospital	Negative	Negative	Negative	Negative	UND	UND					ILI	ILI
FLU-BHU-SV01242	30	Male	Others	0	1	0	1	0	0	0	0	1	1	0	0	1900-01-01	1900-01-01	FLU-BTF-01079	Phuentsholing Hospital	2022-11-24	2022-11-24	0	2022-11-29	5	48	Phuentsholing Hospital	Flu A/H3	Influenza	Positve	Negative	28.1	UND	28.3				ILI	ILI
FLU-BHU-SV01243	59	Male	Others	0	0	0	1	0	0	0	0	1	1	0	0	1900-01-01	1900-01-01	FLU-BTF-01080	Phuentsholing Hospital	2022-11-24	2022-11-24	0	2022-11-29	5	48	Phuentsholing Hospital	Flu A/Not Subtyped	Influenza	Positve	Negative	27.1	UND					ILI	ILI
FLU-BHU-SV01244	33	Female	Others	0	1	0	1	0	1	0	0	0	0	0	0	1900-01-01	1900-01-01	FLU-BTF-01081	Phuentsholing Hospital	2022-11-24	2022-11-24	0	2022-11-29	5	48	Phuentsholing Hospital	Negative	Negative	Negative	Negative	UND	UND					ILI	ILI
FLU-BHU-SV01245	35	Male	Others	0	1	0	1	0	1	0	0	1	1	0	0	1900-01-01	1900-01-01	FLU-BTF-01082	Phuentsholing Hospital	2022-11-25	2022-11-25	0	2022-11-29	4	48	Phuentsholing Hospital	Flu A/H3	Influenza	Positve	Negative	28.5	UND	28.9				ILI	ILI
FLU-BHU-SV01246	81	Female	Others	0	1	0	1	0	1	0	0	0	1	0	0	1900-01-01	1900-01-01	FLU-BTF-01083	Phuentsholing Hospital	2022-11-28	2022-11-28	0	2022-11-29	1	48	Phuentsholing Hospital	Negative	Negative	Negative	Negative	UND	UND					ILI	ILI
FLU-BHU-SV01247	31	Male	Others	0	1	0	1	0	0	0	0	1	0	0	0	1900-01-01	1900-01-01	FLU-01084	Phuentsholing Hospital	2022-11-28	2022-11-28	0	2022-11-29	1	48	Phuentsholing Hospital	Negative	Negative	Negative	Negative	UND	UND					ILI	ILI
FLU-BHU-SV01248	11	Female	Student	1	1	0	1	1	1	0	0	1	0	0	0	1900-01-01	2022-11-22	FLU-BTG-00988	Gelephu CRRH	2022-11-23	2022-11-25	2	2022-11-30	5	48	Gelephu CRRH	Flu A/H3	Influenza	Positve	Negative	22.24	UND	27.1				ILI	ILI
FLU-BHU-SV01249	20	Male	Private	1	1	0	0	0	1	1	0	0	1	0	0	1900-01-01	2022-11-23	FLU-BTJ-SV1124	Samdrup Jongkhar Hospital	2022-11-25	2022-11-26	1	2022-12-02	6	48	Dewathang Hospital	Negative	Negative	Negative	Negative	UND	UND	UND	UND			ILI	ILI
FLU-BHU-SV01250	15	Male	Student	1	1	0	1	1	1	0	0	1	1	0	0	1900-01-01	2022-11-23	FLU-BTJ-SV1124	Samdrup Jongkhar Hospital	2022-11-25	2022-11-26	1	2022-12-02	6	48	Dewathang Hospital	Negative	Negative	Negative	Negative	UND	UND	UND	UND			ILI	ILI
FLU-BHU-SV01251	29	Female	Others	1	1	1	1	0	1	1	1	1	1	1	0	1900-01-01	2022-11-19	FLU-BTJ-SV1124	Samdrup Jongkhar Hospital	2022-11-25	2022-11-26	1	2022-12-02	6	48	Dewathang Hospital	Negative	Negative	Negative	Negative	UND	UND	UND	UND			ILI	ILI
FLU-BHU-SV01252	18	Male	Others	0	1	0	1	0	1	1	0	0	0	0	0	1900-01-01	1900-01-01	FLU-BTJ-SV1124	Samdrup Jongkhar Hospital	2022-11-26	2022-11-29	3	2022-12-02	3	48	Dewathang Hospital	Negative	Negative	Negative	Negative	UND	UND	UND	UND			ILI	ILI
FLU-BHU-SV01253	20	Female	Private	1	1	1	0	1	1	1	0	1	1	0	0	1900-01-01	2022-11-19	FLU-BTJ-SV1124	Samdrup Jongkhar Hospital	2022-11-26	2022-11-29	3	2022-12-02	3	48	Dewathang Hospital	Negative	Negative	Negative	Negative	UND	UND	UND	UND			ILI	ILI
FLU-BHU-SV01254	34	Male	Government Service	1	1	1	1	0	1	0	0	1	1	1	0	1900-01-01	2022-11-19	FLU-BTD-01352	Punakha Hospital	2022-11-21	2022-11-28	7	2022-12-01	3	48	Royal Centre for Disease Control	Flu A/H3	Influenza	Positve	Negative	23.42	UND	24.19				ILI	ILI
FLU-BHU-SV01255	12	Female	Others	0	1	0	1	0	1	0	0	0	0	0	0	1900-01-01	1900-01-01	FLU-BTE-01158	Trongsa Hospital	2022-11-25	2022-12-07	12	2022-12-09	2	49	Royal Centre for Disease Control	Flu A/H3	Influenza	Positve	Negative	23.32	UND	22.9				ILI	ILI
FLU-BHU-SV01256	15	Female	Others	1	1	0	0	0	1	0	0	0	0	0	0	1900-01-01	1900-01-01	FLU-BTE-01159	Trongsa Hospital	2022-12-01	2022-12-07	6	2022-12-09	2	49	Royal Centre for Disease Control	Flu A/H3	Influenza	Positve	Negative	35.7	UND	35.8				ILI	ILI
FLU-BHU-SV01257	16	Male	Others	1	1	0	1	0	1	0	0	0	0	0	0	1900-01-01	1900-01-01	FLU-BTD-01353	Punakha Hospital	2022-11-28	2022-12-07	9	2022-12-09	2	49	Royal Centre for Disease Control	Negative	Negative	Negative	Negative	UND	UND					ILI	ILI
FLU-BHU-SV01258	25	Male	Others	0	1	0	1	0	1	0	0	0	0	0	0	1900-01-01	1900-01-01	FLU-BTD-01354	Punakha Hospital	2022-12-02	2022-12-07	5	2022-12-09	2	49	Royal Centre for Disease Control	Flu B/Victoria	Influenza	Positve	Negative	UND	29.73		27.12			ILI	ILI
FLU-BHU-SV01259	14	Female	Others	0	1	0	1	0	1	0	0	0	0	0	0	1900-01-01	1900-01-01	FLU-BTF-01084	Phuentsholing Hospital	2022-11-28	2022-11-28	0	2022-12-10	12	49	Phuentsholing Hospital	Negative	Negative	Negative	Negative	UND	UND					ILI	ILI
FLU-BHU-SV01260	41	Female	Others	1	0	1	1	0	1	0	1	0	1	1	0	1900-01-01	1900-01-01	FLU-BTF-01085	Phuentsholing Hospital	2022-11-29	2022-11-29	0	2022-12-10	11	49	Phuentsholing Hospital	Negative	Negative	Negative	Negative	UND	UND					ILI	ILI
FLU-BHU-SV01261	27	Male	Others	0	1	0	1	0	0	0	0	0	0	0	0	1900-01-01	1900-01-01	FLU-BTF-01086	Phuentsholing Hospital	2022-12-06	2022-12-06	0	2022-12-10	4	49	Phuentsholing Hospital	Negative	Negative	Negative	Negative	UND	UND					ILI	ILI
FLU-BHU-SV01262	25	Female	Others	0	0	1	0	0	1	0	1	0	0	0	0	1900-01-01	1900-01-01	FLU-BTF01087	Phuentsholing Hospital	2022-12-06	2022-12-06	0	2022-12-10	4	49	Phuentsholing Hospital	Negative	Negative	Negative	Negative	UND	UND					ILI	ILI
FLU-BHU-SV01263	29	Male	Others	1	1	1	1	0	0	0	0	1	0	0	0	1900-01-01	1900-01-01	FLUBTF-01088	Phuentsholing Hospital	2022-12-08	2022-12-08	0	2022-12-10	2	49	Phuentsholing Hospital	Negative	Negative	Negative	Negative	UND	UND					ILI	ILI
FLU-BHU-SV01264	20	Male	Others	1	1	0	1	0	0	0	0	0	1	1	0	1900-01-01	2022-12-01	FLU-BTA-00782	Monggar ERRH	2022-12-03	2022-12-03	0	2022-12-23	20	51	Monggar ERRH	Flu A/H3	Influenza	Positve	Negative	18.17	UND	23.9				ILI	ILI
FLU-BHU-SV01265	27	Female	Others	1	1	0	1	0	1	1	0	0	1	1	0	1900-01-01	2022-12-01	FLU-BTA-00783	Monggar ERRH	2022-12-04	2022-12-05	1	2022-12-23	18	51	Monggar ERRH	Flu A/H3	Influenza	Positve	Negative	16.57	UND	27.6				ILI	ILI
FLU-BHU-SV01266	21	Female	Private	1	1	0	1	0	1	0	0	1	1	0	0	1900-01-01	2022-11-29	FLU-BTG-00990	Gelephu CRRH	2022-11-30	2022-12-01	1	2022-12-10	9	49	Gelephu CRRH	Negative	Negative	Negative	Negative	UND	UND					ILI	ILI
FLU-BHU-SV01267	24	Female	Private	1	1	1	1	0	1	0	0	1	0	0	0	1900-01-01	2022-12-04	FLU-BTG-00991	Gelephu CRRH	2022-12-08	2022-12-10	2	2022-12-10	0	49	Gelephu CRRH	Negative	Negative	Negative	Negative	UND	UND					ILI	ILI
FLU-BHU-SV01268	2	Female	Child	1	0	0	0	0	1	0	0	1	0	0	0	1900-01-01	2022-12-08	FLU-BTG-00992	Gelephu CRRH	2022-12-09	2022-12-09	0	2022-12-10	1	49	Gelephu CRRH	Negative	Negative	Negative	Negative	UND	UND					ILI	ILI
FLU-BHU-SV01269	18	Female	Student	1	1	0	0	0	1	0	0	0	1	0	0	1900-01-01	2022-11-19	FLU-BTI-01425	Tsirang Hospital	2022-11-22	2022-12-01	9	2022-12-10	9	49	Gelephu CRRH	Negative	Negative	Negative	Negative	UND	UND					ILI	ILI
FLU-BHU-SV01270	83	Female	Child	1	1	0	1	0	1	0	0	0	1	0	0	1900-01-01	2022-11-24	FLU-BTI-01426	Tsirang Hospital	2022-11-25	2022-11-28	3	2022-12-10	12	49	Gelephu CRRH	Negative	Negative	Negative	Negative	UND	UND					ILI	ILI
FLU-BHU-SV01271	49	Male	Farmer	1	1	0	1	0	0	0	0	0	0	0	0	1900-01-01	2022-11-28	FLU-BTI-01427	Tsirang Hospital	2022-11-30	2022-12-03	3	2022-12-10	7	49	Gelephu CRRH	Negative	Negative	Negative	Negative	UND	UND					ILI	ILI
FLU-BHU-SV01272	3	Male	Child	1	1	0	0	0	0	0	0	0	0	0	0	1900-01-01	2022-11-27	FLU-BTI-01428	Tsirang Hospital	2022-11-30	2022-12-02	2	2022-12-10	8	49	Gelephu CRRH	Negative	Negative	Negative	Negative	UND	UND					ILI	ILI
FLU-BHU-SV01273	2	Male	Child	1	1	0	0	0	0	0	0	0	0	0	0	1900-01-01	2022-11-30	FLU-BTI-01429	Tsirang Hospital	2022-12-01	2022-12-03	2	2022-12-10	7	49	Gelephu CRRH	Negative	Negative	Negative	Negative	UND	UND					ILI	ILI
FLU-BHU-SV01274	36	Male	Others	1	1	0	1	0	0	0	0	0	1	0	0	1900-01-01	2022-12-01	FLU-BTI-01430	Tsirang Hospital	2022-12-03	2022-12-05	2	2022-12-10	5	49	Gelephu CRRH	Negative	Negative	Negative	Negative	UND	UND					ILI	ILI
FLU-BHU-SV01275	34	Male	Farmer	1	1	0	1	0	0	0	0	0	0	0	0	1900-01-01	2022-12-02	FLU-BTI-01431	Tsirang Hospital	2022-12-03	2022-12-05	2	2022-12-10	5	49	Gelephu CRRH	Negative	Negative	Negative	Negative	UND	UND					ILI	ILI
FLU-BHU-SV01276	3	Female	Others	1	1	0	0	0	0	0	0	0	0	0	0	1900-01-01	1900-01-01	FLU-BTK-SV2042	Samtse Hospital	2022-11-25	2022-12-12	17	2022-12-12	0	50	Royal Centre for Disease Control	Negative	Negative	Negative	Negative	UND	UND					ILI	ILI
FLU-BHU-SV01277	0.9	Female	Others	1	1	0	0	0	0	0	0	0	0	0	0	1900-01-01	1900-01-01	FLU-BTK-SV2043	Samtse Hospital	2022-11-26	2022-12-12	16	2022-12-12	0	50	Royal Centre for Disease Control	Negative	Negative	Negative	Negative	UND	UND					ILI	ILI
FLU-BHU-SV01278	1.6	Female	Others	1	1	0	0	0	0	0	0	0	0	0	0	1900-01-01	1900-01-01	FLU-BTK-SV2044	Samtse Hospital	2022-11-28	2022-12-12	14	2022-12-12	0	50	Royal Centre for Disease Control	Negative	Negative	Negative	Negative	UND	UND					ILI	ILI
FLU-BHU-SV01279	0.8	Male	Others	1	0	0	1	0	0	0	0	0	0	0	0	1900-01-01	1900-01-01	FLU-BTK-SV2045	Samtse Hospital	2022-11-28	2022-12-12	14	2022-12-12	0	50	Royal Centre for Disease Control	SARS-CoV-2	SARS-CoV-2	Negative	Positive	UND	UND			31.17	31.17	ILI	ILI
FLU-BHU-SV01280	28	Female	Others	1	1	0	1	0	1	0	0	0	0	0	0	1900-01-01	1900-01-01	FLU-BTK-SV2046	Samtse Hospital	2022-11-29	2022-12-12	13	2022-12-12	0	50	Royal Centre for Disease Control	Negative	Negative	Negative	Negative	UND	UND					ILI	ILI
FLU-BHU-SV01281	8	Female	Others	1	1	0	0	0	0	0	0	0	0	0	0	1900-01-01	1900-01-01	FLU-BTK-SV2047	Samtse Hospital	2022-11-29	2022-12-12	13	2022-12-12	0	50	Royal Centre for Disease Control	Negative	Negative	Negative	Negative	UND	UND					ILI	ILI
FLU-BHU-SV01282	17	Male	Others	1	1	0	1	0	1	0	0	0	0	0	0	1900-01-01	1900-01-01	FLU-BTK-SV2048	Samtse Hospital	2022-11-30	2022-12-12	12	2022-12-12	0	50	Royal Centre for Disease Control	Negative	Negative	Negative	Negative	UND	UND					ILI	ILI
FLU-BHU-SV01283	0.13	Female	Others	1	1	0	1	0	0	0	0	0	0	0	0	1900-01-01	1900-01-01	FLU-BTK-SV2049	Samtse Hospital	2022-11-30	2022-12-12	12	2022-12-12	0	50	Royal Centre for Disease Control	Negative	Negative	Negative	Negative	UND	UND					ILI	ILI
FLU-BHU-SV01284	4	Male	Others	1	1	0	1	0	0	0	0	0	0	0	0	1900-01-01	1900-01-01	FLU-BTK-SV2050	Samtse Hospital	2022-12-05	2022-12-12	7	2022-12-12	0	50	Royal Centre for Disease Control	Negative	Negative	Negative	Negative	UND	UND					ILI	ILI
FLU-BHU-SV01285	4.8	Male	Others	1	1	0	0	0	0	0	0	0	0	0	0	1900-01-01	1900-01-01	FLU-BTK-SV2051	Samtse Hospital	2022-12-06	2022-12-12	6	2022-12-12	0	50	Royal Centre for Disease Control	Negative	Negative	Negative	Negative	UND	UND					ILI	ILI
FLU-BHU-SV01286	1.4	Female	Others	1	1	0	1	0	0	0	0	0	0	0	0	1900-01-01	1900-01-01	FLU-BTK-SV2052	Samtse Hospital	2022-12-06	2022-12-12	6	2022-12-12	0	50	Royal Centre for Disease Control	Negative	Negative	Negative	Negative	UND	UND					ILI	ILI
FLU-BHU-SV01287	14	Female	Others	1	1	0	1	0	1	0	0	0	0	0	0	1900-01-01	1900-01-01	FLU-BTK-SV2053	Samtse Hospital	2022-12-07	2022-12-12	5	2022-12-12	0	50	Royal Centre for Disease Control	Negative	Negative	Negative	Negative	UND	UND					ILI	ILI
FLU-BHU-SV01288	4.6	Male	Others	1	1	0	0	0	0	0	0	0	0	0	0	1900-01-01	1900-01-01	FLU-BTK-SV2054	Samtse Hospital	2022-12-07	2022-12-12	5	2022-12-12	0	50	Royal Centre for Disease Control	Negative	Negative	Negative	Negative	UND	UND					ILI	ILI
FLU-BHU-SV01289	67	Female	House wife	1	1	1	1	0	1	0	0	0	1	0	0	1900-01-01	1900-01-01	FLU-BTC-01239	Paro Hospital	2022-12-03	2022-12-12	9	2022-12-12	0	50	Royal Centre for Disease Control	Negative	Negative	Negative	Negative	UND	UND					ILI	ILI
FLU-BHU-SV01290	17	Female	Student	1	1	1	1	0	1	0	0	0	1	0	0	1900-01-01	1900-01-01	FLU-BTE-01160	Trongsa Hospital	2022-12-02	2022-12-14	12	2022-12-15	1	50	Royal Centre for Disease Control	Negative	Negative	Negative	Negative	UND	UND					ILI	ILI
FLU-BHU-SV01291	29	Male	Monk	1	1	1	1	0	1	0	0	0	1	0	0	1900-01-01	1900-01-01	FLU-BTE-01161	Trongsa Hospital	2022-12-02	2022-12-14	12	2022-12-15	1	50	Royal Centre for Disease Control	Flu B/Victoria	Influenza	Positve	Negative	UND	29.93		28.16			ILI	ILI
FLU-BHU-SV01292	65	Male	Government Service	1	1	0	0	0	0	0	0	0	1	0	0	1900-01-01	1900-01-01	FLU-BTE-01162	Trongsa Hospital	2022-12-03	2022-12-14	11	2022-12-15	1	50	Royal Centre for Disease Control	Flu A/H3	Influenza	Positve	Negative	29.67	UND	29.03				ILI	ILI
FLU-BHU-SV01293	25	Male	Others	1	1	1	0	0	1	0	0	0	1	0	0	1900-01-01	1900-01-01	FLU-BTE-01163	Trongsa Hospital	2022-12-05	2022-12-14	9	2022-12-15	1	50	Royal Centre for Disease Control	Negative	Negative	Negative	Negative	UND	UND					ILI	ILI
FLU-BHU-SV01294	42	Male	Others	0	1	1	1	0	1	0	0	0	1	0	0	1900-01-01	1900-01-01	FLU-BTE-01164	Trongsa Hospital	2022-12-06	2022-12-14	8	2022-12-15	1	50	Royal Centre for Disease Control	Flu A/H3	Influenza	Positve	Negative	29.41	UND	29.39				ILI	ILI
FLU-BHU-SV01295	1	Female	Others	1	1	0	1	0	0	0	0	0	1	0	0	1900-01-01	1900-01-01	FLU-BTE-01165	Trongsa Hospital	2022-12-06	2022-12-14	8	2022-12-15	1	50	Royal Centre for Disease Control	Flu A/H3	Influenza	Positve	Negative	37.05	UND	34.83				ILI	ILI
FLU-BHU-SV01296	63	Female	Farmer	1	1	0	1	0	1	0	0	0	0	0	0	1900-01-01	1900-01-01	FLU-BTE-01166	Trongsa Hospital	2022-12-07	2022-12-14	7	2022-12-15	1	50	Royal Centre for Disease Control	Negative	Negative	Negative	Negative	UND	UND					ILI	ILI
FLU-BHU-SV01297	23	Male	House wife	1	1	0	1	0	1	0	0	0	0	0	0	1900-01-01	1900-01-01	FLU-BTE-01167	Trongsa Hospital	2022-12-07	2022-12-14	7	2022-12-15	1	50	Royal Centre for Disease Control	Negative	Negative	Negative	Negative	UND	UND					ILI	ILI
FLU-BHU-SV01298	51	Female	Others	0	1	0	1	0	1	0	0	0	1	0	0	1900-01-01	1900-01-01	FLU-BTE-01168	Trongsa Hospital	2022-12-08	2022-12-14	6	2022-12-15	1	50	Royal Centre for Disease Control	Negative	Negative	Negative	Negative	UND	UND					ILI	ILI
FLU-BHU-SV01299	44	Male	Others	1	1	0	1	0	1	0	0	0	0	0	0	1900-01-01	1900-01-01	FLU-BTE-01169	Trongsa Hospital	2022-12-08	2022-12-14	6	2022-12-15	1	50	Royal Centre for Disease Control	Negative	Negative	Negative	Negative	UND	UND					ILI	ILI
FLU-BHU-SV01300	40	Male	Army	1	1	0	0	0	1	0	0	1	1	0	0	1900-01-01	1900-01-01	FLU-BTJ-SV1129	Samdrup Jongkhar Hospital	2022-11-29	2022-12-09	10	2022-12-16	7	50	Dewathang Hospital	Negative	Negative	Negative	Negative	UND	UND	UND	UND			ILI	ILI
FLU-BHU-SV01301	6	Female	Student	1	1	0	0	0	0	0	0	0	0	0	0	1900-01-01	2022-12-03	FLU-BTJ-SV1130	Samdrup Jongkhar Hospital	2022-12-05	2022-12-09	4	2022-12-16	7	50	Dewathang Hospital	Negative	Negative	Negative	Negative	UND	UND	UND	UND			ILI	ILI
FLU-BHU-SV01302	24	Female	House wife	1	1	0	1	0	1	0	0	1	0	0	0	1900-01-01	1900-01-01	FLU-BTJ-SV1131	Samdrup Jongkhar Hospital	2022-12-05	2022-12-09	4	2022-12-16	7	50	Dewathang Hospital	Negative	Negative	Negative	Negative	UND	UND	UND	UND			ILI	ILI
FLU-BHU-SV01303	40	Male	Others	1	1	0	0	0	0	1	0	1	0	0	0	1900-01-01	2022-12-05	FLU-BTJ-SV1132	Samdrup Jongkhar Hospital	2022-12-06	2022-12-09	3	2022-12-16	7	50	Dewathang Hospital	Negative	Negative	Negative	Negative	UND	UND	UND	UND			ILI	ILI
FLU-BHU-SV01304	16	Male	Student	1	1	0	1	0	1	1	0	1	1	1	0	1900-01-01	2022-12-03	FLU-BTJ-SV1133	Samdrup Jongkhar Hospital	2022-12-06	2022-12-09	3	2022-12-16	7	50	Dewathang Hospital	Negative	Negative	Negative	Negative	UND	UND	UND	UND			ILI	ILI
FLU-BHU-SV01305	21	Female	Others	1	1	0	1	0	1	0	0	0	0	0	0	1900-01-01	1900-01-01	FLU-BTC-01240	Paro Hospital	2022-12-14	2022-12-16	2	2022-12-21	5	51	Royal Centre for Disease Control	Flu A/H3	Influenza	Positve	Negative	28.6	UND	32.7				ILI	ILI
FLU-BHU-SV01306	28	Female	Private	1	1	1	1	0	0	0	0	0	0	0	0	1900-01-01	1900-01-01	FLU-BTC-01241	Paro Hospital	2022-12-14	2022-12-16	2	2022-12-21	5	51	Royal Centre for Disease Control	Flu B/Victoria	Influenza	Positve	Negative	UND	18.74		26.13			ILI	ILI
FLU-BHU-SV01307	6	Female	Student	1	1	0	1	0	0	0	0	0	0	0	0	1900-01-01	1900-01-01	FLU-BTC-01242	Paro Hospital	2022-12-14	2022-12-16	2	2022-12-21	5	51	Royal Centre for Disease Control	Flu A/H3	Influenza	Positve	Negative	30.85	UND	34				ILI	ILI
FLU-BHU-SV01308	42	Female	House wife	1	1	0	1	0	0	0	0	0	0	0	0	1900-01-01	1900-01-01	FLU-BTC-01243	Paro Hospital	2022-12-14	2022-12-16	2	2022-12-21	5	51	Royal Centre for Disease Control	Negative	Negative	Negative	Negative	UND	UND					ILI	ILI
FLU-BHU-SV01309	68	Female	Child	1	1	0	1	1	1	0	0	0	1	0	0	1900-01-01	2022-12-13	FLU-BTG-00993	Gelephu CRRH	2022-12-16	2022-12-19	3	2022-12-19	0	51	Gelephu CRRH	Negative	Negative	Negative	Negative	UND	UND					ILI	ILI
FLU-BHU-SV01310	18	Female	Student	0	1	1	1	0	1	0	0	1	1	0	0	1900-01-01	1900-01-01	FLU-BTD-01355	Punakha Hospital	2022-12-02	2022-12-20	18	2022-12-21	1	51	Royal Centre for Disease Control	Negative	Negative	Negative	Negative	UND	UND					ILI	ILI
FLU-BHU-SV01311	20	Male	Student	0	1	1	1	0	0	0	0	1	1	0	0	1900-01-01	1900-01-01	FLU-BTD-01356	Punakha Hospital	2022-12-06	2022-12-20	14	2022-12-21	1	51	Royal Centre for Disease Control	Flu B/Victoria	Influenza	Positve	Negative	UND	30.78		30.8			ILI	ILI
FLU-BHU-SV01312	15	Male	Others	0	1	1	1	0	1	0	0	0	1	0	0	1900-01-01	1900-01-01	FLU-BTD-01357	Punakha Hospital	2022-12-07	2022-12-20	13	2022-12-21	1	51	Royal Centre for Disease Control	Negative	Negative	Negative	Negative	UND	UND					ILI	ILI
FLU-BHU-SV01313	23	Female	Private	0	1	0	1	0	1	0	0	1	1	0	0	1900-01-01	1900-01-01	FLU-BTD-01358	Punakha Hospital	2022-12-09	2022-12-20	11	2022-12-21	1	51	Royal Centre for Disease Control	Negative	Negative	Negative	Negative	UND	UND					ILI	ILI
FLU-BHU-SV01314	30	Male	Private	1	1	0	1	0	0	0	0	0	1	0	0	1900-01-01	1900-01-01	FLU-BTE-01170	Trongsa Hospital	2022-12-12	2022-12-20	8	2022-12-21	1	51	Royal Centre for Disease Control	Negative	Negative	Negative	Negative	UND	UND					ILI	ILI
FLU-BHU-SV01315	16	Male	Others	1	1	0	1	0	1	0	0	0	1	0	0	1900-01-01	1900-01-01	FLU-BTE-01171	Trongsa Hospital	2022-12-12	2022-12-20	8	2022-12-21	1	51	Royal Centre for Disease Control	Negative	Negative	Negative	Negative	UND	UND					ILI	ILI
FLU-BHU-SV01316	27	Male	Others	1	1	0	1	0	1	0	0	1	0	0	0	1900-01-01	1900-01-01	FLU-BTE-01172	Trongsa Hospital	2022-12-13	2022-12-20	7	2022-12-21	1	51	Royal Centre for Disease Control	Negative	Negative	Negative	Negative	UND	UND					ILI	ILI
FLU-BHU-SV01317	26	Male	Others	1	1	0	0	0	1	0	0	0	0	0	0	1900-01-01	1900-01-01	FLU-BTE-01173	Trongsa Hospital	2022-12-13	2022-12-20	7	2022-12-21	1	51	Royal Centre for Disease Control	Negative	Negative	Negative	Negative	UND	UND					ILI	ILI
FLU-BHU-SV01318	37	Male	Others	1	1	0	0	0	0	0	0	0	0	0	0	1900-01-01	1900-01-01	FLU-BTE-01174	Trongsa Hospital	2022-12-14	2022-12-20	6	2022-12-21	1	51	Royal Centre for Disease Control	Negative	Negative	Negative	Negative	UND	UND					ILI	ILI
FLU-BHU-SV01319	25	Female	Others	1	1	0	1	0	1	0	0	0	1	0	0	1900-01-01	1900-01-01	FLU-BTE-01175	Trongsa Hospital	2022-12-14	2022-12-20	6	2022-12-21	1	51	Royal Centre for Disease Control	Flu B/Victoria	Influenza	Positve	Negative	UND	27.95		27.8			ILI	ILI
FLU-BHU-SV01320	5	Male	Others	1	1	0	0	0	0	0	0	0	0	0	0	1900-01-01	1900-01-01	FLU-BTE-01176	Trongsa Hospital	2022-12-15	2022-12-20	5	2022-12-21	1	51	Royal Centre for Disease Control	Flu A/H3	Influenza	Positve	Negative	19.04	UND	21.8				ILI	ILI
FLU-BHU-SV01321	2	Male	Others	1	1	0	0	0	0	0	0	0	0	1	0	1900-01-01	1900-01-01	FLU-BTK-SV2055	Samtse Hospital	2022-12-08	2022-12-20	12	2022-12-21	1	51	Royal Centre for Disease Control	Negative	Negative	Negative	Negative	UND	UND					ILI	ILI
FLU-BHU-SV01322	3.3	Male	Others	1	1	0	0	0	0	0	0	0	0	0	0	1900-01-01	1900-01-01	FLU-BTK-SV2056	Samtse Hospital	2022-12-08	2022-12-20	12	2022-12-21	1	51	Royal Centre for Disease Control	Negative	Negative	Negative	Negative	UND	UND					ILI	ILI
FLU-BHU-SV01323	0.9	Female	Others	1	1	0	0	0	0	0	0	0	0	0	0	1900-01-01	1900-01-01	FLU-BTK-SV2057	Samtse Hospital	2022-12-09	2022-12-20	11	2022-12-21	1	51	Royal Centre for Disease Control	Negative	Negative	Negative	Negative	UND	UND					ILI	ILI
FLU-BHU-SV01324	0.7	Female	Others	1	1	0	0	0	0	0	0	0	0	0	0	1900-01-01	1900-01-01	FLU-BTK-SV2058	Samtse Hospital	2022-12-10	2022-12-20	10	2022-12-21	1	51	Royal Centre for Disease Control	Negative	Negative	Negative	Negative	UND	UND					ILI	ILI
FLU-BHU-SV01325	1	Female	Others	0	1	0	1	0	0	0	0	0	0	0	0	1900-01-01	1900-01-01	FLU-BTK-SV2059	Samtse Hospital	2022-12-12	2022-12-20	8	2022-12-21	1	51	Royal Centre for Disease Control	Negative	Negative	Negative	Negative	UND	UND					ILI	ILI
FLU-BHU-SV01326	0.5	Male	Others	1	1	0	0	0	0	0	0	0	0	0	0	1900-01-01	1900-01-01	FLU-BTK-SV2060	Samtse Hospital	2022-12-12	2022-12-20	8	2022-12-21	1	51	Royal Centre for Disease Control	Negative	Negative	Negative	Negative	UND	UND					ILI	ILI
FLU-BHU-SV01327	2.11	Male	Others	1	1	0	0	0	0	0	0	0	0	0	0	1900-01-01	1900-01-01	FLU-BTK-SV2061	Samtse Hospital	2022-12-14	2022-12-20	6	2022-12-21	1	51	Royal Centre for Disease Control	Negative	Negative	Negative	Negative	UND	UND					ILI	ILI
FLU-BHU-SV01328	34	Female	Farmer	0	1	0	1	0	0	0	0	0	1	0	0	1900-01-01	1900-01-01	FLU-BTD-01359	Punakha Hospital	2022-12-09	2022-12-20	11	2022-12-21	1	51	Royal Centre for Disease Control	Flu B/Victoria	Influenza	Positve	Negative	UND	28.99		27.95			ILI	ILI
FLU-BHU-SV01329	28	Female	Others	1	1	0	1	0	1	0	0	0	0	0	0	1900-01-01	1900-01-01	FLU-BTA-00784	Monggar ERRH	2022-12-13	2022-12-13	0	2022-12-23	10	51	Monggar ERRH	Negative	Negative	Negative	Negative	UND	UND					ILI	ILI
FLU-BHU-SV01330	29	Male	Others	1	1	0	1	0	1	0	0	0	0	0	0	1900-01-01	1900-01-01	FLU-BTA-00785	Monggar ERRH	2022-12-03	2022-12-03	0	2022-12-23	20	51	Monggar ERRH	Flu A/H3	Influenza	Positve	Negative	23.11	UND	28				ILI	ILI
FLU-BHU-SV01331	22	Female	Others	1	1	0	1	0	1	0	0	0	0	0	0	1900-01-01	1900-01-01	FLU-BTA-00786	Monggar ERRH	2022-12-16	2022-12-16	0	2022-12-23	7	51	Monggar ERRH	Negative	Negative	Negative	Negative	UND	UND					ILI	ILI
FLU-BHU-SV01332	36	Female	Others	1	1	0	1	0	0	0	0	0	0	0	0	1900-01-01	1900-01-01	FLU-BTA-00787	Monggar ERRH	2022-12-19	2022-12-19	0	2022-12-23	4	51	Monggar ERRH	Flu A/H3	Influenza	Positve	Negative	20.77	UND	24.1				ILI	ILI
FLU-BHU-SV01333	5	Male	Others	1	1	1	0	0	1	0	0	0	1	0	0	1900-01-01	1900-01-01	FLU-BTF-01089	Phuentsholing Hospital	2022-12-15	2022-12-19	4	2022-12-24	5	51	Phuentsholing Hospital	Negative	Negative	Negative	Negative	UND	UND					ILI	ILI
FLU-BHU-SV01334	24	Male	Others	0	0	0	1	0	1	0	0	0	1	0	0	1900-01-01	1900-01-01	FLU-BTF-01090	Phuentsholing Hospital	2022-12-13	2022-12-19	6	2022-12-24	5	51	Phuentsholing Hospital	Negative	Negative	Negative	Negative	UND	UND					ILI	ILI
FLU-BHU-SV01335	73	Male	Others	1	1	1	0	0	0	0	0	0	0	0	0	1900-01-01	1900-01-01	FLU-BTF-01091	Phuentsholing Hospital	2022-12-12	2022-12-19	7	2022-12-24	5	51	Phuentsholing Hospital	Negative	Negative	Negative	Negative	UND	UND					ILI	ILI
FLU-BHU-SV01336	19	Female	Others	0	1	1	1	0	0	0	0	1	0	0	0	1900-01-01	1900-01-01	FLU-BTF-01092	Phuentsholing Hospital	2022-12-12	2022-12-19	7	2022-12-24	5	51	Phuentsholing Hospital	Negative	Negative	Negative	Negative	UND	UND					ILI	ILI
FLU-BHU-SV01337	32	Female	Others	1	1	0	1	0	0	0	0	0	0	0	0	1900-01-01	1900-01-01	FLU-BTF-01093	Phuentsholing Hospital	2022-12-23	2022-12-23	0	2022-12-24	1	51	Phuentsholing Hospital	Negative	Negative	Negative	Negative	UND	UND					ILI	ILI
FLU-BHU-SV01338	0.08	Male	Others	0	1	0	1	0	0	0	0	0	0	0	0	1900-01-01	1900-01-01	FLU-BTF-01094	Phuentsholing Hospital	2022-12-23	2022-12-23	0	2022-12-24	1	51	Phuentsholing Hospital	Negative	Negative	Negative	Negative	UND	UND					ILI	ILI
FLU-BHU-SV01339	0.08	Female	Others	0	1	1	1	0	0	0	0	0	1	0	0	1900-01-01	1900-01-01	FLU-BTF-01095	Phuentsholing Hospital	2022-12-23	2022-12-23	0	2022-12-24	1	51	Phuentsholing Hospital	Negative	Negative	Negative	Negative	UND	UND					ILI	ILI
FLU-BHU-SV01340	0.08	Female	Others	0	1	0	1	0	1	0	0	0	0	0	0	1900-01-01	1900-01-01	FLU-BTF-01096	Phuentsholing Hospital	2022-12-23	2022-12-23	0	2022-12-24	1	51	Phuentsholing Hospital	Negative	Negative	Negative	Negative	UND	UND					ILI	ILI
FLU-BHU-SV01341	21	Male	Student	0	1	0	1	0	1	0	0	0	1	0	0	2022-12-13	2022-12-10	FLU-BTI-01433	Tsirang Hospital	2022-12-13	2022-12-25	12	2022-12-26	1	52	Gelephu CRRH	Negative	Negative	Negative	Negative	UND	UND	UND	UND			ILI	ILI
FLU-BHU-SV01342	40	Male	Farmer	0	1	0	1	0	1	0	0	0	1	0	0	2022-12-16	2022-12-12	FLU-BTI-01435	Tsirang Hospital	2022-12-16	2022-12-25	9	2022-12-26	1	52	Gelephu CRRH	Negative	Negative	Negative	Negative	UND	UND	UND	UND			ILI	ILI
FLU-BHU-SV01343	30	Female	Farmer	0	1	0	1	0	1	0	0	1	0	0	0	2022-12-20	2022-12-16	FLU-BTI-01436	Tsirang Hospital	2022-12-20	2022-12-25	5	2022-12-26	1	52	Gelephu CRRH	Flu A/H3	Influenza	Positve	Negative	23.7	UND	28.5				ILI	ILI
FLU-BHU-SV01344	30	Female	House wife	0	1	0	1	0	0	0	0	0	1	0	0	2022-12-21	2022-12-17	FLU-BTI-01437	Tsirang Hospital	2022-12-21	2022-12-25	4	2022-12-26	1	52	Gelephu CRRH	Negative	Negative	Negative	Negative	UND	UND	UND	UND			ILI	ILI
FLU-BHU-SV01345	50	Female	Farmer	1	1	0	1	0	0	0	0	0	1	0	0	2022-12-22	2022-12-20	FLU-BTI-01438	Tsirang Hospital	2022-12-22	2022-12-25	3	2022-12-26	1	52	Gelephu CRRH	SARS-CoV-2	SARS-CoV-2	Negative	Positive	UND	UND	UND	UND			ILI	ILI
FLU-BHU-SV01346	45	Male	Farmer	1	1	0	0	0	0	0	0	0	1	0	0	2022-12-06	2022-12-04	FLU-BTI-01432	Tsirang Hospital	2022-12-06	2022-12-25	19	2022-12-26	1	52	Gelephu CRRH	SARS-CoV-2	SARS-CoV-2	Negative	Positive	UND	UND	UND	UND			ILI	ILI
FLU-BHU-SV01347	24	Male	Others	0	1	0	0	0	0	0	0	0	0	0	0	2022-12-14	2022-12-13	FLU-BTI-01434	Tsirang Hospital	2022-12-14	2022-12-25	11	2022-12-26	1	52	Gelephu CRRH	Negative	Negative	Negative	Negative	UND	UND	UND	UND			ILI	ILI
FLU-BHU-SV01348	45	Male	Others	1	1	0	1	0	0	0	0	1	1	0	0	1900-01-01	1900-01-01	FLU-BTC-01244	Paro Hospital	2022-12-22	2022-12-23	1	2022-12-29	6	52	Royal Centre for Disease Control	Negative	Negative	Negative	Negative	UND	UND					ILI	ILI
FLU-BHU-SV01349	8	Female	Others	0	1	0	1	0	0	0	0	0	0	0	0	1900-01-01	1900-01-01	FLU-BTD-01360	Punakha Hospital	2022-12-20	2022-12-26	6	2022-12-29	3	52	Royal Centre for Disease Control	Negative	Negative	Negative	Negative	UND	UND					ILI	ILI
FLU-BHU-SV01350	45	Male	Private	0	1	0	1	0	1	0	0	0	1	0	0	1900-01-01	1900-01-01	FLU-BTD-01361	Punakha Hospital	2022-12-20	2022-12-26	6	2022-12-29	3	52	Royal Centre for Disease Control	Negative	Negative	Negative	Negative	UND	UND					ILI	ILI
FLU-BHU-SV01351	27	Male	Others	1	1	0	1	0	0	0	0	0	0	0	0	1900-01-01	1900-01-01	FLU-BTE-01177	Trongsa Hospital	2022-12-16	2022-12-26	10	2022-12-29	3	52	Royal Centre for Disease Control	Negative	Negative	Negative	Negative	UND	UND					ILI	ILI
FLU-BHU-SV01352	67	Female	Others	1	1	0	1	0	1	0	0	0	1	0	0	1900-01-01	1900-01-01	FLU-BTE-01178	Trongsa Hospital	2022-12-20	2022-12-26	6	2022-12-29	3	52	Royal Centre for Disease Control	Negative	Negative	Negative	Negative	UND	UND					ILI	ILI
FLU-BHU-SV01353	38	Female	Others	1	1	0	1	0	1	0	0	1	1	0	0	1900-01-01	1900-01-01	FLU-BTE-01179	Trongsa Hospital	2022-12-21	2022-12-26	5	2022-12-29	3	52	Royal Centre for Disease Control	SARS-CoV-2	SARS-CoV-2	Negative	Positive	UND	UND			29.46	29.46	ILI	ILI
FLU-BHU-SV01354	55	Female	House wife	0	1	1	1	0	1	0	0	0	0	0	0	1900-01-01	1900-01-01	FLU-BTE-01180	Trongsa Hospital	2022-12-22	2022-12-26	4	2022-12-29	3	52	Royal Centre for Disease Control	SARS-CoV-2	SARS-CoV-2	Negative	Positive	UND	UND			21.07	21.07	ILI	ILI
FLU-BHU-SV01355	1.4	Female	Others	1	1	0	0	0	0	0	0	0	0	0	0	1900-01-01	1900-01-01	FLU-BTK-SV2062	Samtse Hospital	2022-12-15	2022-12-26	11	2022-12-29	3	52	Royal Centre for Disease Control	Negative	Negative	Negative	Negative	UND	UND					ILI	ILI
FLU-BHU-SV01356	3.7	Male	Others	1	1	0	0	0	0	0	0	0	0	0	0	1900-01-01	1900-01-01	FLU-BTK-SV2063	Samtse Hospital	2022-12-16	2022-12-26	10	2022-12-29	3	52	Royal Centre for Disease Control	Negative	Negative	Negative	Negative	UND	UND					ILI	ILI
FLU-BHU-SV01357	2	Female	Others	1	1	0	0	0	0	0	0	0	0	0	0	1900-01-01	1900-01-01	FLU-BTK-SV2064	Samtse Hospital	2022-12-19	2022-12-26	7	2022-12-29	3	52	Royal Centre for Disease Control	Negative	Negative	Negative	Negative	UND	UND					ILI	ILI
FLU-BHU-SV01358	1.1	Male	Others	1	1	0	0	0	0	0	0	0	0	0	0	1900-01-01	1900-01-01	FLU-BTK-SV2065	Samtse Hospital	2022-12-19	2022-12-26	7	2022-12-29	3	52	Royal Centre for Disease Control	Negative	Negative	Negative	Negative	UND	UND					ILI	ILI
FLU-BHU-SV01359	10	Female	Others	1	1	0	0	0	0	0	0	0	0	0	0	1900-01-01	1900-01-01	FLU-BTK-SV2066	Samtse Hospital	2022-12-20	2022-12-26	6	2022-12-29	3	52	Royal Centre for Disease Control	Negative	Negative	Negative	Negative	UND	UND					ILI	ILI
FLU-BHU-SV01360	59	Male	Government Service	1	1	0	0	0	1	0	0	1	1	0	0	1900-01-01	1900-01-01	SARI-GED-0020	Gedu Hospital	2021-12-13	2022-01-03	21	2022-01-06	3	1	Royal Centre for Disease Control	Negative	Negative	Negative	Negative	UND	UND					ILI	Non sentinel ILI
FLU-BHU-SV01361	76	Male	Farmer	1	1	1	0	0	1	0	1	1	1	0	0	1900-01-01	1900-01-01	SARI-GED-0021	Gedu Hospital	2021-12-23	2022-01-03	11	2022-01-06	3	1	Royal Centre for Disease Control	Negative	Negative	Negative	Negative	UND	UND					ILI	Non sentinel ILI
FLU-BHU-SV01362	24	Male	Others	1	1	0	1	0	0	0	0	0	0	0	0	1900-01-01	1900-01-01	SARI-BTB-MW-00194	JDWNRH	2022-01-06	2022-01-11	5	2022-01-11	0	2	Royal Centre for Disease Control	Negative	Negative	Negative	Negative	UND	UND					SARI	SARI
FLU-BHU-SV01363	26	Male	Others	1	1	0	1	0	0	0	0	0	0	0	0	1900-01-01	1900-01-01	SARI-BTB-MW-00195	JDWNRH	2022-01-06	2022-01-11	5	2022-01-11	0	2	Royal Centre for Disease Control	Negative	Negative	Negative	Negative	UND	UND					SARI	SARI
FLU-BHU-SV01364	48	Male	Others	1	1	0	1	0	1	0	0	0	0	0	1	1900-01-01	1900-01-01	SARI-BTB-MW-00196	JDWNRH	2022-01-06	2022-01-11	5	2022-01-12	1	2	Royal Centre for Disease Control	Negative	Negative	Negative	Negative	UND	UND					SARI	SARI
FLU-BHU-SV01365	0.08	Female	Others	0	0	0	1	0	0	0	0	0	0	0	0	1900-01-01	1900-01-01	SARI-BTB-MW-00197	JDWNRH	2022-01-06	2022-01-11	5	2022-01-12	1	2	Royal Centre for Disease Control	Negative	Negative	Negative	Negative	UND	UND					SARI	SARI
FLU-BHU-SV01366	28	Female	Others	0	1	1	1	0	0	0	0	0	0	0	0	1900-01-01	1900-01-01	SARI-BTB-MW-00198	JDWNRH	2022-01-06	2022-01-11	5	2022-01-12	1	2	Royal Centre for Disease Control	Negative	Negative	Negative	Negative	UND	UND					SARI	SARI
FLU-BHU-SV01367	27	Female	Others	1	1	1	1	0	0	0	0	0	0	0	0	1900-01-01	1900-01-01	SARI-BTB-MW-00200	JDWNRH	2022-01-06	2022-01-11	5	2022-01-12	1	2	Royal Centre for Disease Control	Negative	Negative	Negative	Negative	UND	UND					SARI	SARI
FLU-BHU-SV01368	3.7	Female	Others	0	1	1	0	0	0	0	0	0	0	0	0	1900-01-01	1900-01-01	SARI-BTB-PW-00413	JDWNRH	2021-12-30	2022-01-05	6	2022-01-05	0	1	Royal Centre for Disease Control	Negative	Negative	Negative	Negative	UND	UND					SARI	SARI
FLU-BHU-SV01369	0.6	Male	Others	1	1	0	1	0	0	0	0	0	0	0	0	1900-01-01	1900-01-01	SARI-BTC-GW-00169	Paro Hospital	2022-01-04	2022-01-11	7	2022-01-11	0	2	Royal Centre for Disease Control	Negative	Negative	Negative	Negative	UND	UND					SARI	SARI
FLU-BHU-SV01370	63	Male	Farmer	1	1	1	1	0	0	0	0	0	0	0	0	1900-01-01	1900-01-01	SARI-BTB-AICU-0001	JDWNRH	2022-05-06	2022-05-25	19	2022-05-27	2	21	Royal Centre for Disease Control	SARS-CoV-2	SARS-CoV-2	Negative	Positive	UND	UND			30.01	30.01	SARI	SARI
FLU-BHU-SV01371	2	Male	Others	1	1	1	0	1	0	1	0	1	0	0	0	1900-01-01	1900-01-01	SARI-BTB-PW-00420	JDWNRH	2022-04-29	2022-05-25	26	2022-05-27	2	21	Royal Centre for Disease Control	Negative	Negative	Negative	Negative	UND	UND					SARI	SARI
FLU-BHU-SV01372	0.3	Male	Others	1	1	1	0	0	0	0	0	0	0	0	0	1900-01-01	1900-01-01	SARI-BTB-PI-00190	JDWNRH	2022-04-04	2022-05-25	51	2022-05-27	2	21	Royal Centre for Disease Control	Negative	Negative	Negative	Negative	UND	UND					SARI	SARI
FLU-BHU-SV01373	1.1	Male	Others	0	1	1	1	0	0	1	0	0	0	0	0	1900-01-01	1900-01-01	SARI-BTC-GW-0172	Paro Hospital	2022-05-17	2022-05-25	8	2022-05-27	2	21	Royal Centre for Disease Control	Negative	Negative	Negative	Negative	UND	UND					SARI	SARI
FLU-BHU-SV01374	0.7	Female	Others	1	1	0	1	0	0	0	0	0	0	0	0	1900-01-01	1900-01-01	SARI-BTC-GW-0171	Paro Hospital	2022-05-17	2022-05-25	8	2022-05-27	2	21	Royal Centre for Disease Control	Negative	Negative	Negative	Negative	UND	UND					SARI	SARI
FLU-BHU-SV01375	0.5	Female	Others	1	1	0	0	0	0	0	0	0	0	0	0	1900-01-01	1900-01-01	SARI-BTG-PW-0141	Gelephu CRRH	2022-05-23	2022-05-31	8	2022-06-02	2	22	Royal Centre for Disease Control	Negative	Negative	Negative	Negative	UND	UND					SARI	SARI
FLU-BHU-SV01376	30	Female	Others	0	1	0	1	0	0	0	0	0	0	0	0	1900-01-01	1900-01-01	SARI-BTJ-GW-00226	Samdrup Jongkhar Hospital	2022-05-19	2022-05-31	12	2022-06-02	2	22	Royal Centre for Disease Control	Negative	Negative	Negative	Negative	UND	UND					SARI	SARI
FLU-BHU-SV01377	26	Female	Others	1	1	0	0	0	0	0	0	0	0	0	0	1900-01-01	1900-01-01	SARI-BTJ-GW-00227	Samdrup Jongkhar Hospital	2022-05-25	2022-05-31	6	2022-06-02	2	22	Royal Centre for Disease Control	Negative	Negative	Negative	Negative	UND	UND					SARI	SARI
FLU-BHU-SV01378	76	Female	Others	1	0	0	1	0	1	0	0	0	0	0	0	1900-01-01	1900-01-01	SARI-BTJ-GW-00225(1)	Samdrup Jongkhar Hospital	2022-05-13	2022-05-31	18	2022-06-02	2	22	Royal Centre for Disease Control	Negative	Negative	Negative	Negative	UND	UND					SARI	SARI
FLU-BHU-SV01379	65	Male	Farmer	0	1	1	0	0	0	0	0	0	0	0	0	1900-01-01	1900-01-01	SARI-BTE-GW-00449	Trongsa Hospital	2022-05-17	2022-05-31	14	2022-06-02	2	22	Royal Centre for Disease Control	SARS-CoV-2	SARS-CoV-2	Negative	Positive	UND	UND			34.91	34.91	SARI	SARI
FLU-BHU-SV01380	63	Male	Farmer	1	0	0	0	0	1	0	0	1	0	0	0	1900-01-01	1900-01-01	SARI-GED-0024	Gedu Hospital	2022-06-06	2022-06-08	2	2022-06-08	0	23	Royal Centre for Disease Control	Negative	Negative	Negative	Negative	UND	UND					ILI	Non sentinel ILI
FLU-BHU-SV01381	0.6	Male	Others	1	1	0	0	0	0	0	0	0	0	0	0	2022-05-30	1900-01-01	SARI-BTK-GW-00569	Samtse Hospital	2022-06-03	2022-06-07	4	2022-06-08	1	23	Royal Centre for Disease Control	Negative	Negative	Negative	Negative	UND	UND					SARI	SARI
FLU-BHU-SV01382	3.11	Female	Others	1	1	1	1	0	0	0	0	0	0	0	0	1900-01-01	1900-01-01	SARI-BTB-PI-00191	JDWNRH	2022-05-26	2022-06-07	12	2022-06-13	6	24	Royal Centre for Disease Control	Negative	Negative	Negative	Negative	UND	UND					SARI	SARI
FLU-BHU-SV01383	62	Female	Others	1	1	1	0	0	1	0	0	1	0	0	0	1900-01-01	1900-01-01	SARI-GED-0022	Gedu Hospital	2022-05-14	2022-06-03	20	2022-06-13	10	24	Royal Centre for Disease Control	Negative	Negative	Negative	Negative	UND	UND					ILI	Non sentinel ILI
FLU-BHU-SV01384	1	Female	Others	1	1	1	0	0	0	0	0	0	0	0	0	1900-01-01	1900-01-01	SARI-BTK-GW-00568	Samtse Hospital	2022-05-26	2022-06-07	12	2022-06-13	6	24	Royal Centre for Disease Control	Negative	Negative	Negative	Negative	UND	UND					SARI	SARI
FLU-BHU-SV01385	3	Female	Others	1	1	1	1	0	0	1	0	0	0	0	0	1900-01-01	1900-01-01	SARI-BTK-GW-00567	Samtse Hospital	2022-05-26	2022-06-07	12	2022-06-13	6	24	Royal Centre for Disease Control	Negative	Negative	Negative	Negative	UND	UND					SARI	SARI
FLU-BHU-SV01386	40	Male	Others	1	1	1	0	0	0	0	0	0	0	0	0	1900-01-01	1900-01-01	SARI-BTB-AICU-0002	JDWNRH	2022-06-03	2022-06-15	12	2022-06-16	1	24	Royal Centre for Disease Control	Negative	Negative	Negative	Negative	UND	UND					SARI	SARI
FLU-BHU-SV01387	7	Female	Others	1	1	1	1	0	0	0	0	0	0	0	0	1900-01-01	1900-01-01	SARI-BTC-GW-0173	Paro Hospital	2022-06-02	2022-06-13	11	2022-06-16	3	24	Royal Centre for Disease Control	Negative	Negative	Negative	Negative	UND	UND					SARI	SARI
FLU-BHU-SV01388	7	Male	Student	1	1	0	0	0	0	0	0	0	0	0	0	1900-01-01	1900-01-01	SARI-BTC-GW-0174	Paro Hospital	2022-06-03	2022-06-13	10	2022-06-16	3	24	Royal Centre for Disease Control	Negative	Negative	Negative	Negative	UND	UND					SARI	SARI
FLU-BHU-SV01389	43	Male	Others	1	1	1	1	0	1	0	0	0	0	0	0	1900-01-01	2022-06-05	SARI-BTC-GW-0175	Paro Hospital	2022-06-06	2022-06-13	7	2022-06-16	3	24	Royal Centre for Disease Control	Negative	Negative	Negative	Negative	UND	UND					SARI	SARI
FLU-BHU-SV01390	79	Female	Others	1	1	1	1	0	1	0	0	0	0	0	0	1900-01-01	1900-01-01	SARI-BTC-GW-0176	Paro Hospital	2022-06-06	2022-06-13	7	2022-06-16	3	24	Royal Centre for Disease Control	Negative	Negative	Negative	Negative	UND	UND					SARI	SARI
FLU-BHU-SV01391	1.2	Female	Others	1	1	1	1	1	0	0	0	0	0	0	0	1900-01-01	1900-01-01	SARI-BTC-GW-0177	Paro Hospital	2022-06-08	2022-06-15	7	2022-06-16	1	24	Royal Centre for Disease Control	Negative	Negative	Negative	Negative	UND	UND					SARI	SARI
FLU-BHU-SV01392	0.4	Male	Others	1	1	0	1	1	1	1	0	0	0	0	0	1900-01-01	1900-01-01	SARI-BTC-GW-0178	Paro Hospital	2022-06-09	2022-06-15	6	2022-06-16	1	24	Royal Centre for Disease Control	Negative	Negative	Negative	Negative	UND	UND					SARI	SARI
FLU-BHU-SV01393	82	Female	Others	1	1	1	1	0	0	0	0	0	1	0	0	1900-01-01	1900-01-01	SARI-BTE-GW-00464	Trongsa Hospital	2022-05-31	2022-06-16	16	2022-06-17	1	24	Royal Centre for Disease Control	Negative	Negative	Negative	Negative	UND	UND					SARI	SARI
FLU-BHU-SV01394	0.19	Male	Others	1	1	0	0	0	0	1	0	0	0	0	0	1900-01-01	1900-01-01	SARI-BTE-GW-00465	Trongsa Hospital	2022-06-02	2022-06-16	14	2022-06-17	1	24	Royal Centre for Disease Control	Negative	Negative	Negative	Negative	UND	UND					SARI	SARI
FLU-BHU-SV01395	1	Male	Others	1	1	0	0	0	0	0	0	0	0	0	0	1900-01-01	1900-01-01	SARI-BTK-GW-00570	Samtse Hospital	2022-06-05	2022-06-16	11	2022-06-17	1	24	Royal Centre for Disease Control	Negative	Negative	Negative	Negative	UND	UND					SARI	SARI
FLU-BHU-SV01396	43	Female	Others	1	1	1	0	0	0	1	1	1	0	1	0	1900-01-01	1900-01-01	SARI-GED-0025	Gedu Hospital	2022-06-10	2022-06-16	6	2022-06-17	1	24	Royal Centre for Disease Control	Negative	Negative	Negative	Negative	UND	UND					ILI	Non sentinel ILI
FLU-BHU-SV01397	0.08	Female	Child	1	1	1	1	0	0	0	0	0	0	0	0	2022-01-23	2021-11-18	SARI-BTG-PW-0130	Gelephu CRRH	2021-11-25	2021-11-26	1	2021-11-26	0	47	Gelephu CRRH	Negative	Negative	Negative	Negative	UND	UND					SARI	SARI
FLU-BHU-SV01398	1	Male	Child	1	1	1	1	0	1	0	0	1	0	0	0	2022-04-15	2022-02-13	SARI-BTG-PW-0135	Gelephu CRRH	2022-04-15	2022-04-16	1	2022-04-16	0	15	Gelephu CRRH	Negative	Negative	Negative	Negative	UND	UND					SARI	SARI
FLU-BHU-SV01399	0.25	Male	Child	1	1	1	1	0	0	0	0	1	0	0	0	2021-12-07	2021-12-01	SARI-BTG-PW-0131	Gelephu CRRH	2021-12-08	2021-12-10	2	2021-12-10	0	49	Gelephu CRRH	Negative	Negative	Negative	Negative	UND	UND					SARI	SARI
FLU-BHU-SV01400	6	Female	Student	1	1	1	1	0	1	0	0	0	0	0	0	2021-12-10	2021-12-08	SARI-BTG-PW-0132	Gelephu CRRH	2021-12-10	2021-12-13	3	2021-12-13	0	50	Gelephu CRRH	Negative	Negative	Negative	Negative	UND	UND					SARI	SARI
FLU-BHU-SV01401	1	Female	Child	1	1	0	1	0	0	1	0	1	0	0	0	2022-01-21	2022-01-15	SARI-BTG-PW-0133	Gelephu CRRH	2022-01-21	2022-01-24	3	2022-01-24	0	4	Gelephu CRRH	Negative	Negative	Negative	Negative	UND	UND					SARI	SARI
FLU-BHU-SV01402	0.17	Male	Child	1	1	1	1	0	0	0	0	0	0	0	0	2022-03-04	2022-03-03	SARI-BTG-PW-0134	Gelephu CRRH	2022-03-06	2022-03-10	4	2022-03-18	8	11	Gelephu CRRH	Negative	Negative	Negative	Negative	UND	UND					SARI	SARI
FLU-BHU-SV01403	0.67	Male	Child	1	1	0	0	0	0	0	0	0	0	0	0	2022-03-06	2022-01-15	SARI-BTG-PW-0136	Gelephu CRRH	2022-01-18	2022-01-20	2	2022-01-20	0	3	Gelephu CRRH	Negative	Negative	Negative	Negative	UND	UND					SARI	SARI
FLU-BHU-SV01404	0.42	Male	Child	1	1	1	0	0	0	0	0	0	0	0	0	2022-05-06	2022-05-14	SARI-BTG-PW-0137	Gelephu CRRH	2022-05-16	2022-05-16	0	2022-05-18	2	20	Gelephu CRRH	Negative	Negative	Negative	Negative	UND	UND					SARI	SARI
FLU-BHU-SV01405	0.83	Male	Child	1	1	0	0	1	0	0	0	1	0	0	0	2022-05-17	2022-05-17	SARI-BTG-PW-0139	Gelephu CRRH	2022-05-18	2022-06-10	23	2022-06-18	8	24	Gelephu CRRH	Negative	Negative	Negative	Negative	UND	UND					SARI	SARI
FLU-BHU-SV01406	8	Male	Child	1	0	0	1	1	1	1	0	0	1	0	0	2022-05-19	2022-05-19	SARI-BTG-PW-0140	Gelephu CRRH	2022-05-19	2022-05-19	0	2022-05-19	0	20	Gelephu CRRH	Negative	Negative	Negative	Negative	UND	UND					SARI	SARI
FLU-BHU-SV01407	0.58	Male	Child	1	1	1	1	0	0	0	0	1	0	0	0	2022-05-20	2022-05-10	SARI-BTG-PWN-0141	Gelephu CRRH	2022-05-23	2022-05-23	0	2022-06-18	26	24	Gelephu CRRH	Negative	Negative	Negative	Negative	UND	UND					SARI	SARI
FLU-BHU-SV01408	0.25	Male	Child	1	1	1	0	0	0	0	0	0	0	0	0	2022-04-07	2022-04-06	SARI-BTG-PW-0142	Gelephu CRRH	2022-04-07	2022-04-07	0	2022-04-07	0	14	Gelephu CRRH	Negative	Negative	Negative	Negative	UND	UND					SARI	SARI
FLU-BHU-SV01409	2	Male	Child	1	1	1	0	1	0	1	0	1	0	0	0	2022-06-04	1900-01-01	SARI-BTG-PW-0143	Gelephu CRRH	2022-06-04	2022-06-04	0	2022-06-18	14	24	Gelephu CRRH	Negative	Negative	Negative	Negative	UND	UND					SARI	SARI
FLU-BHU-SV01410	1	Male	Child	1	1	1	0	0	0	0	0	0	0	0	0	1900-01-01	2022-06-06	SARI-BTG-PW-0144	Gelephu CRRH	2022-06-09	2022-06-18	9	2022-06-18	0	24	Gelephu CRRH	Negative	Negative	Negative	Negative	UND	UND					SARI	SARI
FLU-BHU-SV01411	52	Female	House wife	1	0	1	0	0	1	0	0	0	0	0	0	2022-06-06	2022-05-29	SARI-BTG-IC-00010	Gelephu CRRH	2022-06-06	2022-06-18	12	2022-06-18	0	24	Gelephu CRRH	Negative	Negative	Negative	Negative	UND	UND					SARI	SARI
FLU-BHU-SV01412	57	Female	House wife	1	0	1	0	0	0	0	0	1	0	0	0	2022-05-12	2022-05-10	SARI-BTG-MW-00211	Gelephu CRRH	2022-05-12	2022-05-20	8	2022-05-20	0	20	Gelephu CRRH	Negative	Negative	Negative	Negative	UND	UND					SARI	SARI
FLU-BHU-SV01413	62	Female	Child	0	1	1	1	0	0	0	0	0	0	0	0	2022-06-14	2022-06-12	SARI-BTG-MW-00212	Gelephu CRRH	2022-06-14	2022-06-18	4	2022-06-18	0	24	Gelephu CRRH	Negative	Negative	Negative	Negative	UND	UND					SARI	SARI
FLU-BHU-SV01414	79	Female	Child	0	0	1	0	0	0	0	0	0	1	0	1	2022-06-14	2022-06-13	SARI-BTG-MW-00213	Gelephu CRRH	2022-06-14	2022-06-18	4	2022-06-18	0	24	Gelephu CRRH	Negative	Negative	Negative	Negative	UND	UND					SARI	SARI
FLU-BHU-SV01415	78	Male	Child	1	1	0	1	0	1	0	1	1	0	0	0	1900-01-01	1900-01-01	SARI-BTC-GW-0179	Paro Hospital	2022-06-16	2022-06-16	0	2022-06-24	8	25	Royal Centre for Disease Control	Negative	Negative	Negative	Negative	UND	UND					SARI	SARI
FLU-BHU-SV01416	1.8	Female	Child	1	1	0	1	0	1	0	1	1	0	0	0	1900-01-01	1900-01-01	SARI-BTC-GW-0180	Paro Hospital	2022-06-16	2022-06-16	0	2022-06-24	8	25	Royal Centre for Disease Control	Negative	Negative	Negative	Negative	UND	UND					SARI	SARI
FLU-BHU-SV01417	27	Male	Others	0	0	0	0	0	0	0	0	0	0	0	0	1900-01-01	1900-01-01	SARI-BTC-GW-0182	Paro Hospital	2022-06-19	2022-06-19	0	2022-06-24	5	25	Royal Centre for Disease Control	Negative	Negative	Negative	Negative	UND	UND					SARI	SARI
FLU-BHU-SV01418	86	Male	Child	1	1	0	1	0	1	0	1	1	0	0	0	1900-01-01	2022-06-12	SARI-BTC-GW-0181	Paro Hospital	2022-06-16	2022-06-16	0	2022-06-24	8	25	Royal Centre for Disease Control	Negative	Negative	Negative	Negative	UND	UND					SARI	SARI
FLU-BHU-SV01419	7	Male	Child	1	1	0	1	0	1	0	1	1	0	0	0	1900-01-01	1900-01-01	SARI-BTC-GW-0183	Paro Hospital	2022-06-15	2022-06-15	0	2022-06-24	9	25	Royal Centre for Disease Control	Negative	Negative	Negative	Negative	UND	UND					SARI	SARI
FLU-BHU-SV01420	64	Female	Child	1	1	0	1	0	1	0	1	1	0	0	0	1900-01-01	2022-06-14	SARI-BTC-GW-0184	Paro Hospital	2022-06-16	2022-06-16	0	2022-06-24	8	25	Royal Centre for Disease Control	Negative	Negative	Negative	Negative	UND	UND					SARI	SARI
FLU-BHU-SV01421	6	Male	Child	1	1	0	1	0	1	0	1	1	0	0	0	1900-01-01	2022-06-12	SARI-BTC-GW-0185	Paro Hospital	2022-06-20	2022-06-20	0	2022-06-24	4	25	Royal Centre for Disease Control	Negative	Negative	Negative	Negative	UND	UND					SARI	SARI
FLU-BHU-SV01422	2.5	Male	Child	1	1	0	1	0	1	0	1	1	0	0	0	1900-01-01	2022-06-17	SARI-BTC-GW-0186	Paro Hospital	2022-06-20	2022-06-20	0	2022-06-24	4	25	Royal Centre for Disease Control	Negative	Negative	Negative	Negative	UND	UND					SARI	SARI
FLU-BHU-SV01423	2	Female	Child	1	1	0	1	0	1	0	1	1	0	0	0	1900-01-01	1900-01-01	SARI-BTC-GW-0187	Paro Hospital	2022-06-22	2022-06-22	0	2022-06-24	2	25	Royal Centre for Disease Control	Negative	Negative	Negative	Negative	UND	UND					SARI	SARI
FLU-BHU-SV01424	5	Female	Child	1	1	0	1	0	1	0	1	1	0	0	0	1900-01-01	2022-06-20	SARI-BTC-GW-0189	Paro Hospital	2022-06-22	2022-06-22	0	2022-06-24	2	25	Royal Centre for Disease Control	Negative	Negative	Negative	Negative	UND	UND					SARI	SARI
FLU-BHU-SV01425	1	Female	Child	1	1	0	1	0	1	0	1	1	0	0	0	1900-01-01	2022-06-12	SARI-BTB-PI-00192	JDWNRH	2022-06-16	2022-06-16	0	2022-06-24	8	25	Royal Centre for Disease Control	Negative	Negative	Negative	Negative	UND	UND					SARI	SARI
FLU-BHU-SV01426	10	Male	Others	1	1	0	0	0	1	0	1	0	0	0	0	1900-01-01	1900-01-01	SARI-BTE-GW-00466	Trongsa Hospital	2022-06-15	2022-06-23	8	2022-06-24	1	25	Royal Centre for Disease Control	Negative	Negative	Negative	Negative	UND	UND					SARI	SARI
FLU-BHU-SV01427	1	Male	Child	1	1	1	0	1	0	1	1	1	0	1	0	1900-01-01	1900-01-01	SARI-BTE-GW-00467	Trongsa Hospital	2022-06-15	2022-06-24	9	2022-06-24	0	25	Royal Centre for Disease Control	Negative	Negative	Negative	Negative	UND	UND					SARI	SARI
FLU-BHU-SV01428	1.2	Female	Others	1	1	1	0	0	1	0	1	1	0	1	0	1900-01-01	1900-01-01	SARI-BTE-GW-00468	Trongsa Hospital	2022-06-15	2022-06-23	8	2022-06-24	1	25	Royal Centre for Disease Control	Negative	Negative	Negative	Negative	UND	UND					SARI	SARI
FLU-BHU-SV01429	0.9	Male	Others	1	1	0	0	0	0	0	0	0	0	0	0	1900-01-01	1900-01-01	SARI-BTC-GW-0190	Paro Hospital	2022-06-23	2022-06-23	0	2022-06-24	1	25	Royal Centre for Disease Control	Negative	Negative	Negative	Negative	UND	UND					SARI	SARI
FLU-BHU-SV01430	3	Female	Others	1	1	1	0	0	0	0	0	0	0	0	0	1900-01-01	1900-01-01	SARI-BTC-GW-0188	Paro Hospital	2022-06-22	2022-06-23	1	2022-06-24	1	25	Royal Centre for Disease Control	Negative	Negative	Negative	Negative	UND	UND					SARI	SARI
FLU-BHU-SV01431	78	Male	Others	1	1	1	0	0	0	0	0	0	0	0	0	1900-01-01	1900-01-01	SARI BTE-GW-00469	Trongsa Hospital	2022-06-22	2022-06-28	6	2022-06-30	2	26	Royal Centre for Disease Control	Negative	Negative	Negative	Negative	UND	UND					SARI	SARI
FLU-BHU-SV01432	4	Female	Others	1	1	0	0	0	0	0	0	0	0	0	0	1900-01-01	1900-01-01	SARI-BTK-GW-00571	Samtse Hospital	2022-06-10	2022-06-28	18	2022-06-30	2	26	Royal Centre for Disease Control	Negative	Negative	Negative	Negative	UND	UND					SARI	SARI
FLU-BHU-SV01433	2	Female	Others	1	1	0	0	0	0	0	0	0	0	0	0	1900-01-01	1900-01-01	SARI-BTK-GW-00572	Samtse Hospital	2022-06-10	2022-06-28	18	2022-06-30	2	26	Royal Centre for Disease Control	Negative	Negative	Negative	Negative	UND	UND					SARI	SARI
FLU-BHU-SV01434	1	Male	Others	1	1	0	1	0	0	0	0	0	0	0	0	1900-01-01	1900-01-01	SARI-BTK-GW-00573	Samtse Hospital	2022-06-11	2022-06-28	17	2022-06-30	2	26	Royal Centre for Disease Control	Negative	Negative	Negative	Negative	UND	UND					SARI	SARI
FLU-BHU-SV01435	1	Male	Others	1	1	0	1	0	0	0	0	0	0	0	0	1900-01-01	1900-01-01	SARI-BTK-GW-00574	Samtse Hospital	2022-06-14	2022-06-28	14	2022-06-30	2	26	Royal Centre for Disease Control	Negative	Negative	Negative	Negative	UND	UND					SARI	SARI
FLU-BHU-SV01436	1	Male	Child	1	1	1	1	0	0	0	0	0	0	0	0	2022-06-02	2022-05-25	SARI-BTG-PW-0147	Gelephu CRRH	2022-06-02	2022-06-06	4	2022-06-29	23	26	Gelephu CRRH	Negative	Negative	Negative	Negative	UND	UND					SARI	SARI
FLU-BHU-SV01437	3	Male	Child	1	1	0	1	0	0	0	0	0	0	0	0	2022-06-20	2022-06-18	SARI-BTG-PW-0145	Gelephu CRRH	2022-06-20	2022-06-23	3	2022-06-29	6	26	Gelephu CRRH	Negative	Negative	Negative	Negative	UND	UND					SARI	SARI
FLU-BHU-SV01438	4	Male	Child	1	1	1	1	0	1	0	0	0	0	0	0	2022-06-25	2022-06-23	SARI-BTG-PW-0146	Gelephu CRRH	2022-06-25	2022-06-27	2	2022-06-29	2	26	Gelephu CRRH	Negative	Negative	Negative	Negative	UND	UND					SARI	SARI
FLU-BHU-SV01439	70	Male	Child	1	1	1	0	0	1	0	0	1	1	0	0	2022-06-21	2022-06-19	SARI-BTG-MW-00215	Gelephu CRRH	2022-06-21	2022-06-24	3	2022-06-29	5	26	Gelephu CRRH	Negative	Negative	Negative	Negative	UND	UND					SARI	SARI
FLU-BHU-SV01440	87	Male	Child	1	1	1	0	0	0	0	0	0	0	0	0	2022-06-21	2022-06-20	SARI-BTG-MW-00214	Gelephu CRRH	2022-06-21	2022-06-24	3	2022-06-29	5	26	Gelephu CRRH	Negative	Negative	Negative	Negative	UND	UND					SARI	SARI
FLU-BHU-SV01441	37	Female	Others	1	1	1	1	0	0	0	0	0	0	0	0	1900-01-01	1900-01-01	SARI-BTB-PW-00194	JDWNRH	2022-06-25	2022-06-28	3	2022-06-30	2	26	Royal Centre for Disease Control	Negative	Negative	Negative	Negative	UND	UND					SARI	SARI
FLU-BHU-SV01442	72	Male	Others	1	1	1	0	0	0	0	0	0	0	0	0	1900-01-01	1900-01-01	SARI-BTB-AICU-0003	JDWNRH	2022-06-29	2022-07-04	5	2022-07-07	3	27	Royal Centre for Disease Control	Negative	Negative	Negative	Negative	UND	UND					SARI	SARI
FLU-BHU-SV01443	73	Female	Others	0	1	1	1	0	0	0	0	0	0	0	0	1900-01-01	1900-01-01	SARI-BTC-GW-00191	Paro Hospital	2022-06-27	2022-07-04	7	2022-07-07	3	27	Royal Centre for Disease Control	Negative	Negative	Negative	Negative	UND	UND					SARI	SARI
FLU-BHU-SV01444	0.11	Male	Others	1	1	1	1	0	0	0	0	0	0	0	0	1900-01-01	1900-01-01	SARI-BTC-GW-0192	Paro Hospital	2022-06-27	2022-07-04	7	2022-07-07	3	27	Royal Centre for Disease Control	Negative	Negative	Negative	Negative	UND	UND					SARI	SARI
FLU-BHU-SV01445	1	Male	Others	1	1	0	0	0	0	0	0	0	0	0	0	1900-01-01	1900-01-01	SARI-BTC-GW-0193	Paro Hospital	2022-06-27	2022-07-04	7	2022-07-07	3	27	Royal Centre for Disease Control	Negative	Negative	Negative	Negative	UND	UND					SARI	SARI
FLU-BHU-SV01446	40	Male	Others	1	1	0	1	0	0	0	0	0	0	0	0	1900-01-01	1900-01-01	SARI-BTC-GW-0194	Paro Hospital	2022-06-27	2022-07-04	7	2022-07-07	3	27	Royal Centre for Disease Control	Negative	Negative	Negative	Negative	UND	UND					SARI	SARI
FLU-BHU-SV01447	0.8	Male	Others	1	1	0	1	0	0	0	0	0	0	0	0	1900-01-01	1900-01-01	SARI-BTC-GW-0195	Paro Hospital	2022-06-29	2022-07-04	5	2022-07-07	3	27	Royal Centre for Disease Control	Negative	Negative	Negative	Negative	UND	UND					SARI	SARI
FLU-BHU-SV01448	3.1	Female	Others	1	1	1	0	0	0	0	0	0	0	0	0	1900-01-01	1900-01-01	SARI-BTC-GW-0196	Paro Hospital	2022-06-29	2022-07-04	5	2022-07-07	3	27	Royal Centre for Disease Control	Negative	Negative	Negative	Negative	UND	UND					SARI	SARI
FLU-BHU-SV01449	1	Male	Others	1	1	0	0	0	0	0	0	0	0	0	0	1900-01-01	1900-01-01	SARI-BTC-GW-0197	Paro Hospital	2022-06-29	2022-07-04	5	2022-07-07	3	27	Royal Centre for Disease Control	Negative	Negative	Negative	Negative	UND	UND					SARI	SARI
FLU-BHU-SV01450	2.5	Male	Others	1	1	0	0	0	0	0	0	0	0	0	0	1900-01-01	1900-01-01	SARI-BTC-GW-0198	Paro Hospital	2022-06-30	2022-07-04	4	2022-07-07	3	27	Royal Centre for Disease Control	Negative	Negative	Negative	Negative	UND	UND					SARI	SARI
FLU-BHU-SV01451	64	Female	Others	1	1	1	1	0	0	0	0	0	0	0	0	1900-01-01	1900-01-01	SARI-BTE-GW-00470	Trongsa Hospital	2022-06-29	2022-07-04	5	2022-07-07	3	27	Royal Centre for Disease Control	Negative	Negative	Negative	Negative	UND	UND					SARI	SARI
FLU-BHU-SV01452	1.3	Male	Others	1	1	1	1	0	0	0	0	0	0	0	0	1900-01-01	1900-01-01	SARI-BTI-GW-00217	Tsirang Hospital	2022-06-02	2022-07-04	32	2022-07-07	3	27	Royal Centre for Disease Control	Negative	Negative	Negative	Negative	UND	UND					SARI	SARI
FLU-BHU-SV01453	0.7	Male	Others	1	1	0	0	0	0	0	0	0	0	0	0	1900-01-01	1900-01-01	SARI-BTK-GW-00575	Samtse Hospital	2022-06-22	2022-07-04	12	2022-07-07	3	27	Royal Centre for Disease Control	Negative	Negative	Negative	Negative	UND	UND					SARI	SARI
FLU-BHU-SV01454	0.8	Male	Others	1	1	0	1	0	0	0	0	0	0	0	0	1900-01-01	1900-01-01	SARI-BTK-GW-00577(2)	Samtse Hospital	2022-06-23	2022-07-04	11	2022-07-07	3	27	Royal Centre for Disease Control	Negative	Negative	Negative	Negative	UND	UND					SARI	SARI
FLU-BHU-SV01455	1.3	Female	Others	1	1	0	1	0	0	0	0	0	0	0	0	1900-01-01	1900-01-01	SARI-BTK-GW-00577(1)	Samtse Hospital	2022-06-28	2022-07-04	6	2022-07-07	3	27	Royal Centre for Disease Control	Negative	Negative	Negative	Negative	UND	UND					SARI	SARI
FLU-BHU-SV01456	2.6	Female	Others	1	1	1	1	0	0	0	0	0	0	0	0	1900-01-01	1900-01-01	SARI-BTK-GW-00579	Samtse Hospital	2022-06-28	2022-07-04	6	2022-07-07	3	27	Royal Centre for Disease Control	Negative	Negative	Negative	Negative	UND	UND					SARI	SARI
FLU-BHU-SV01457	0.1	Male	Others	1	1	1	0	0	0	0	0	0	0	0	0	1900-01-01	1900-01-01	SARI-BTB-PW-00421	JDWNRH	2022-06-29	2022-07-04	5	2022-07-07	3	27	Royal Centre for Disease Control	Negative	Negative	Negative	Negative	UND	UND					SARI	SARI
FLU-BHU-SV01458	0.7	Female	Others	1	1	0	0	1	0	1	0	0	0	0	0	1900-01-01	1900-01-01	SARI-BTB-PW-00422	JDWNRH	2022-06-30	2022-07-04	4	2022-07-07	3	27	Royal Centre for Disease Control	Negative	Negative	Negative	Negative	UND	UND					SARI	SARI
FLU-BHU-SV01459	0.5	Male	Others	1	1	1	0	1	0	1	0	0	0	0	0	1900-01-01	1900-01-01	SARI-BTB-PW-00423	JDWNRH	2022-07-01	2022-07-04	3	2022-07-07	3	27	Royal Centre for Disease Control	Negative	Negative	Negative	Negative	UND	UND					SARI	SARI
FLU-BHU-SV01460	0.5	Male	Others	0	1	0	0	0	0	0	0	0	0	0	0	1900-01-01	1900-01-01	SARI-BTB-PW-00424	JDWNRH	2022-07-01	2022-07-04	3	2022-07-07	3	27	Royal Centre for Disease Control	Negative	Negative	Negative	Negative	UND	UND					SARI	SARI
FLU-BHU-SV01461	0.1	Male	Others	0	1	0	0	0	0	0	0	0	0	0	0	1900-01-01	1900-01-01	SARI-BTB-PW-00425	JDWNRH	2022-06-30	2022-07-04	4	2022-07-07	3	27	Royal Centre for Disease Control	Negative	Negative	Negative	Negative	UND	UND					SARI	SARI
FLU-BHU-SV01462	3	Female	Others	0	1	0	0	0	0	0	0	0	0	0	0	1900-01-01	1900-01-01	SARI-BTB-PW-00426	JDWNRH	2022-07-01	2022-07-04	3	2022-07-07	3	27	Royal Centre for Disease Control	Negative	Negative	Negative	Negative	UND	UND					SARI	SARI
FLU-BHU-SV01463	5	Female	Others	1	1	1	0	0	0	0	0	0	0	0	0	1900-01-01	1900-01-01	SARI-BTB-PW-00427	JDWNRH	2022-06-27	2022-07-04	7	2022-07-07	3	27	Royal Centre for Disease Control	Negative	Negative	Negative	Negative	UND	UND					SARI	SARI
FLU-BHU-SV01464	2.3	Female	Others	1	1	0	1	0	1	1	1	1	1	1	0	1900-01-01	1900-01-01	SARI-BTA-PW-00283	Monggar ERRH	2022-07-05	2022-07-11	6	2022-07-14	3	28	Royal Centre for Disease Control	Negative	Negative	Negative	Negative	UND	UND					SARI	SARI
FLU-BHU-SV01465	1.9	Male	Others	1	1	1	0	0	0	0	0	0	0	0	0	1900-01-01	1900-01-01	SARI-BTC-GW-0199	Paro Hospital	2022-07-02	2022-07-11	9	2022-07-14	3	28	Royal Centre for Disease Control	Negative	Negative	Negative	Negative	UND	UND					SARI	SARI
FLU-BHU-SV01466	1.8	Female	Others	0	1	1	0	0	0	0	0	0	0	0	0	1900-01-01	1900-01-01	SARI-BTC-GW-0200	Paro Hospital	2022-07-02	2022-07-11	9	2022-07-14	3	28	Royal Centre for Disease Control	Negative	Negative	Negative	Negative	UND	UND					SARI	SARI
FLU-BHU-SV01467	3	Male	Others	1	1	1	1	0	0	0	0	0	0	0	0	1900-01-01	1900-01-01	SARI-BTC-GW-0201	Paro Hospital	2022-07-02	2022-07-11	9	2022-07-14	3	28	Royal Centre for Disease Control	Negative	Negative	Negative	Negative	UND	UND					SARI	SARI
FLU-BHU-SV01468	1.2	Male	Others	1	1	1	0	0	0	0	0	0	0	0	0	1900-01-01	1900-01-01	SARI-BTC-GW-0202	Paro Hospital	2022-07-02	2022-07-11	9	2022-07-14	3	28	Royal Centre for Disease Control	Negative	Negative	Negative	Negative	UND	UND					SARI	SARI
FLU-BHU-SV01469	2	Male	Others	1	1	0	1	0	0	0	0	0	0	0	0	1900-01-01	1900-01-01	SARI-BTC-GW-0203	Paro Hospital	2022-07-05	2022-07-11	6	2022-07-14	3	28	Royal Centre for Disease Control	Negative	Negative	Negative	Negative	UND	UND					SARI	SARI
FLU-BHU-SV01470	2.5	Female	Others	1	1	0	1	0	0	0	0	0	0	0	0	1900-01-01	1900-01-01	SARI-BTC-GW-0204	Paro Hospital	2022-07-05	2022-07-11	6	2022-07-14	3	28	Royal Centre for Disease Control	Negative	Negative	Negative	Negative	UND	UND					SARI	SARI
FLU-BHU-SV01471	89	Male	Others	1	1	1	1	0	0	0	0	0	0	0	0	1900-01-01	1900-01-01	SARI-BTE-GW-00471	Trongsa Hospital	2022-07-04	2022-07-11	7	2022-07-14	3	28	Royal Centre for Disease Control	Negative	Negative	Negative	Negative	UND	UND					SARI	SARI
FLU-BHU-SV01472	0.1	Male	Others	1	1	0	0	0	0	0	0	0	0	0	0	1900-01-01	1900-01-01	SARI-BTK-GW-00579(1)	Samtse Hospital	2022-07-02	2022-07-11	9	2022-07-14	3	28	Royal Centre for Disease Control	Negative	Negative	Negative	Negative	UND	UND					SARI	SARI
FLU-BHU-SV01473	3	Female	Others	1	1	0	1	0	0	0	0	0	0	0	0	1900-01-01	1900-01-01	SARI-BTK-GW-00580	Samtse Hospital	2022-07-02	2022-07-11	9	2022-07-14	3	28	Royal Centre for Disease Control	Negative	Negative	Negative	Negative	UND	UND					SARI	SARI
FLU-BHU-SV01474	3	Female	Others	1	1	1	0	0	1	0	0	0	0	1	0	1900-01-01	1900-01-01	SARI-GED-0026	Gedu Hospital	2022-06-26	2022-07-14	18	2022-07-15	1	28	Royal Centre for Disease Control	Negative	Negative	Negative	Negative	UND	UND					ILI	Non sentinel ILI
FLU-BHU-SV01475	24	Male	Others	1	0	0	1	0	0	0	0	0	0	0	0	1900-01-01	1900-01-01	SARI-GED-0027	Gedu Hospital	2022-06-25	2022-07-14	19	2022-07-15	1	28	Royal Centre for Disease Control	Negative	Negative	Negative	Negative	UND	UND					ILI	Non sentinel ILI
FLU-BHU-SV01476	57	Male	Others	1	1	1	0	0	0	0	0	0	0	0	0	1900-01-01	1900-01-01	SARI-GED-0028	Gedu Hospital	2022-07-01	2022-07-14	13	2022-07-15	1	28	Royal Centre for Disease Control	Flu A/Pdm09	Influenza	Positve	Negative	30.36	UND	30.9				ILI	Non sentinel ILI
FLU-BHU-SV01477	65	Female	Others	1	1	1	0	0	0	0	0	0	0	0	0	1900-01-01	1900-01-01	SARI-GED-0057	Gedu Hospital	2022-07-07	2022-07-14	7	2022-07-15	1	28	Royal Centre for Disease Control	Negative	Negative	Negative	Negative	UND	UND					ILI	Non sentinel ILI
FLU-BHU-SV01478	34	Female	Others	1	1	0	1	0	0	0	0	0	0	0	0	1900-01-01	1900-01-01	SARI-GED-0058	Gedu Hospital	2022-07-07	2022-07-14	7	2022-07-15	1	28	Royal Centre for Disease Control	Negative	Negative	Negative	Negative	UND	UND					ILI	Non sentinel ILI
FLU-BHU-SV01479	29	Female	Others	1	1	0	1	0	0	0	0	0	0	0	0	1900-01-01	1900-01-01	SARI-GED-0059	Gedu Hospital	2022-07-10	2022-07-14	4	2022-07-15	1	28	Royal Centre for Disease Control	Negative	Negative	Negative	Negative	UND	UND					ILI	Non sentinel ILI
FLU-BHU-SV01480	34	Male	Others	1	1	0	0	0	0	0	0	0	0	1	0	1900-01-01	1900-01-01	SARI-GED-0060	Gedu Hospital	2022-07-11	2022-07-14	3	2022-07-15	1	28	Royal Centre for Disease Control	Negative	Negative	Negative	Negative	UND	UND					ILI	Non sentinel ILI
FLU-BHU-SV01481	0.1	Female	Others	1	1	1	1	1	0	1	0	0	0	1	0	1900-01-01	1900-01-01	SARI-JDWNRH-01	JDWNRH	2022-07-14	2022-07-20	6	2022-07-21	1	29	Royal Centre for Disease Control	Negative	Negative	Negative	Negative	UND	UND					SARI	SARI
FLU-BHU-SV01482	61	Male	Others	1	1	0	1	0	0	0	0	0	0	0	0	1900-01-01	1900-01-01	SARI-BTK-GW-00582	Samtse Hospital	2022-07-17	2022-07-25	8	2022-07-28	3	30	Royal Centre for Disease Control	Negative	Negative	Negative	Negative	UND	UND					SARI	SARI
FLU-BHU-SV01483	0.33	Male	Child	1	1	1	0	1	0	0	0	0	0	0	0	2022-07-12	2022-07-05	SARI-BTG-PW-0153	Gelephu CRRH	2022-07-12	2022-07-14	2	2022-07-26	12	30	Gelephu CRRH	Negative	Negative	Negative	Negative	UND	UND					SARI	SARI
FLU-BHU-SV01484	1	Female	Child	1	1	1	1	1	0	1	0	1	1	1	0	2022-07-12	2022-06-30	SARI-BTG-PW-0154	Gelephu CRRH	2022-07-12	2022-07-14	2	2022-07-26	12	30	Gelephu CRRH	Negative	Negative	Negative	Negative	UND	UND					SARI	SARI
FLU-BHU-SV01485	70	Female	Child	1	1	1	0	0	0	0	0	0	0	0	0	2022-07-14	1900-01-01	SARI-BTG-MW-00218	Gelephu CRRH	2022-07-14	2022-07-18	4	2022-07-26	8	30	Gelephu CRRH	Negative	Negative	Negative	Negative	UND	UND					SARI	SARI
FLU-BHU-SV01486	0.92	Male	Child	1	1	0	0	0	1	1	0	0	0	0	0	2022-07-20	2022-06-20	SARI-BTG-PW-0155	Gelephu CRRH	2022-07-20	2022-07-22	2	2022-07-26	4	30	Gelephu CRRH	Negative	Negative	Negative	Negative	UND	UND					SARI	SARI
FLU-BHU-SV01487	0.08	Female	Child	1	1	0	1	0	0	0	0	0	0	0	0	2022-07-15	2022-07-20	SARI-BTG-PW-0156	Gelephu CRRH	2022-07-23	2022-07-25	2	2022-07-26	1	30	Gelephu CRRH	Negative	Negative	Negative	Negative	UND	UND					SARI	SARI
FLU-BHU-SV01488	0.17	Female	Child	1	1	0	1	1	0	0	0	0	0	0	0	2022-07-23	2022-07-20	SARI-BTG-PW-0157	Gelephu CRRH	2022-07-23	2022-07-25	2	2022-07-26	1	30	Gelephu CRRH	Negative	Negative	Negative	Negative	UND	UND					SARI	SARI
FLU-BHU-SV01489	64	Female	Child	0	1	1	1	0	1	0	0	0	1	1	0	2022-07-05	1900-01-01	SARI-BTG-MW-00216	Chhuzergang BHU	2022-07-05	2022-07-08	3	2022-07-26	18	30	Gelephu CRRH	Negative	Negative	Negative	Negative	UND	UND					ILI	Non sentinel ILI
FLU-BHU-SV01490	37	Male	House wife	0	0	0	0	0	0	0	0	0	0	0	0	1900-01-01	1900-01-01	SARI-BTG-MW-00217	Gelephu CRRH	2022-07-08	2022-07-11	3	2022-07-26	15	30	Gelephu CRRH	Negative	Negative	Negative	Negative	UND	UND					SARI	SARI
FLU-BHU-SV01491	1	Male	Child	1	1	1	0	0	0	1	0	1	0	0	0	1900-01-01	2022-06-28	SARI-BTG-PW-0148	Gelephu CRRH	2022-06-29	2022-07-01	2	2022-07-26	25	30	Gelephu CRRH	Negative	Negative	Negative	Negative	UND	UND					SARI	SARI
FLU-BHU-SV01492	1	Male	Others	1	1	0	0	0	0	0	0	0	0	0	0	2022-07-04	2022-07-01	SARI-BTG-PW-0149	Gelephu CRRH	2022-07-04	2022-07-08	4	2022-07-26	18	30	Gelephu CRRH	Negative	Negative	Negative	Negative	UND	UND					SARI	SARI
FLU-BHU-SV01493	1	Female	Child	1	1	1	0	0	1	1	0	1	0	0	0	2022-07-05	2022-07-04	SARI-BTG-PW-0150	Gelephu CRRH	2022-07-05	2022-07-08	3	2022-07-26	18	30	Gelephu CRRH	Negative	Negative	Negative	Negative	UND	UND					SARI	SARI
FLU-BHU-SV01494	1	Male	Child	1	0	0	0	1	0	1	0	0	1	0	0	2022-07-11	1900-01-01	SARI-BTG-PW-0151	Gelephu CRRH	2022-07-12	2022-07-15	3	2022-07-26	11	30	Gelephu CRRH	Negative	Negative	Negative	Negative	UND	UND					SARI	SARI
FLU-BHU-SV01495	0.75	Male	Others	1	0	1	0	1	0	1	0	0	1	1	0	2022-07-11	2022-07-08	SARI-BTG-PW-0152	Gelephu CRRH	2022-07-11	2022-07-15	4	2022-07-26	11	30	Gelephu CRRH	Negative	Negative	Negative	Negative	UND	UND					SARI	SARI
FLU-BHU-SV01496	28	Female	Others	1	1	1	1	0	0	0	0	0	0	0	0	1900-01-01	1900-01-01	SARI-BTC-GW-0205	Paro Hospital	2022-07-08	2022-07-26	18	2022-07-28	2	30	Royal Centre for Disease Control	Negative	Negative	Negative	Negative	UND	UND					SARI	SARI
FLU-BHU-SV01497	96	Female	Others	1	1	1	1	0	0	0	0	0	0	0	0	1900-01-01	1900-01-01	SARI-BTC-GW-0206	Paro Hospital	2022-07-10	2022-07-26	16	2022-07-28	2	30	Royal Centre for Disease Control	Negative	Negative	Negative	Negative	UND	UND					SARI	SARI
FLU-BHU-SV01498	83	Female	Others	1	1	1	1	0	0	0	0	0	0	0	0	1900-01-01	1900-01-01	SARI-BTC-GW-0207	Paro Hospital	2022-07-14	2022-07-26	12	2022-07-28	2	30	Royal Centre for Disease Control	Negative	Negative	Negative	Negative	UND	UND					SARI	SARI
FLU-BHU-SV01499	72	Female	Others	1	1	1	0	0	0	0	0	0	0	0	0	1900-01-01	1900-01-01	SARI-BTC-GW-0208	Paro Hospital	2022-07-14	2022-07-26	12	2022-07-28	2	30	Royal Centre for Disease Control	Negative	Negative	Negative	Negative	UND	UND					SARI	SARI
FLU-BHU-SV01500	91	Female	Others	1	1	1	1	0	0	0	0	0	0	0	0	1900-01-01	1900-01-01	SARI-BTC-GW-0209	Paro Hospital	2022-07-21	2022-07-26	5	2022-07-28	2	30	Royal Centre for Disease Control	Negative	Negative	Negative	Negative	UND	UND					SARI	SARI
FLU-BHU-SV01501	91	Female	Others	1	1	1	1	0	0	0	0	0	0	0	0	1900-01-01	1900-01-01	SARI-BTC-GW-0210	Paro Hospital	2022-07-21	2022-07-26	5	2022-07-28	2	30	Royal Centre for Disease Control	Negative	Negative	Negative	Negative	UND	UND					SARI	SARI
FLU-BHU-SV01502	71	Female	Others	1	1	1	1	0	0	0	0	0	0	0	0	1900-01-01	1900-01-01	SARI-BTC-GW-0211	Paro Hospital	2022-07-21	2022-07-26	5	2022-07-28	2	30	Royal Centre for Disease Control	Negative	Negative	Negative	Negative	UND	UND					SARI	SARI
FLU-BHU-SV01503	4	Male	Others	1	1	0	0	0	0	0	0	0	0	0	0	1900-01-01	1900-01-01	SARI-BTC-GW-0212	Paro Hospital	2022-07-25	2022-07-26	1	2022-07-28	2	30	Royal Centre for Disease Control	Negative	Negative	Negative	Negative	UND	UND					SARI	SARI
FLU-BHU-SV01504	15	Male	Others	1	1	0	1	0	0	0	0	0	0	0	0	1900-01-01	1900-01-01	SARI-BTC-GW-0213	Gelephu CRRH	2022-07-25	2022-07-26	1	2022-07-28	2	30	Royal Centre for Disease Control	Negative	Negative	Negative	Negative	UND	UND					SARI	SARI
FLU-BHU-SV01505	18	Male	Others	1	1	0	0	0	0	0	0	0	0	0	0	1900-01-01	1900-01-01	SARI-BTC-GW-0214	Paro Hospital	2022-07-25	2022-07-26	1	2022-07-28	2	30	Royal Centre for Disease Control	Negative	Negative	Negative	Negative	UND	UND					SARI	SARI
FLU-BHU-SV01506	64	Male	Child	1	0	0	1	0	0	0	0	0	0	0	0	2022-07-27	2022-07-21	SARI-BTG-MW-00219	Gelephu CRRH	2022-07-27	2022-08-01	5	2022-08-03	2	31	Gelephu CRRH	Negative	Negative	Negative	Negative	UND	UND					SARI	SARI
FLU-BHU-SV01507	4	Male	Others	1	1	0	1	1	0	1	0	0	0	1	0	2022-07-31	2022-07-27	SARI-BTG-PW-0158	Gelephu CRRH	2022-07-31	2022-08-01	1	2022-08-03	2	31	Gelephu CRRH	Negative	Negative	Negative	Negative	UND	UND					SARI	SARI
FLU-BHU-SV01508	0.7	Male	Others	1	1	0	1	0	0	0	0	0	0	0	0	1900-01-01	1900-01-01	SARI-BTK-GW-00578	Samtse Hospital	2022-07-06	2022-08-02	27	2022-08-04	2	31	Royal Centre for Disease Control	Negative	Negative	Negative	Negative	UND	UND					SARI	SARI
FLU-BHU-SV01509	3.9	Male	Others	1	1	0	1	0	1	0	0	0	0	1	0	1900-01-01	1900-01-01	SARI-BTE-GW-00472	Trongsa Hospital	2022-08-02	2022-08-09	7	2022-08-10	1	32	Royal Centre for Disease Control	Negative	Negative	Negative	Negative	UND	UND					SARI	SARI
FLU-BHU-SV01510	1	Female	Others	1	1	1	1	0	0	0	0	0	0	0	0	1900-01-01	1900-01-01	SARI-BTK-GW-00583	Samtse Hospital	2022-07-27	2022-08-09	13	2022-08-10	1	32	Royal Centre for Disease Control	Negative	Negative	Negative	Negative	UND	UND					SARI	SARI
FLU-BHU-SV01511	1	Male	Others	1	1	0	1	0	0	0	0	0	0	0	0	1900-01-01	1900-01-01	SARI-BTK-GW-00585	Samtse Hospital	2022-07-31	2022-08-09	9	2022-08-10	1	32	Royal Centre for Disease Control	Negative	Negative	Negative	Negative	UND	UND					SARI	SARI
FLU-BHU-SV01512	71	Female	Others	1	1	1	1	0	0	0	0	0	0	0	0	1900-01-01	1900-01-01	SARI-BTK-GW-00584	Samtse Hospital	2022-07-31	2022-08-09	9	2022-08-10	1	32	Royal Centre for Disease Control	Negative	Negative	Negative	Negative	UND	UND					SARI	SARI
FLU-BHU-SV01513	0.8	Male	Others	1	1	1	1	0	0	0	0	0	0	0	0	1900-01-01	1900-01-01	SARI-BTB-PW-00428	JDWNRH	2022-08-07	2022-08-12	5	2022-08-15	3	33	Royal Centre for Disease Control	Negative	Negative	Negative	Negative	UND	UND					SARI	SARI
FLU-BHU-SV01514	4.9	Female	Others	1	1	0	1	0	0	0	0	0	0	0	0	1900-01-01	1900-01-01	SARI-BTK-GW-00586	Samtse Hospital	2022-08-03	2022-08-12	9	2022-08-15	3	33	Royal Centre for Disease Control	Negative	Negative	Negative	Negative	UND	UND					SARI	SARI
FLU-BHU-SV01515	0.6	Female	Others	1	1	0	1	0	0	0	0	0	0	0	0	1900-01-01	1900-01-01	SARI-BTK-GW-00587	Samtse Hospital	2022-08-03	2022-08-12	9	2022-08-15	3	33	Royal Centre for Disease Control	Negative	Negative	Negative	Negative	UND	UND					SARI	SARI
FLU-BHU-SV01516	28	Female	Others	1	1	0	1	0	0	0	0	0	0	0	0	1900-01-01	1900-01-01	SARI-BTK-GW-00588	Samtse Hospital	2022-08-04	2022-08-12	8	2022-08-15	3	33	Royal Centre for Disease Control	Negative	Negative	Negative	Negative	UND	UND					SARI	SARI
FLU-BHU-SV01517	0.4	Male	Others	1	1	0	0	0	0	0	0	0	0	0	0	1900-01-01	1900-01-01	SARI-BTK-GW-00589	Samtse Hospital	2022-08-08	2022-08-12	4	2022-08-15	3	33	Royal Centre for Disease Control	Negative	Negative	Negative	Negative	UND	UND					SARI	SARI
FLU-BHU-SV01518	0.8	Male	Others	1	1	0	1	0	0	0	0	0	0	0	0	1900-01-01	1900-01-01	SARI-BTK-GW-00590	Samtse Hospital	2022-08-08	2022-08-12	4	2022-08-15	3	33	Royal Centre for Disease Control	Negative	Negative	Negative	Negative	UND	UND					SARI	SARI
FLU-BHU-SV01519	0.9	Male	Others	1	1	0	1	0	0	0	0	0	0	0	0	1900-01-01	1900-01-01	SARI-BTK-GW-00591	Samtse Hospital	2022-08-08	2022-08-12	4	2022-08-15	3	33	Royal Centre for Disease Control	Negative	Negative	Negative	Negative	UND	UND					SARI	SARI
FLU-BHU-SV01520	20	Female	Farmer	1	0	0	0	0	0	0	0	0	0	0	0	1900-01-01	1900-01-01	SARI-GED-0061	Gedu Hospital	2022-07-18	2022-08-12	25	2022-08-15	3	33	Royal Centre for Disease Control	Negative	Negative	Negative	Negative	UND	UND					ILI	Non sentinel ILI
FLU-BHU-SV01521	29	Female	Farmer	1	1	0	0	0	0	0	0	0	0	0	0	1900-01-01	1900-01-01	SARI-GED-0062	Samtse Hospital	2022-07-18	2022-08-12	25	2022-08-15	3	33	Royal Centre for Disease Control	Negative	Negative	Negative	Negative	UND	UND					SARI	SARI
FLU-BHU-SV01522	0.17	Male	Child	1	0	1	0	1	0	1	0	0	0	0	0	2022-08-11	2022-08-10	SARI-BTG-PW-0160	Gelephu CRRH	2022-08-11	2022-08-13	2	2022-08-19	6	33	Gelephu CRRH	Negative	Negative	Negative	Negative	UND	UND					SARI	SARI
FLU-BHU-SV01523	1	Female	Child	1	1	1	1	0	0	0	0	1	0	0	0	2022-08-10	2022-08-05	SARI-BTG-PW-0159	Gelephu CRRH	2022-08-10	2022-08-13	3	2022-08-19	6	33	Gelephu CRRH	Negative	Negative	Negative	Negative	UND	UND					SARI	SARI
FLU-BHU-SV01524	2	Male	Child	1	1	1	1	1	1	1	1	1	0	1	0	2022-08-10	2022-08-07	SARI-BTG-PW-0161	Gelephu CRRH	2022-08-10	2022-08-13	3	2022-08-19	6	33	Gelephu CRRH	Negative	Negative	Negative	Negative	UND	UND					SARI	SARI
FLU-BHU-SV01525	3	Female	Child	1	1	1	1	0	0	1	0	1	0	0	0	2022-08-13	2022-08-10	SARI-BTG-PW-0162	Gelephu CRRH	2022-08-13	2022-08-15	2	2022-08-19	4	33	Gelephu CRRH	Negative	Negative	Negative	Negative	UND	UND					SARI	SARI
FLU-BHU-SV01526	1	Male	Child	1	1	1	1	1	0	0	0	0	0	0	0	2022-08-17	2022-08-14	SARI-BTG-PW-0163	Gelephu CRRH	2022-08-17	2022-08-19	2	2022-08-19	0	33	Gelephu CRRH	Negative	Negative	Negative	Negative	UND	UND					SARI	SARI
FLU-BHU-SV01527	58	Male	Farmer	1	1	1	1	0	1	0	0	0	0	0	0	0000-00-00	1900-01-01	SARI-BTG-IC-00012	Gelephu CRRH	2022-08-20	2022-08-21	1	2022-08-23	2	34	Gelephu CRRH	Negative	Negative	Negative	Negative	UND	UND	UND	UND			SARI	SARI
FLU-BHU-SV01528	58	Male	Farmer	1	1	1	1	0	1	0	0	0	0	0	0	2022-08-19	2022-08-18	SARI-BTG-IC-00011	Gelephu CRRH	2022-08-20	2022-08-21	1	2022-08-23	2	34	Gelephu CRRH	Negative	Negative	Negative	Negative	UND	UND	UND	UND			SARI	SARI
FLU-BHU-SV01529	76	Male	Child	1	1	0	0	0	0	0	0	0	0	0	0	1900-01-01	1900-01-01	SARI-BTC-GW-00215	Paro Hospital	2022-08-02	2022-08-02	0	2022-08-25	23	34	Royal Centre for Disease Control	Negative	Negative	Negative	Negative	UND	UND					SARI	SARI
FLU-BHU-SV01530	1	Male	Child	1	1	0	1	0	1	0	0	0	0	0	0	1900-01-01	1900-01-01	SARI-BTC-GW-00217	Paro Hospital	2022-08-11	2022-08-11	0	2022-08-25	14	34	Royal Centre for Disease Control	Negative	Negative	Negative	Negative	UND	UND					SARI	SARI
FLU-BHU-SV01531	76	Female	Child	1	1	0	1	0	1	0	1	0	0	0	0	1900-01-01	1900-01-01	SARI-BTC-GW-00218	Paro Hospital	2022-08-11	2022-08-11	0	2022-08-25	14	34	Royal Centre for Disease Control	Negative	Negative	Negative	Negative	UND	UND					SARI	SARI
FLU-BHU-SV01532	0.4	Male	Others	1	1	0	1	0	1	0	0	1	0	0	0	1900-01-01	1900-01-01	SARI-BTC-GW-00219	Paro Hospital	2022-08-13	2022-08-13	0	2022-08-25	12	34	Royal Centre for Disease Control	Negative	Negative	Negative	Negative	UND	UND					SARI	SARI
FLU-BHU-SV01533	1.5	Male	Others	1	1	0	1	0	1	0	1	1	0	0	0	1900-01-01	1900-01-01	SARI-BTC-GW-00220	Paro Hospital	2022-08-13	2022-08-13	0	2022-08-25	12	34	Royal Centre for Disease Control	Negative	Negative	Negative	Negative	UND	UND					SARI	SARI
FLU-BHU-SV01534	0.1	Female	Child	1	1	0	1	0	1	0	1	1	0	0	0	1900-01-01	1900-01-01	SARI-BTA-ICU-00098	Monggar ERRH	2022-08-04	2022-08-04	0	2022-08-25	21	34	Royal Centre for Disease Control	Negative	Negative	Negative	Negative	UND	UND					SARI	SARI
FLU-BHU-SV01535	2	Male	Child	1	1	0	1	0	1	0	0	1	0	0	0	1900-01-01	1900-01-01	SARI-BTE-GW-0475	Trongsa Hospital	2022-08-18	2022-08-22	4	2022-08-25	3	34	Royal Centre for Disease Control	Negative	Negative	Negative	Negative	UND	UND					SARI	SARI
FLU-BHU-SV01536	65	Male	Child	1	1	0	1	0	1	0	0	1	0	0	0	1900-01-01	1900-01-01	SARI-BTE-GW-00474	Trongsa Hospital	2022-08-16	2022-08-22	6	2022-08-25	3	34	Royal Centre for Disease Control	Negative	Negative	Negative	Negative	UND	UND					SARI	SARI
FLU-BHU-SV01537	40	Male	Others	1	1	0	1	0	1	0	0	1	0	0	0	1900-01-01	1900-01-01	SARI-BTE-GW-00473	Trongsa Hospital	2022-08-16	2022-08-22	6	2022-08-25	3	34	Royal Centre for Disease Control	Negative	Negative	Negative	Negative	UND	UND					SARI	SARI
FLU-BHU-SV01538	2	Male	Child	1	1	0	1	0	1	0	0	1	0	0	0	1900-01-01	1900-01-01	SARI-BTE-GW-00475	Trongsa Hospital	2022-08-18	2022-08-22	4	2022-08-25	3	34	Royal Centre for Disease Control	Negative	Negative	Negative	Negative	UND	UND					SARI	SARI
FLU-BHU-SV01539	1	Male	Child	1	1	0	1	0	0	0	0	1	0	0	0	1900-01-01	1900-01-01	SARI-BTB-PI-00193	JDWNRH	2022-08-22	2022-08-22	0	2022-08-31	9	35	Royal Centre for Disease Control	Negative	Negative	Negative	Negative	UND	UND					SARI	SARI
FLU-BHU-SV01540	0.7	Male	Child	1	1	0	1	0	1	0	0	1	0	0	0	1900-01-01	1900-01-01	SARI-BTB-PI-00194	JDWNRH	2022-08-22	2022-08-22	0	2022-08-31	9	35	Royal Centre for Disease Control	Negative	Negative	Negative	Negative	UND	UND					SARI	SARI
FLU-BHU-SV01541	0.6	Male	Child	1	1	0	1	0	1	0	0	1	0	0	0	1900-01-01	1900-01-01	SARI-BTE-GW-00476	Trongsa Hospital	2022-08-20	2022-08-20	0	2022-08-31	11	35	Royal Centre for Disease Control	Negative	Negative	Negative	Negative	UND	UND					SARI	SARI
FLU-BHU-SV01542	0.7	Male	Child	1	1	0	1	0	1	0	0	1	0	0	0	1900-01-01	1900-01-01	SARI-BTE-GW-00477	Trongsa Hospital	2022-08-20	2022-08-20	0	2022-08-31	11	35	Royal Centre for Disease Control	Negative	Negative	Negative	Negative	UND	UND					SARI	SARI
FLU-BHU-SV01543	0.9	Female	Child	1	1	0	1	0	1	0	0	1	0	0	0	1900-01-01	1900-01-01	SARI-BTK-GW-00592	Trongsa Hospital	2022-08-09	2022-08-09	0	2022-08-31	22	35	Royal Centre for Disease Control	Negative	Negative	Negative	Negative	UND	UND					SARI	SARI
FLU-BHU-SV01544	3	Male	Child	1	1	0	1	0	1	0	0	1	0	0	0	1900-01-01	1900-01-01	SARI-BTK-GW-00593	Samtse Hospital	2022-08-09	2022-08-09	0	2022-08-31	22	35	Royal Centre for Disease Control	Negative	Negative	Negative	Negative	UND	UND					SARI	SARI
FLU-BHU-SV01545	1	Male	Child	1	1	0	1	0	1	0	0	1	0	0	0	1900-01-01	1900-01-01	SARI-BTK-GW-00594	Samtse Hospital	2022-08-15	2022-08-15	0	2022-08-31	16	35	Royal Centre for Disease Control	Negative	Negative	Negative	Negative	UND	UND					SARI	SARI
FLU-BHU-SV01546	7	Male	Child	1	1	0	1	0	1	0	0	1	0	0	0	1900-01-01	1900-01-01	SARI-BTK-GW-00595	Samtse Hospital	2022-08-23	2022-08-23	0	2022-08-31	8	35	Royal Centre for Disease Control	Negative	Negative	Negative	Negative	UND	UND					SARI	SARI
FLU-BHU-SV01547	6	Male	Child	1	1	0	1	0	1	0	0	1	0	0	0	1900-01-01	1900-01-01	SARI-BTK-GW-00596	Samtse Hospital	2022-08-23	2022-08-23	0	2022-08-31	8	35	Royal Centre for Disease Control	Negative	Negative	Negative	Negative	UND	UND					SARI	SARI
FLU-BHU-SV01548	4	Male	Child	1	1	0	1	0	1	0	0	1	0	0	0	1900-01-01	1900-01-01	SARI-BTC-GW-00221	Paro Hospital	2022-08-26	2022-08-26	0	2022-09-06	11	36	Royal Centre for Disease Control	Negative	Negative	Negative	Negative	UND	UND					SARI	SARI
FLU-BHU-SV01549	0.1	Female	Child	1	1	0	1	0	0	0	1	1	0	0	0	1900-01-01	1900-01-01	SARI-BTC-GW-00222	Paro Hospital	2022-08-26	2022-08-26	0	2022-09-06	11	36	Royal Centre for Disease Control	Negative	Negative	Negative	Negative	UND	UND					SARI	SARI
FLU-BHU-SV01550	75	Female	Child	1	1	0	1	0	0	0	1	1	0	0	0	1900-01-01	1900-01-01	SARI-BTC-GW-00223	Paro Hospital	2022-08-30	2022-08-30	0	2022-09-06	7	36	Royal Centre for Disease Control	Negative	Negative	Negative	Negative	UND	UND					SARI	SARI
FLU-BHU-SV01551	0.3	Male	Child	1	1	0	1	0	1	0	0	1	0	0	0	1900-01-01	1900-01-01	SARI-BTB-PW-00429	JDWNRH	2022-08-30	2022-08-30	0	2022-09-06	7	36	Royal Centre for Disease Control	Negative	Negative	Negative	Negative	UND	UND					SARI	SARI
FLU-BHU-SV01552	2.2	Male	Child	1	1	0	1	0	1	0	0	1	0	0	0	1900-01-01	1900-01-01	SARI-BTB-PW-00430	JDWNRH	2022-08-30	2022-08-30	0	2022-09-06	7	36	Royal Centre for Disease Control	Negative	Negative	Negative	Negative	UND	UND					SARI	SARI
FLU-BHU-SV01553	0.4	Male	Child	1	1	0	1	0	1	0	0	1	0	0	0	1900-01-01	1900-01-01	SARI-BTB-PW-00431	JDWNRH	2022-09-01	2022-09-01	0	2022-09-06	5	36	Royal Centre for Disease Control	Negative	Negative	Negative	Negative	UND	UND					SARI	SARI
FLU-BHU-SV01554	0.1	Female	Others	1	1	0	0	0	0	0	0	0	0	0	0	1900-01-01	1900-01-01	SARI-BTA-ICU-00099	Monggar ERRH	2022-08-23	2022-09-05	13	2022-09-06	1	36	Royal Centre for Disease Control	Negative	Negative	Negative	Negative	UND	UND					SARI	SARI
FLU-BHU-SV01555	3	Female	Others	1	1	0	1	0	1	0	0	1	0	0	0	1900-01-01	1900-01-01	SARI-BTA-PW-00285	Monggar ERRH	2022-08-22	2022-09-05	14	2022-09-06	1	36	Royal Centre for Disease Control	Negative	Negative	Negative	Negative	UND	UND					SARI	SARI
FLU-BHU-SV01556	1	Male	Child	1	1	1	1	0	0	0	0	0	0	0	0	0000-00-00	1900-01-01	SARI-BTG-PW-0164	Gelephu CRRH	2022-09-09	2022-09-14	5	2022-09-14	0	37	Gelephu CRRH	Negative	Negative	Negative	Negative	UND	UND	UND	UND			SARI	SARI
FLU-BHU-SV01557	0.08	Male	Child	1	1	1	0	0	0	0	0	0	0	1	0	0000-00-00	1900-01-01	SARI-BTG-PW-0165	Gelephu CRRH	2022-09-09	2022-09-14	5	2022-09-14	0	37	Gelephu CRRH	Negative	Negative	Negative	Negative	UND	UND	UND	UND			SARI	SARI
FLU-BHU-SV01558	3	Male	Child	1	1	1	1	0	0	1	1	1	0	0	0	1900-01-01	1900-01-01	SARI-BTG-PW-0166	Gelephu CRRH	2022-09-09	2022-09-14	5	2022-09-14	0	37	Gelephu CRRH	Negative	Negative	Negative	Negative	UND	UND	UND	UND			SARI	SARI
FLU-BHU-SV01559	1	Male	Child	1	1	1	1	0	0	1	0	0	0	1	0	0000-00-00	1900-01-01	SARI-BTG-PW-0167	Gelephu CRRH	2022-09-09	2022-09-09	0	2022-09-14	5	37	Gelephu CRRH	Negative	Negative	Negative	Negative	UND	UND	UND	UND			SARI	SARI
FLU-BHU-SV01560	4	Female	Child	1	1	0	1	0	0	0	0	0	0	0	0	0000-00-00	1900-01-01	SARI-BTG-PW-0168	Gelephu CRRH	2022-09-10	2022-09-14	4	2022-09-14	0	37	Gelephu CRRH	Negative	Negative	Negative	Negative	UND	UND	UND	UND			SARI	SARI
FLU-BHU-SV01561	5	Male	Child	1	1	1	1	0	0	0	0	0	0	0	0	0000-00-00	1900-01-01	SARI-BTG-PW-0169	Gelephu CRRH	2022-09-10	2022-09-14	4	2022-09-14	0	37	Gelephu CRRH	Negative	Negative	Negative	Negative	UND	UND	UND	UND			SARI	SARI
FLU-BHU-SV01562	1	Male	Child	1	1	0	1	0	0	0	0	0	0	0	0	0000-00-00	1900-01-01	SARI-BTG-PW-0171	Gelephu CRRH	2022-09-13	2022-09-14	1	2022-09-14	0	37	Gelephu CRRH	Negative	Negative	Negative	Negative	UND	UND	UND	UND			SARI	SARI
FLU-BHU-SV01563	0.08	Male	Child	1	1	0	1	0	0	0	0	0	0	0	0	0000-00-00	1900-01-01	SARI-BTG-PW-0172	Gelephu CRRH	2022-09-13	2022-09-14	1	2022-09-14	0	37	Gelephu CRRH	Negative	Negative	Negative	Negative	UND	UND	UND	UND			SARI	SARI
FLU-BHU-SV01564	0.08	Male	Child	1	1	0	1	0	1	0	0	1	0	0	0	2022-09-12	1900-01-01	SARI-BTG-PW-0173	Gelephu CRRH	2022-09-13	2022-09-14	1	2022-09-14	0	37	Gelephu CRRH	Negative	Negative	Negative	Negative	UND	UND	UND	UND			SARI	SARI
FLU-BHU-SV01565	85	Female	Child	1	1	1	1	0	1	0	0	1	1	0	0	0000-00-00	1900-01-01	SARI-BTG-MW-00220	Gelephu CRRH	2022-09-10	2022-09-12	2	2022-09-14	2	37	Gelephu CRRH	Negative	Negative	Negative	Negative	UND	UND	UND	UND			SARI	SARI
FLU-BHU-SV01566	0.6	Female	Child	1	1	1	1	0	0	0	0	0	0	0	0	1900-01-01	1900-01-01	SARI-BTB-PI-00195	JDWNRH	2022-09-10	2022-09-15	5	2022-09-15	0	37	Royal Centre for Disease Control	Negative	Negative	Negative	Negative	UND	UND					SARI	SARI
FLU-BHU-SV01567	4.11	Male	Child	1	1	0	1	0	0	0	0	0	0	0	0	1900-01-01	1900-01-01	SARI-BTB-PI-00196	JDWNRH	2022-09-11	2022-09-15	4	2022-09-15	0	37	Royal Centre for Disease Control	Negative	Negative	Negative	Negative	UND	UND					SARI	SARI
FLU-BHU-SV01568	3	Male	Child	0	1	1	1	0	0	0	0	0	0	0	0	1900-01-01	1900-01-01	SARI-BTB-PI-00197	JDWNRH	2022-09-13	2022-09-15	2	2022-09-15	0	37	Royal Centre for Disease Control	Negative	Negative	Negative	Negative	UND	UND					SARI	SARI
FLU-BHU-SV01569	2.11	Female	Child	1	1	0	1	0	0	0	0	0	0	0	0	1900-01-01	1900-01-01	SARI-BTB-PW-00432	JDWNRH	2022-09-13	2022-09-15	2	2022-09-15	0	37	Royal Centre for Disease Control	Negative	Negative	Negative	Negative	UND	UND					SARI	SARI
FLU-BHU-SV01570	4.7	Female	Child	1	1	1	1	0	0	0	0	0	0	0	0	1900-01-01	1900-01-01	SARI-BTB-PW-00433	JDWNRH	2022-09-13	2022-09-15	2	2022-09-15	0	37	Royal Centre for Disease Control	Negative	Negative	Negative	Negative	UND	UND					SARI	SARI
FLU-BHU-SV01571	10	Male	Others	1	1	1	1	0	0	0	0	0	0	0	0	1900-01-01	1900-01-01	SARI-BTC-GW-00224	Paro Hospital	2022-09-05	2022-09-15	10	2022-09-16	1	37	Royal Centre for Disease Control	Negative	Negative	Negative	Negative	UND	UND					SARI	SARI
FLU-BHU-SV01572	4	Male	Others	1	1	0	1	0	0	0	0	0	0	0	0	1900-01-01	1900-01-01	SARI-BTC-GW-00225	Paro Hospital	2022-09-05	2022-09-15	10	2022-09-16	1	37	Royal Centre for Disease Control	Negative	Negative	Negative	Negative	UND	UND					SARI	SARI
FLU-BHU-SV01573	1.3	Male	Others	1	1	0	0	0	0	0	0	0	0	0	0	1900-01-01	1900-01-01	SARI-BTC-GW-00226	Paro Hospital	2022-09-06	2022-09-15	9	2022-09-16	1	37	Royal Centre for Disease Control	Negative	Negative	Negative	Negative	UND	UND					SARI	SARI
FLU-BHU-SV01574	39	Female	Others	1	1	1	1	0	0	0	0	0	0	0	0	1900-01-01	1900-01-01	SARI-BTC-GW-00227	Paro Hospital	2022-09-06	2022-09-15	9	2022-09-16	1	37	Royal Centre for Disease Control	Negative	Negative	Negative	Negative	UND	UND					SARI	SARI
FLU-BHU-SV01575	15	Female	Others	1	1	0	0	0	0	0	0	0	0	0	0	1900-01-01	1900-01-01	SARI-BTE-GW-00478	Trongsa Hospital	2022-09-08	2022-09-15	7	2022-09-16	1	37	Royal Centre for Disease Control	Negative	Negative	Negative	Negative	UND	UND					SARI	SARI
FLU-BHU-SV01576	47	Male	Others	1	1	0	1	0	0	0	0	0	0	0	0	1900-01-01	1900-01-01	SARI-BTJ-GW-00228	Samdrup Jongkhar Hospital	2022-08-16	2022-09-15	30	2022-09-16	1	37	Royal Centre for Disease Control	Negative	Negative	Negative	Negative	UND	UND					SARI	SARI
FLU-BHU-SV01577	16	Female	Others	1	1	0	1	0	0	0	0	0	0	0	0	1900-01-01	1900-01-01	SARI-BTJ-GW-00229	Samdrup Jongkhar Hospital	2022-08-16	2022-09-15	30	2022-09-16	1	37	Royal Centre for Disease Control	Negative	Negative	Negative	Negative	UND	UND					SARI	SARI
FLU-BHU-SV01578	4	Female	Others	1	1	1	1	0	0	0	0	0	0	0	0	2022-09-09	2022-09-09	SARI-BTJ-GW-00230	Samdrup Jongkhar Hospital	2022-09-10	2022-09-12	2	2022-09-17	5	37	Dewathang Hospital	Negative	Negative	Negative	Negative	UND	UND	UND	UND			SARI	SARI
FLU-BHU-SV01579	42	Male	Government Service	1	1	1	1	0	0	0	0	0	0	0	0	2022-09-11	2022-09-05	SARI-BTJ-GW-00231	Samdrup Jongkhar Hospital	2022-09-12	2022-09-12	0	2022-09-17	5	37	Dewathang Hospital	Negative	Negative	Negative	Negative	UND	UND	UND	UND			SARI	SARI
FLU-BHU-SV01580	62	Female	House wife	1	1	1	1	0	1	0	0	0	0	0	0	2022-09-12	2022-09-05	SARI-BTJ-GW-00232	Samdrup Jongkhar Hospital	2022-09-13	2022-09-15	2	2022-09-17	2	37	Dewathang Hospital	Negative	Negative	Negative	Negative	UND	UND	UND	UND			SARI	SARI
FLU-BHU-SV01581	0.11	Male	Others	1	1	0	1	0	0	0	0	0	0	0	0	1900-01-01	1900-01-01	SARI-BTK-GW-00597	Samtse Hospital	2022-09-08	2022-09-19	11	2022-09-21	2	38	Royal Centre for Disease Control	Negative	Negative	Negative	Negative	UND	UND					SARI	SARI
FLU-BHU-SV01582	0.11	Male	Others	1	1	0	1	0	0	0	0	0	0	0	0	1900-01-01	1900-01-01	SARI-BTK-GW-00598	Samtse Hospital	2022-09-10	2022-09-19	9	2022-09-21	2	38	Royal Centre for Disease Control	Negative	Negative	Negative	Negative	UND	UND					SARI	SARI
FLU-BHU-SV01583	8	Female	Student	1	1	1	1	0	1	0	1	1	1	1	0	2022-09-19	2022-09-17	SARI-BTG-PW-0175	Gelephu CRRH	2022-09-19	2022-09-19	0	2022-09-21	2	38	Gelephu CRRH	Flu A/Pdm09	Influenza	Positve	Negative	24.91	UND	29.89				SARI	SARI
FLU-BHU-SV01584	9	Female	Student	1	1	1	1	0	1	0	0	1	0	0	0	2022-09-16	2022-09-07	SARI-BTG-PW-0174	Gelephu CRRH	2022-09-16	2022-09-16	0	2022-09-21	5	38	Gelephu CRRH	Negative	Negative	Negative	Negative	UND	UND					SARI	SARI
FLU-BHU-SV01585	2	Female	Child	1	1	1	1	1	0	1	0	0	1	1	0	2022-09-20	2022-09-17	SARI-BTG-PW-0176	Gelephu CRRH	2022-09-20	2022-09-20	0	2022-09-21	1	38	Gelephu CRRH	Negative	Negative	Negative	Negative	UND	UND					SARI	SARI
FLU-BHU-SV01586	79	Female	House wife	1	1	1	1	0	1	0	0	0	0	0	0	2022-09-19	2022-09-15	SARI-BTJ-GW-00233	Samdrup Jongkhar Hospital	2022-09-20	2022-09-22	2	2022-09-24	2	38	Dewathang Hospital	Negative	Negative	Negative	Negative	UND	UND	UND				SARI	SARI
FLU-BHU-SV01587	11	Female	Student	1	1	1	1	0	1	0	1	1	0	0	0	0000-00-00	1900-01-01	SARI-BTG-PW-0170	Gelephu CRRH	2022-09-11	2022-09-17	6	2022-09-27	10	39	Gelephu CRRH	Negative	Negative	Negative	Negative	UND	UND					SARI	SARI
FLU-BHU-SV01588	2	Male	Child	1	1	1	1	0	1	1	0	1	0	0	0	0000-00-00	2022-09-21	SARI-BTG-PW-0178	Gelephu CRRH	2022-09-25	2022-09-26	1	2022-09-27	1	39	Gelephu CRRH	Negative	Negative	Negative	Negative	UND	UND					SARI	SARI
FLU-BHU-SV01589	1	Male	Child	1	1	1	1	1	0	1	0	1	0	0	0	1900-01-01	2022-09-18	SARI-BTG-PW-0179	Gelephu CRRH	2022-09-25	2022-09-25	0	2022-09-27	2	39	Gelephu CRRH	Negative	Negative	Negative	Negative	UND	UND					SARI	SARI
FLU-BHU-SV01590	86	Female	Child	0	1	1	1	0	1	0	0	0	1	1	0	0000-00-00	2022-09-14	SARI-BTG-MW-00221	Gelephu CRRH	2022-09-21	2022-09-26	5	2022-09-27	1	39	Gelephu CRRH	Negative	Negative	Negative	Negative	UND	UND					SARI	SARI
FLU-BHU-SV01591	83	Male	Child	0	1	1	1	0	1	1	0	0	1	1	1	2022-09-25	1900-01-01	SARI-BTG-MW-00222	Gelephu CRRH	2022-09-26	2022-09-26	0	2022-09-27	1	39	Gelephu CRRH	Negative	Negative	Negative	Negative	UND	UND					SARI	SARI
FLU-BHU-SV01592	0.08	Male	Child	1	1	1	1	0	0	0	0	1	0	0	0	2022-09-23	1900-01-01	SARI-BTG-PW-00177	Gelephu CRRH	2022-09-23	2022-09-26	3	2022-09-27	1	39	Gelephu CRRH	Negative	Negative	Negative	Negative	UND	UND					SARI	SARI
FLU-BHU-SV01593	0.1	Female	Others	1	1	1	1	1	1	1	1	1	1	0	0	1900-01-01	1900-01-01	SARI-BTA-IC-00100	Monggar ERRH	2022-09-02	2022-09-27	25	2022-09-29	2	39	Royal Centre for Disease Control	Negative	Negative	Negative	Negative	UND	UND					SARI	SARI
FLU-BHU-SV01594	1.3	Male	Others	1	1	0	1	0	0	0	0	0	0	0	0	1900-01-01	1900-01-01	SARI-BTA-PW-00286	Monggar ERRH	2022-09-20	2022-09-27	7	2022-09-27	0	39	Royal Centre for Disease Control	Negative	Negative	Negative	Negative	UND	UND					SARI	SARI
FLU-BHU-SV01595	8	Male	Others	1	1	0	1	0	1	0	0	0	0	0	0	1900-01-01	1900-01-01	SARI-BTK-GW-00599	Samtse Hospital	2022-09-14	2022-09-27	13	2022-09-29	2	39	Royal Centre for Disease Control	Negative	Negative	Negative	Negative	UND	UND					SARI	SARI
FLU-BHU-SV01596	0.9	Male	Others	1	1	0	0	0	0	0	0	0	0	0	0	1900-01-01	1900-01-01	SARI-BTK-GW-00600	Monggar ERRH	2022-09-14	2022-09-27	13	2022-09-29	2	39	Royal Centre for Disease Control	Negative	Negative	Negative	Negative	UND	UND					SARI	SARI
FLU-BHU-SV01597	1	Male	Others	1	1	0	1	0	0	0	0	0	0	0	0	1900-01-01	1900-01-01	SARI-BTK-GW-00601	Samtse Hospital	2022-09-14	2022-09-27	13	2022-09-29	2	39	Royal Centre for Disease Control	Negative	Negative	Negative	Negative	UND	UND					SARI	SARI
FLU-BHU-SV01598	1.1	Male	Others	1	1	1	0	0	0	0	0	0	0	0	0	1900-01-01	1900-01-01	SARI-BTB-PW-00434	JDWNRH	2022-09-17	2022-09-27	10	2022-09-29	2	39	Royal Centre for Disease Control	Negative	Negative	Negative	Negative	UND	UND					SARI	SARI
FLU-BHU-SV01599	1.7	Female	Others	0	1	1	1	0	0	0	0	0	0	0	0	1900-01-01	1900-01-01	SARI-BTB-PW-00435	JDWNRH	2022-09-19	2022-09-27	8	2022-09-29	2	39	Royal Centre for Disease Control	Negative	Negative	Negative	Negative	UND	UND					SARI	SARI
FLU-BHU-SV01600	0.1	Male	Others	1	1	1	1	0	0	0	0	0	0	0	0	1900-01-01	1900-01-01	SARI-BTB-PW-00436	JDWNRH	2022-09-19	2022-09-27	8	2022-09-29	2	39	Royal Centre for Disease Control	Negative	Negative	Negative	Negative	UND	UND					SARI	SARI
FLU-BHU-SV01601	0.1	Male	Others	1	1	1	1	0	0	0	0	0	0	0	0	1900-01-01	1900-01-01	SARI-BTB-PI-00198	JDWNRH	2022-09-19	2022-09-27	8	2022-09-29	2	39	Royal Centre for Disease Control	Negative	Negative	Negative	Negative	UND	UND					SARI	SARI
FLU-BHU-SV01602	3	Female	Others	1	1	1	0	0	0	0	0	0	0	0	0	1900-01-01	1900-01-01	SARI-BTB-PI-00199	JDWNRH	2022-09-21	2022-09-27	6	2022-09-29	2	39	Royal Centre for Disease Control	Negative	Negative	Negative	Negative	UND	UND					SARI	SARI
FLU-BHU-SV01603	0.4	Male	Others	1	1	0	1	0	0	0	0	0	0	0	0	1900-01-01	1900-01-01	SARI-BTB-PI-0001	JDWNRH	2022-09-22	2022-09-22	0	2022-09-29	7	39	Royal Centre for Disease Control	Negative	Negative	Negative	Negative	UND	UND					SARI	SARI
FLU-BHU-SV01604	6	Female	Others	1	1	1	1	0	0	0	0	0	0	0	0	1900-01-01	1900-01-01	SARI-BTB-PI-0002	JDWNRH	2022-09-22	2022-09-22	0	2022-09-29	7	39	Royal Centre for Disease Control	Negative	Negative	Negative	Negative	UND	UND					SARI	SARI
FLU-BHU-SV01605	8.4	Female	Student	1	1	1	1	0	1	0	0	0	0	0	0	1900-01-01	1900-01-01	SARI-BTB-PW-00437	JDWNRH	2022-09-24	2022-09-29	5	2022-09-29	0	39	Royal Centre for Disease Control	Negative	Negative	Negative	Negative	UND	UND					SARI	SARI
FLU-BHU-SV01606	0.9	Female	Others	1	1	1	1	0	1	0	0	0	0	0	0	1900-01-01	1900-01-01	SARI-BTB-PW-00438	JDWNRH	2022-09-27	2022-09-29	2	2022-09-29	0	39	Royal Centre for Disease Control	Negative	Negative	Negative	Negative	UND	UND					SARI	SARI
FLU-BHU-SV01607	1.1	Male	Others	1	1	1	1	0	0	0	0	0	0	0	0	1900-01-01	1900-01-01	SARI-BTB-PW-00439	JDWNRH	2022-09-27	2022-09-29	2	2022-09-29	0	39	Royal Centre for Disease Control	Negative	Negative	Negative	Negative	UND	UND					SARI	SARI
FLU-BHU-SV01608	88	Male	Others	1	1	1	1	0	1	0	0	1	1	0	0	1900-01-01	1900-01-01	SARI-BTA-IC-00101	JDWNRH	2022-08-30	2022-09-29	30	2022-09-29	0	39	Royal Centre for Disease Control	Negative	Negative	Negative	Negative	UND	UND					SARI	SARI
FLU-BHU-SV01609	1	Female	Child	1	1	1	0	0	0	0	0	0	0	0	0	2022-09-29	2022-09-24	SARI-BTG-PW-0180	Gelephu CRRH	2022-09-29	2022-10-04	5	2022-10-06	2	40	Gelephu CRRH	Negative	Negative	Negative	Negative	UND	UND					SARI	SARI
FLU-BHU-SV01610	1	Female	Child	1	1	1	1	0	0	0	0	0	0	0	0	2022-09-30	2022-09-23	SARI-BTG-PW-0181	Gelephu CRRH	2022-10-01	2022-10-04	3	2022-10-06	2	40	Gelephu CRRH	Negative	Negative	Negative	Negative	UND	UND					SARI	SARI
FLU-BHU-SV01611	1	Male	Child	1	1	1	1	0	1	0	0	1	0	0	0	2022-09-28	2022-09-25	SARI-BTG-PW-0182	Gelephu CRRH	2022-09-28	2022-10-03	5	2022-10-06	3	40	Gelephu CRRH	Negative	Negative	Negative	Negative	UND	UND					SARI	SARI
FLU-BHU-SV01612	1	Male	Child	1	1	1	1	1	0	1	0	0	1	0	0	2022-10-03	2022-09-26	SARI-BTG-PW-0183	Gelephu CRRH	2022-10-03	2022-10-04	1	2022-10-06	2	40	Gelephu CRRH	Negative	Negative	Negative	Negative	UND	UND					SARI	SARI
FLU-BHU-SV01613	10	Male	Child	1	1	1	0	0	0	0	0	0	1	1	0	2022-10-04	2022-10-04	SARI-BTG-PW-0184	Gelephu CRRH	2022-10-05	2022-10-06	1	2022-10-06	0	40	Gelephu CRRH	Negative	Negative	Negative	Negative	UND	UND					SARI	SARI
FLU-BHU-SV01614	13	Male	Student	1	1	0	1	0	1	0	0	0	0	0	0	1900-01-01	1900-01-01	SARI-BTE-GW-00479	Trongsa Hospital	2022-09-27	2022-10-03	6	2022-10-07	4	40	Royal Centre for Disease Control	Negative	Negative	Negative	Negative	UND	UND					SARI	SARI
FLU-BHU-SV01615	1.6	Female	Others	1	1	0	1	0	1	0	0	0	0	0	0	1900-01-01	1900-01-01	SARI-BTD-GW-00307	Punakha Hospital	2022-09-28	2022-10-03	5	2022-10-07	4	40	Royal Centre for Disease Control	Negative	Negative	Negative	Negative	UND	UND					SARI	SARI
FLU-BHU-SV01616	18	Male	Others	1	1	0	0	0	0	0	0	0	0	0	0	1900-01-01	1900-01-01	SARI-BTC-GW-00228	Paro Hospital	2022-09-17	2022-10-10	23	2022-10-12	2	41	Royal Centre for Disease Control	Negative	Negative	Negative	Negative	UND	UND					SARI	SARI
FLU-BHU-SV01617	5	Male	Others	1	1	0	0	0	0	0	0	0	0	0	0	1900-01-01	1900-01-01	SARI-BTC-GW-00229	Paro Hospital	2022-09-17	2022-10-10	23	2022-10-12	2	41	Royal Centre for Disease Control	Flu A/H3	Influenza	Positve	Negative	34.61	UND	24.07				SARI	SARI
FLU-BHU-SV01618	1.6	Male	Others	1	1	1	0	0	0	0	0	0	0	0	0	1900-01-01	1900-01-01	SARI-BTC-GW-00230	Paro Hospital	2022-10-01	2022-10-10	9	2022-10-12	2	41	Royal Centre for Disease Control	Negative	Negative	Negative	Negative	UND	UND					SARI	SARI
FLU-BHU-SV01619	0.5	Male	Others	1	1	0	0	0	0	0	0	0	0	0	0	1900-01-01	1900-01-01	SARI-BTC-GW-00231	Paro Hospital	2022-10-01	2022-10-10	9	2022-10-12	2	41	Royal Centre for Disease Control	Negative	Negative	Negative	Negative	UND	UND					SARI	SARI
FLU-BHU-SV01620	1.4	Male	Others	1	1	1	0	0	0	0	0	0	0	0	0	1900-01-01	1900-01-01	SARI-BTC-GW-00232	Paro Hospital	2022-10-01	2022-10-10	9	2022-10-12	2	41	Royal Centre for Disease Control	Negative	Negative	Negative	Negative	UND	UND					SARI	SARI
FLU-BHU-SV01621	1.9	Female	Others	0	1	0	0	0	0	0	0	0	0	0	0	1900-01-01	1900-01-01	SARI-BTC-GW-00233	Paro Hospital	2022-10-01	2022-10-10	9	2022-10-12	2	41	Royal Centre for Disease Control	Negative	Negative	Negative	Negative	UND	UND					SARI	SARI
FLU-BHU-SV01622	0.7	Male	Others	0	1	0	0	0	0	0	0	0	0	0	0	1900-01-01	1900-01-01	SARI-BTC-GW-00234	Paro Hospital	2022-10-01	2022-10-10	9	2022-10-12	2	41	Royal Centre for Disease Control	Negative	Negative	Negative	Negative	UND	UND					SARI	SARI
FLU-BHU-SV01623	1.5	Male	Others	1	1	0	1	0	0	0	0	0	0	0	0	1900-01-01	1900-01-01	SARI-BTC-GW-00235	Paro Hospital	2022-10-03	2022-10-10	7	2022-10-12	2	41	Royal Centre for Disease Control	Negative	Negative	Negative	Negative	UND	UND					SARI	SARI
FLU-BHU-SV01624	2.2	Male	Others	1	1	0	1	0	0	0	0	0	0	0	0	1900-01-01	1900-01-01	SARI-BTC-GW-00236	Paro Hospital	2022-10-03	2022-10-10	7	2022-10-12	2	41	Royal Centre for Disease Control	Negative	Negative	Negative	Negative	UND	UND					SARI	SARI
FLU-BHU-SV01625	32	Female	Others	1	1	0	1	0	0	0	0	0	0	0	0	1900-01-01	1900-01-01	SARI-BTI-GW-00218	Tsirang Hospital	2022-10-01	2022-10-10	9	2022-10-12	2	41	Royal Centre for Disease Control	Negative	Negative	Negative	Negative	UND	UND					SARI	SARI
FLU-BHU-SV01626	5	Male	Others	1	1	0	1	0	0	0	0	0	0	0	0	1900-01-01	1900-01-01	SARI-BTK-GW-00602	Samtse Hospital	2022-09-19	2022-10-10	21	2022-10-12	2	41	Royal Centre for Disease Control	Negative	Negative	Negative	Negative	UND	UND					SARI	SARI
FLU-BHU-SV01627	3	Female	Others	1	1	0	1	0	0	0	0	0	0	0	0	1900-01-01	1900-01-01	SARI-BTK-GW-00603	Samtse Hospital	2022-09-21	2022-10-10	19	2022-10-12	2	41	Royal Centre for Disease Control	Negative	Negative	Negative	Negative	UND	UND					SARI	SARI
FLU-BHU-SV01628	1.5	Female	Others	1	1	0	1	0	0	0	0	0	0	0	0	1900-01-01	1900-01-01	SARI-BTK-GW-00604	Samtse Hospital	2022-09-27	2022-10-10	13	2022-10-12	2	41	Royal Centre for Disease Control	Negative	Negative	Negative	Negative	UND	UND					SARI	SARI
FLU-BHU-SV01629	2.8	Female	Others	1	1	0	1	0	0	0	0	0	0	0	0	1900-01-01	1900-01-01	SARI-BTK-GW-00605	Samtse Hospital	2022-09-27	2022-10-10	13	2022-10-12	2	41	Royal Centre for Disease Control	Negative	Negative	Negative	Negative	UND	UND					SARI	SARI
FLU-BHU-SV01630	1.9	Male	Others	1	1	0	1	0	0	0	0	0	0	0	0	1900-01-01	1900-01-01	SARI-BTK-GW-00606	Samtse Hospital	2022-09-27	2022-10-10	13	2022-10-12	2	41	Royal Centre for Disease Control	Negative	Negative	Negative	Negative	UND	UND					SARI	SARI
FLU-BHU-SV01631	3	Male	Others	1	1	0	1	0	0	0	0	0	0	0	0	1900-01-01	1900-01-01	SARI-BTK-GW-00607	Samtse Hospital	2022-09-27	2022-10-10	13	2022-10-12	2	41	Royal Centre for Disease Control	Negative	Negative	Negative	Negative	UND	UND					SARI	SARI
FLU-BHU-SV01632	1.1	Female	Others	1	1	0	0	0	0	0	0	0	0	0	0	1900-01-01	1900-01-01	SARI-BTK-GW-00608	Samtse Hospital	2022-09-27	2022-10-10	13	2022-10-12	2	41	Royal Centre for Disease Control	Negative	Negative	Negative	Negative	UND	UND					SARI	SARI
FLU-BHU-SV01633	1	Male	Others	1	1	0	0	0	0	0	0	0	0	0	0	1900-01-01	1900-01-01	SARI-BTK-GW-00609	Samtse Hospital	2022-10-01	2022-10-10	9	2022-10-12	2	41	Royal Centre for Disease Control	Negative	Negative	Negative	Negative	UND	UND					SARI	SARI
FLU-BHU-SV01634	1	Female	Child	1	1	1	1	1	1	1	1	1	1	0	0	2022-10-05	1900-01-01	SARI-BTG-PW-0185	Gelephu CRRH	2022-10-06	2022-10-06	0	2022-10-14	8	41	Gelephu CRRH	Negative	Negative	Negative	Negative	UND	UND					SARI	SARI
FLU-BHU-SV01635	1	Female	Child	1	1	1	1	1	0	0	0	0	0	0	0	2022-09-30	2022-10-04	SARI-BTG-PW-0186	Gelephu CRRH	2022-10-07	2022-10-07	0	2022-10-14	7	41	Gelephu CRRH	Negative	Negative	Negative	Negative	UND	UND					SARI	SARI
FLU-BHU-SV01636	0.08	Female	Child	1	1	1	1	0	0	1	0	0	1	0	0	2022-10-04	2022-10-08	SARI-BTG-PW-0187	Gelephu CRRH	2022-10-08	2022-10-08	0	2022-10-14	6	41	Gelephu CRRH	Negative	Negative	Negative	Negative	UND	UND					SARI	SARI
FLU-BHU-SV01637	3	Male	Child	1	1	1	1	0	0	0	0	0	0	0	0	2022-10-10	2022-09-30	SARI-BTG-PW-0188	Gelephu CRRH	2022-10-10	2022-10-10	0	2022-10-14	4	41	Gelephu CRRH	Flu A/Pdm09	Influenza	Positve	Negative	31.15	UND	35.43				SARI	SARI
FLU-BHU-SV01638	0.08	Female	Child	1	1	1	0	0	1	1	0	0	0	0	0	0000-00-00	2022-10-09	SARI-BTG-PW-0189	Gelephu CRRH	2022-10-12	2022-10-12	0	2022-10-14	2	41	Gelephu CRRH	Negative	Negative	Negative	Negative	UND	UND					SARI	SARI
FLU-BHU-SV01639	3	Female	Others	1	1	0	1	0	0	0	0	0	0	0	0	1900-01-01	1900-01-01	SARI-BTK-GW-00610	Samtse Hospital	2022-10-01	2022-10-10	9	2022-10-12	2	41	Royal Centre for Disease Control	SARS-CoV-2	SARS-CoV-2	Negative	Positive	UND	UND			29.1	29.1	SARI	SARI
FLU-BHU-SV01640	1	Male	Child	0	1	1	0	0	1	1	0	0	0	1	0	2022-10-14	2022-10-14	SARI-BTG-PW-0191	Gelephu CRRH	2022-10-15	2022-10-15	0	2022-10-18	3	42	Gelephu CRRH	Negative	Negative	Negative	Negative	UND	UND					SARI	SARI
FLU-BHU-SV01641	4	Female	Others	1	1	1	0	0	0	0	0	0	0	0	0	1900-01-01	1900-01-01	SARI-BTB-PW-00440	JDWNRH	2022-10-07	2022-10-18	11	2022-10-18	0	42	Royal Centre for Disease Control	SARS-CoV-2	SARS-CoV-2	Negative	Positive	UND	UND			29.35	29.35	SARI	SARI
FLU-BHU-SV01642	55	Female	Others	1	1	1	1	0	0	0	0	0	0	0	0	1900-01-01	1900-01-01	SARI-BTI-GW-00219	Tsirang Hospital	2022-10-10	2022-10-17	7	2022-10-18	1	42	Royal Centre for Disease Control	Negative	Negative	Negative	Negative	UND	UND					SARI	SARI
FLU-BHU-SV01643	1	Male	Child	1	1	1	1	0	0	1	1	1	1	1	0	2022-10-15	2022-10-12	SARI-BTG-PW-0190	Gelephu CRRH	2022-10-15	2022-10-18	3	2022-10-18	0	42	Gelephu CRRH	Negative	Negative	Negative	Negative	UND	UND					SARI	SARI
FLU-BHU-SV01644	0.58	Male	Child	1	1	0	1	1	0	0	0	1	0	0	0	2022-10-16	2022-10-09	SARI-BTG-PW-0192	Gelephu CRRH	2022-10-16	2022-10-18	2	2022-10-18	0	42	Gelephu CRRH	Negative	Negative	Negative	Negative	UND	UND					SARI	SARI
FLU-BHU-SV01645	0.67	Female	Child	1	1	1	1	0	0	0	0	1	0	0	0	2022-10-16	2022-10-10	SARI-BTG-PW-0193	Gelephu CRRH	2022-10-16	2022-10-18	2	2022-10-18	0	42	Gelephu CRRH	Negative	Negative	Negative	Negative	UND	UND					SARI	SARI
FLU-BHU-SV01646	1.7	Male	Others	1	1	1	0	0	0	0	0	0	0	0	0	1900-01-01	1900-01-01	SARI-BTB-PI-0003	JDWNRH	2022-10-04	2022-10-18	14	2022-10-18	0	42	Royal Centre for Disease Control	Negative	Negative	Negative	Negative	UND	UND					SARI	SARI
FLU-BHU-SV01647	1.7	Male	Others	1	1	1	0	0	0	0	0	0	0	0	0	1900-01-01	1900-01-01	SARI-BTB-PI-0004	JDWNRH	2022-10-11	2022-10-18	7	2022-10-18	0	42	Royal Centre for Disease Control	Negative	Negative	Negative	Negative	UND	UND					SARI	SARI
FLU-BHU-SV01648	5	Male	Others	1	1	0	1	0	0	0	0	0	0	0	0	1900-01-01	1900-01-01	SARI-BTC-GW-00237	Paro Hospital	2022-10-15	2022-10-24	9	2022-10-25	1	43	Royal Centre for Disease Control	Negative	Negative	Negative	Negative	UND	UND					SARI	SARI
FLU-BHU-SV01649	1.1	Female	Others	1	1	0	1	0	0	0	0	0	0	0	0	1900-01-01	1900-01-01	SARI-BTC-GW-00238	Paro Hospital	2022-10-15	2022-10-24	9	2022-10-25	1	43	Royal Centre for Disease Control	Negative	Negative	Negative	Negative	UND	UND					SARI	SARI
FLU-BHU-SV01650	2	Male	Others	1	1	0	1	0	0	0	0	0	0	0	0	1900-01-01	1900-01-01	SARI-BTC-GW-00239	Paro Hospital	2022-10-15	2022-10-24	9	2022-10-25	1	43	Royal Centre for Disease Control	Negative	Negative	Negative	Negative	UND	UND					SARI	SARI
FLU-BHU-SV01651	0.8	Female	Others	1	1	1	1	0	0	0	0	0	0	0	0	1900-01-01	1900-01-01	SARI-BTC-GW-00240	Paro Hospital	2022-10-15	2022-10-24	9	2022-10-25	1	43	Royal Centre for Disease Control	Negative	Negative	Negative	Negative	UND	UND					SARI	SARI
FLU-BHU-SV01652	2.3	Male	Others	1	1	1	1	0	0	0	0	0	0	0	0	1900-01-01	1900-01-01	SARI-BTC-GW-00241	Paro Hospital	2022-10-15	2022-10-24	9	2022-10-25	1	43	Royal Centre for Disease Control	Negative	Negative	Negative	Negative	UND	UND					SARI	SARI
FLU-BHU-SV01653	36	Female	Others	1	1	1	1	0	0	0	0	0	0	0	0	1900-01-01	1900-01-01	SARI-BTC-GW-00242	Paro Hospital	2022-10-15	2022-10-24	9	2022-10-25	1	43	Royal Centre for Disease Control	Negative	Negative	Negative	Negative	UND	UND					SARI	SARI
[truncated: 193 more rows]
